# Supplementary material for: Elevated atmospheric CO2 concentrations caused a shift of the metabolically active microbiome in vineyard soil
Source: BMC Microbiol. 2023 Feb 21;23:46. doi: 10.1186/s12866-023-02781-5 (PMC9942357; doi:10.1186/s12866-023-02781-5)
Supplement: Supplementary file 2 — Additional file 2: Table S2. Chemical and soil respiration results from the Geisenheim VineyardFACE [file 12866_2023_2781_MOESM2_ESM.xlsx]

## Sheet: Full table
Elevated atmospheric CO2 concentrations caused a shift of the metabolically active microbiome in vineyard soil
David Rosado-Porto, Stefan Ratering, Yvette Wohlfahrt, Bellinda Schneider, Andrea Glatt, Sylvia Schnell
Supplement 2
Tab. S2 Chemical and soil respiration results from the Geisenheim Vineyard FACE
Samples						Soil dry matter				Nitrate	Ammonia	CNS-Analyzer			CO2 Concentration (ppm)	Soil Respiration CO2 rate (µg CO2-C g-1 h-1)
Ring	Core	Fraction	Treatment	ID	WHC [g H2O g-1 soil]	dry matter [%]	water content [%]	water content [g H2O g-1]	Soil water level [% of WHC]	NO32- [µmol g-1 DW]	NH4+ [µmol g-1 DW]	C [%]	N [%]	C:N		Water	Arginine	N-Acetyl	Galactose	Glucose
Golf (A1)	G.gr.1	Bulk soil	aCO2	G1	0.6231	91.1538	8.84615	0.0884615	14.197	48.4765	199.421	1.59868	0.137222	11.6503	405.4	0.816994	1.41606	3.01761	1.25482	3.44389
	G.gr.1	Rhizo soil	aCO2	G2	0.6231	92.3567	7.64331	0.0764331	12.2666	50.4076	350.499	1.83288	0.158333	11.5761	405.4	0.786548	0.973603	3.05357	1.99411	4.53582
	G.gr.2	Bulk soil	aCO2	G3	0.6231	91.3174	8.68263	0.0868263	13.9346	148.477	215.209	1.89906	0.168889	11.2445	405.4	1.14601	2.31616	6.38772	6.09621	16.9357
	G.gr.2	Rhizo soil	aCO2	G4	0.6231	93.1034	6.89655	0.0689655	11.0681	50.4076	350.499	1.83288	0.158333	11.5761	405.4	0.907752	1.82588	5.92597	4.95513	10.7935
	G.gr.3	Bulk soil	aCO2	G5	0.6231	91.8919	8.10811	0.0810811	13.0125	36.8923	190.178	1.4663	0.126667	11.5761	405.4	0.510439	0.847494	1.66086	1.77631	3.27112
	G.gr.3	Rhizo soil	aCO2	G6	0.6231	94.4444	5.55556	0.0555556	8.91599	50.4076	350.499	1.83288	0.158333	11.5761	405.4	0.405574	0.708754	1.63907	1.7027	3.8874
	G.o.1	Bulk soil	aCO2	G7	0.5602	94.708	5.29197	0.0529197	9.44657	1455.7	248.06	1.33902	0.121389	11.0308	405.4	0.36329	0.540525	0.766797	0.827993	2.1361
	G.o.2	Bulk soil	aCO2	G8	0.5602	93.7595	6.24049	0.0624049	11.1397	1480.19	168.516	1.14555	0.105556	10.8526	405.4	0.180283	0.35331	0.600637	0.666854	1.49421
	G.o.3	Bulk soil	aCO2	G9	0.5602	91.6121	8.38794	0.0838794	14.9731	1538.94	162.736	1.27792	0.116111	11.006	405.4	0.213544	0.475832	0.729206	0.783469	2.05202
Kilo (A2)	K.gr.1	Bulk soil	aCO2	K1	0.6138	92.1438	7.85619	0.0785619	12.7993	36.775	142.302	1.115	0.105556	10.5632	418.4	0.394869	0.690559	0.998457	1.35751	3.0757
	K.gr.1	Rhizo soil	aCO2	K2	0.6138	92.3295	7.67045	0.0767045	12.4967	43.4615	220.01	1.53249	0.131944	11.6147	418.4	0.866606	1.40469	3.88529	3.92526	6.12798
	K.gr.2	Bulk soil	aCO2	K3	0.6138	90.2883	9.71168	0.0971168	15.8222	116.689	402.911	1.71578	0.147778	11.6105	418.4	0.422801	0.698554	0.945911	0.973398	2.40872
	K.gr.2	Rhizo soil	aCO2	K4	0.6138	89.339	10.661	0.10661	17.3688	43.4615	220.01	1.53249	0.131944	11.6147	418.4	0.544348	0.870397	1.63317	1.58691	3.85934
	K.gr.3	Bulk soil	aCO2	K5	0.6138	94.6215	5.37849	0.0537849	8.7626	21.1911	145.642	1.54776	0.116111	13.33	418.4	0.60105	0.760888	1.9383	1.3804	2.53604
	K.gr.3	Rhizo soil	aCO2	K6	0.6138	92.623	7.37705	0.0737705	12.0187	43.4615	220.01	1.53249	0.131944	11.6147	418.4	0.544304	0.737129	1.22642	1.10717	2.22603
	K.o.1	Bulk soil	aCO2	K7	0.5751	90.7518	9.24821	0.0924821	16.081	2557.86	153.856	1.78705	0.147778	12.0929	418.4	0.371149	0.690045	0.905303	0.850605	2.85494
	K.o.2	Bulk soil	aCO2	K8	0.5751	92.7246	7.27543	0.0727543	12.6507	1674.77	131.552	1.2321	0.116111	10.6114	418.4	0.332704	0.597944	0.873945	0.829061	2.45343
	K.o.3	Bulk soil	aCO2	K9	0.5751	94.1725	5.82751	0.0582751	10.133	969.862	123.263	0.977534	0.095	10.2898	418.4	0.261383	0.500461	0.71761	0.725131	1.93867
Lima (A3)	L.gr.1	Bulk soil	aCO2	L1	0.6262	92.4731	7.52688	0.0752688	12.0199	217.498	186.537	1.65468	0.147778	11.1971	404.5	0.46487	0.763323	2.04575	1.91462	4.02798
	L.gr.1	Rhizo soil	aCO2	L2	0.6262	92.3611	7.63889	0.0763889	12.1988	1315.68	314.169	1.78705	0.158333	11.2867	404.5	0.477813	0.651852	1.01509	0.822692	2.20836
	L.gr.2	Bulk soil	aCO2	L3	0.6262	91.4953	8.50467	0.0850467	13.5814	2541	265.9	1.88379	0.158333	11.8976	404.5	0.37975	0.819811	2.14397	1.84592	4.0755
	L.gr.2	Rhizo soil	aCO2	L4	0.6262	90.5556	9.44444	0.0944444	15.0822	1315.68	314.169	1.78705	0.158333	11.2867	404.5	0.613582	1.06793	3.40905	2.7126	4.48197
	L.gr.3	Bulk soil	aCO2	L5	0.6262	92.5781	7.42187	0.0742187	11.8522	49.823	178.207	1.5274	0.137222	11.1308	404.5	0.68451	1.32176	2.88532	2.71921	5.49357
	L.gr.3	Rhizo soil	aCO2	L6	0.6262	91.46	8.54	0.0854	13.6378	1315.68	314.169	1.78705	0.158333	11.2867	404.5	0.722846	1.02048	2.49429	2.17421	3.78247
	L.o.1	Bulk soil	aCO2	L7	0.5678	92.1806	7.81938	0.0781938	13.7714	2568.88	135.177	1.20155	0.116111	10.3483	404.5	0.180953	0.472218	0.700576	0.675043	1.51004
	L.o.2	Bulk soil	aCO2	L8	0.5678	91.6523	8.34768	0.0834768	14.7018	1881.79	135.416	1.24737	0.110833	11.2545	404.5	0.650744	1.06288	2.58778	2.5192	4.94654
	L.o.3	Bulk soil	aCO2	L9	0.5678	92.4755	7.52454	0.0752454	13.2521	4868.05	193.556	1.16591	0.116111	10.0414	404.5	0.557021	0.743654	1.39615	1.37068	3.08559
Bravo (E2)	B.gr.1	Bulk soil	eCO2	B1	0.6183	92.5081	7.49186	0.0749186	12.1169	146.321	725.121	1.88888	0.163611	11.5449	481.9	1.09758	1.83068	3.46476	3.17897	8.07399
	B.gr.1	Rhizo soil	eCO2	B2	0.6183	94.7867	5.21327	0.0521327	8.43162	46.1352	533.124	2.03144	0.158333	12.8301	481.9	0.660971	0.860998	2.67931	2.52448	4.35076
	B.gr.2	Bulk soil	eCO2	B3	0.6183	91.5888	8.41121	0.0841121	13.6038	28.4117	1010.56	1.63432	0.137222	11.91	481.9	1.16276	2.5398	5.09382	3.79323	4.91358
	B.gr.2	Rhizo soil	eCO2	B4	0.6183	89.4309	10.5691	0.105691	17.0938	46.1352	533.124	2.03144	0.158333	12.8301	481.9	0.534664	0.790768	2.15629	2.46759	2.74945
	B.gr.3	Bulk soil	eCO2	B5	0.6183	91.791	8.20896	0.0820896	13.2767	51.1262	363.879	1.68523	0.137222	12.281	481.9	0.941376	2.42589	5.75711	3.91546	8.30068
	B.gr.3	Rhizo soil	eCO2	B6	0.6183	91.6399	8.36013	0.0836013	13.5212	46.1352	533.124	2.03144	0.158333	12.8301	481.9	0.500044	0.759718	2.02769	1.51632	3.34095
	B.o.1	Bulk soil	eCO2	B7	0.558	91.5778	8.42217	0.0842217	15.0935	2093.6	1067.45	1.28301	0.116111	11.0499	481.9	0.69058	1.05635	2.5276	2.76748	4.67352
	B.o.2	Bulk soil	eCO2	B8	0.558	93.719	6.28099	0.0628099	11.2563	2481.03	1391.09	1.0539	0.110833	9.50891	481.9	0.714593	1.07996	2.63333	2.3668	4.58726
	B.o.3	Bulk soil	eCO2	B9	0.558	94.1924	5.80762	0.0580762	10.4079	3144.9	1435.42	1.20664	0.116111	10.3921	481.9	0.688576	0.781943	1.79987	2.02128	4.06309
Delta (E1)	D.gr.1	Bulk soil	eCO2	D1	0.5848	92.9978	7.00219	0.0700219	11.9736	6.74375	252.67	2.2911	0.168889	13.5657	466	0.879926	1.80185	4.45382	3.29124	4.69016
	D.gr.1	Rhizo soil	eCO2	D2	0.5848	90.2439	9.7561	0.097561	16.6828	4.59541	107.891	1.69032	0.137222	12.3181	466	1.11331	2.87172	7.19109	5.832	13.0022
	D.gr.2	Bulk soil	eCO2	D3	0.5848	90.4587	9.54128	0.0954128	16.3155	22.6648	130.714	1.52231	0.126667	12.0182	466	1.01382	1.75097	3.98723	4.10911	6.07139
	D.gr.2	Rhizo soil	eCO2	D4	0.5848	89.2019	10.7981	0.107981	18.4646	4.59541	107.891	1.69032	0.137222	12.3181	466	1.24712	2.24402	4.98004	5.03358	9.21874
	D.gr.3	Bulk soil	eCO2	D5	0.5848	93.7799	6.2201	0.062201	10.6363	45.7785	141.811	1.40011	0.126667	11.0535	466	0.978016	2.21697	5.80667	5.28269	9.93087
	D.gr.3	Rhizo soil	eCO2	D6	0.5848	89.72	10.28	0.1028	17.5787	4.59541	107.891	1.69032	0.137222	12.3181	466	3.92826	5.62616	11.0453	11.4777	27.1124
	D.o.1	Bulk soil	eCO2	D7	0.5376	91.5452	8.45481	0.0845481	15.727	386.699	94.0331	1.29829	0.116111	11.1814	466	0.577359	0.965344	2.05056	1.86395	3.8902
	D.o.2	Bulk soil	eCO2	D8	0.5376	90.9317	9.06832	0.0906832	16.8682	1475.64	147.026	1.33393	0.116111	11.4884	466	0.522622	0.74311	1.39515	1.23407	3.06281
	D.o.3	Bulk soil	eCO2	D9	0.5376	92.3301	7.6699	0.076699	14.2669	945.017	162.635	1.57322	0.1425	11.0401	466	0.479646	0.659156	0.803334	0.86306	2.14972
Echo (E3)	E.gr.1	Bulk soil	eCO2	E1	0.5813	90.4891	9.51087	0.0951087	16.3614	105.823	516.763	1.69541	0.158333	10.7079	501.7	0.804933	1.70022	3.40644	3.2097	5.1835
	E.gr.1	Rhizo soil	eCO2	E2	0.5813	89.9015	10.0985	0.100985	17.3723	81.1781	264.948	1.92452	0.179444	10.7249	501.7	1.00893	2.73149	5.18949	4.95102	11.9902
	E.gr.2	Bulk soil	eCO2	E3	0.5813	90.5573	9.44272	0.0944272	16.2442	132.492	302.971	1.80742	0.163611	11.047	501.7	0.813264	1.94509	3.91564	3.63877	8.70408
	E.gr.2	Rhizo soil	eCO2	E4	0.5813	91.2121	8.78788	0.0878788	15.1176	81.1781	264.948	1.92452	0.179444	10.7249	501.7	0.727132	1.08468	3.58155	3.31424	5.59307
	E.gr.3	Bulk soil	eCO2	E5	0.5813	90.841	9.15903	0.0915903	15.7561	8.47684	305.885	1.91434	0.174167	10.9914	501.7	0.47926	0.719687	1.20996	0.849027	2.70424
	E.gr.3	Rhizo soil	eCO2	E6	0.5813	92.068	7.93201	0.0793201	13.6453	81.1781	264.948	1.92452	0.179444	10.7249	501.7	0.705301	0.969297	2.8136	2.74342	4.58638
	E.o.1	Bulk soil	eCO2	E7	0.5351	91.8367	8.16327	0.0816327	15.2556	5737.38	1190.75	1.36447	0.137222	9.94354	501.7	0.397851	0.603309	0.813438	1.08011	2.43067
	E.o.2	Bulk soil	eCO2	E8	0.5351	92.0213	7.97872	0.0797872	14.9107	2453.7	1559.91	1.30847	0.126667	10.33	501.7	0.344376	0.499645	0.917888	0.783873	1.25278
	E.o.3	Bulk soil	eCO2	E9	0.5351	92.7381	7.2619	0.072619	13.5711	4415.48	1489.35	1.35938	0.137222	9.90644	501.7	0.349662	0.54704	0.79275	0.877985	2.19032

## Sheet: Ammonia
	Comparison of NH4+ content from Geisenheim VineyardFACE
	Comparison of NH4+ from green inter-row soils							Comparison of NH4+ from open inter-row soils
				t-Test: Two-Sample Assuming Unequal Variances							t-Test: Two-Sample Assuming Unequal Variances
	Ambient green	Elevated green		Statistics	Ambient green	Elevated green		Ambient open	Elevated open		Statistics	Ambient open	Elevated open
	199.42	725.12		Mean	245.666	370.445		248.06	1067.45		Mean	161.35	948.629
	350.5	533.12		Variance	6595.6	62932		168.52	1391.09		Variance	1545.21	395277
	215.21	1010.56		Square root	81.2133	250.863		162.74	1435.42		Square root	39.3091	628.711
	190.18	363.88		Observations	14	14		153.86	94.03		Observations	9	9
	142.3	252.67		Hypothesized Mean Difference	0			131.55	147.03		Hypothesized Mean Difference	0
	220.01	107.89		df	16			123.26	162.63		df	8
	402.91	130.71		t Stat	-1.77062			135.18	1190.75		t Stat	-3.74931
	145.64	141.81		P(T<=t) one-tail	0.0478355			135.42	1559.91		P(T<=t) one-tail	0.00281488
	186.54	516.76		t Critical one-tail	1.74588			193.56	1489.35		t Critical one-tail	1.85955
	314.17	264.95		P(T<=t) two-tail	0.0956709						P(T<=t) two-tail	0.00562976
	265.9	302.97		t Critical two-tail	2.11991						t Critical two-tail	2.306
	314.17	264.95
	178.21	305.89
	314.17	264.95
	Comparison of NH4+ from ambient rings green and open inter-row soils							Comparison of NH4+ from elevated rings green and open inter-row soils
				t-Test: Two-Sample Assuming Unequal Variances							t-Test: Two-Sample Assuming Unequal Variances
	Ambient green	Ambient open		Statistics	Ambient green	Ambient open		Elevated green	Elevated open		Statistics	Elevated green	Elevated open
	199.42	248.06		Mean	245.666	161.35		725.12	1067.45		Mean	370.445	948.629
	350.5	168.52		Variance	6595.6	1545.21		533.12	1391.09		Variance	62932	395277
	215.21	162.74		Square root	81.2133	39.3091		1010.56	1435.42		Square root	250.863	628.711
	190.18	153.86		Observations	14	9		363.88	94.03		Observations	14	9
	142.3	131.55		Hypothesized Mean Difference	0			252.67	147.03		Hypothesized Mean Difference	0
	220.01	123.26		df	20			107.89	162.63		df	10
	402.91	135.18		t Stat	3.32562			130.71	1190.75		t Stat	-2.62771
	145.64	135.42		P(T<=t) one-tail	0.001686			141.81	1559.91		P(T<=t) one-tail	0.0126307
	186.54	193.56		t Critical one-tail	1.72472			516.76	1489.35		t Critical one-tail	1.81246
	314.17			P(T<=t) two-tail	0.00337201			264.95			P(T<=t) two-tail	0.0252614
	265.9			t Critical two-tail	2.08596			302.97			t Critical two-tail	2.22814
	314.17							264.95
	178.21							305.89
	314.17							264.95

## Sheet: WHC
Comparison of Water holding capacity (WHC) from Geisenheim VineyardFACE
	Comparison of WHC from green inter-row soils							Comparison of WHC from open inter-row soils
	Ambient green	Elevated green		t-Test: Two-Sample Assuming Equal Variances				Ambient open	Elevated open		t-Test: Two-Sample Assuming Equal Variances
	0.62	0.62		Statistics	Ambient green	Elevated green		0.56	0.56		Statistics	Ambient open	Elevated open
	0.61	0.58		Mean	0.62	0.593333		0.58	0.54		Mean	0.57	0.546667
	0.63	0.58		Variance	0.0001	0.000533333		0.57	0.54		Variance	0.0001	0.000133333
				Square root	0.01	0.023094					Square root	0.01	0.011547
				Observations	3	3					Observations	3	3
				Pooled Variance	0.000316667						Pooled Variance	0.000116667
				Hypothesized Mean Difference	0						Hypothesized Mean Difference	0
				df	4						df	4
				t Stat	1.83533						t Stat	2.64575
				P(T<=t) one-tail	0.0701787						P(T<=t) one-tail	0.0286176
				t Critical one-tail	2.13185						t Critical one-tail	2.13185
				P(T<=t) two-tail	0.140357						P(T<=t) two-tail	0.0572352
				t Critical two-tail	2.77645						t Critical two-tail	2.77645
	Comparison of WHC from ambient rings green and open inter-row soils							Comparison of WHC from elevated rings green and open inter-row soils
	Ambient green	Ambient open		t-Test: Two-Sample Assuming Equal Variances				Elevated green	Elevated open		t-Test: Two-Sample Assuming Equal Variances
	0.62	0.56		Statistics	Ambient green	Ambient open		0.62	0.56		Statistics	Elevated green	Elevated open
	0.61	0.58		Mean	0.62	0.57		0.58	0.54		Mean	0.593333	0.546667
	0.63	0.57		Variance	0.0001	0.0001		0.58	0.54		Variance	0.000533333	0.000133333
				Square root	0.01	0.01					Square root	0.023094	0.011547
				Observations	3	3					Observations	3	3
				Pooled Variance	0.0001						Pooled Variance	0.000333333
				Hypothesized Mean Difference	0						Hypothesized Mean Difference	0
				df	4						df	4
				t Stat	6.12372						t Stat	3.1305
				P(T<=t) one-tail	0.00180112						P(T<=t) one-tail	0.0175842
				t Critical one-tail	2.13185						t Critical one-tail	2.13185
				P(T<=t) two-tail	0.00360223						P(T<=t) two-tail	0.0351685
				t Critical two-tail	2.77645						t Critical two-tail	2.77645
	Comparison of WHC from green and open row soils
	Green rows	Open rows		t-Test: Two-Sample Assuming Equal Variances
	0.62	0.56		Statistics	Green	Open
	0.61	0.58		Mean	0.606667	0.558333
	0.63	0.57		Variance	0.000466667	0.000256667
	0.62	0.56		Square root	0.0216025	0.0160208
	0.58	0.54		Observations	6	6
	0.58	0.54		Pooled Variance	0.000361667
				Hypothesized Mean Difference	0
				df	10
				t Stat	4.40203
				P(T<=t) one-tail	0.000665424
				t Critical one-tail	1.81246
				P(T<=t) two-tail	0.00133085
				t Critical two-tail	2.22814

## Sheet: Soil respiration comp
	Comparison of soil respiration from Geisenheim VineyardFACE
	Comparison of soil respiration from green inter-row soils							Comparison of soil respiration from open inter-row soils							Comparison of soil respiration from ambient rings green and open inter-row soils							Comparison of soil respiration from elevated rings green and open row soils
	Basal respiration			t-Test: Two-Sample Assuming Unequal Variances				Basal respiration			t-Test: Two-Sample Assuming Unequal Variances				Basal respiration			t-Test: Two-Sample Assuming Unequal Variances				Basal respiration			t-Test: Two-Sample Assuming Unequal Variances
	Ambient green	Elevated green		Statistics	Ambient green	Elevated green		Ambient open	Elevated open		Statistics	Ambient open	Elevated open		Ambient green	Ambient open		Statistics	Ambient green	Ambient open		Elevated green	Elevated open		Statistics	Elevated green	Elevated open
	0.816994	1.09758		Mean	0.627259	1.03315		0.36329	0.69058		Mean	0.345674	0.529474		0.816994	0.36329		Mean	0.627259	0.345674		1.09758	0.69058		Mean	1.03315	0.529474
	0.786548	0.660971		Variance	0.0448262	0.574722		0.180283	0.714593		Variance	0.0272391	0.0217848		0.786548	0.180283		Variance	0.0448262	0.0272391		0.660971	0.714593		Variance	0.574722	0.0217848
	1.14601	1.16276		Square root	0.211722	0.758104		0.213544	0.688576		Square root	0.165043	0.147597		1.14601	0.213544		Square root	0.211722	0.165043		1.16276	0.688576		Square root	0.758104	0.147597
	0.907752	0.534664		Observations	18	18		0.371149	0.577359		Observations	9	9		0.907752	0.371149		Observations	18	9		0.534664	0.577359		Observations	18	9
	0.510439	0.941376		Hypothesized Mean Difference	0			0.332704	0.522622		Hypothesized Mean Difference	0			0.510439	0.332704		Hypothesized Mean Difference	0			0.941376	0.522622		Hypothesized Mean Difference	0
	0.405574	0.500044		df	20			0.261383	0.479646		df	16			0.405574	0.261383		df	20			0.500044	0.479646		df	19
	0.394869	0.879926		t Stat	-2.18779			0.180953	0.397851		t Stat	-2.49036			0.394869	0.180953		t Stat	3.79106			0.879926	0.397851		t Stat	2.71762
	0.866606	1.11331		P(T<=t) one-tail	0.0203641			0.650744	0.344376		P(T<=t) one-tail	0.0120689			0.866606	0.650744		P(T<=t) one-tail	0.00057309			1.11331	0.344376		P(T<=t) one-tail	0.00682975
	0.422801	1.01382		t Critical one-tail	1.72472			0.557021	0.349662		t Critical one-tail	1.74588			0.422801	0.557021		t Critical one-tail	1.72472			1.01382	0.349662		t Critical one-tail	1.72913
	0.544348	1.24712		P(T<=t) two-tail	0.0407282						P(T<=t) two-tail	0.0241379			0.544348			P(T<=t) two-tail	0.00114618			1.24712			P(T<=t) two-tail	0.0136595
	0.60105	0.978016		t Critical two-tail	2.08596						t Critical two-tail	2.11991			0.60105			t Critical two-tail	2.08596			0.978016			t Critical two-tail	2.09302
	0.544304	3.92826													0.544304							3.92826
	0.46487	0.804933													0.46487							0.804933
	0.477813	1.00893													0.477813							1.00893
	0.37975	0.813264													0.37975							0.813264
	0.613582	0.727132													0.613582							0.727132
	0.68451	0.47926													0.68451							0.47926
	0.722846	0.705301													0.722846							0.705301
	Arginine respiration			t-Test: Two-Sample Assuming Unequal Variances				Arginina respiration			t-Test: Two-Sample Assuming Equal Variances				Arginina respiration			t-Test: Two-Sample Assuming Unequal Variances				Arginina respiration			t-Test: Two-Sample Assuming Unequal Variances
	Ambient green	Elevated green		Statistics	Ambient green	Elevated green		Ambient open	Elevated open		Statistics	Ambient open	Elevated open		Ambient green	Ambient open		Statistics	Ambient green	Ambient open		Elevated green	Elevated open		Statistics	Elevated green	Elevated open
	1.41606	1.83068		Mean	1.04974	1.93722		0.540525	1.05635		Mean	0.604097	0.77065		1.41606	0.540525		Mean	1.04974	0.604097		1.83068	1.05635		Mean	1.93722	0.77065
	0.973603	0.860998		Variance	0.203731	1.35368		0.35331	1.07996		Variance	0.0436129	0.0474958		0.973603	0.35331		Variance	0.203731	0.0436129		0.860998	1.07996		Variance	1.35368	0.0474958
	2.31616	2.5398		Square root	0.451365	1.16348		0.475832	0.781943		Square root	0.208837	0.217935		2.31616	0.475832		Square root	0.451365	0.208837		2.5398	0.781943		Square root	1.16348	0.217935
	1.82588	0.790768		Observations	18	18		0.690045	0.965344		Observations	9	9		1.82588	0.690045		Observations	18	9		0.790768	0.965344		Observations	18	9
	0.847494	2.42589		Hypothesized Mean Difference	0			0.597944	0.74311		Pooled Variance	0.0455543			0.847494	0.597944		Hypothesized Mean Difference	0			2.42589	0.74311		Hypothesized Mean Difference	0
	0.708754	0.759718		df	22			0.500461	0.659156		Hypothesized Mean Difference	0			0.708754	0.500461		df	25			0.759718	0.659156		df	19
	0.690559	1.80185		t Stat	-3.01714			0.472218	0.603309		df	16			0.690559	0.472218		t Stat	3.50518			1.80185	0.603309		t Stat	4.1121
	1.40469	2.87172		P(T<=t) one-tail	0.00316883			1.06288	0.499645		t Stat	-1.65537			1.40469	1.06288		P(T<=t) one-tail	0.000871363			2.87172	0.499645		P(T<=t) one-tail	0.000296569
	0.698554	1.75097		t Critical one-tail	1.71714			0.743654	0.54704		P(T<=t) one-tail	0.0586638			0.698554	0.743654		t Critical one-tail	1.70814			1.75097	0.54704		t Critical one-tail	1.72913
	0.870397	2.24402		P(T<=t) two-tail	0.00633767						t Critical one-tail	1.74588			0.870397			P(T<=t) two-tail	0.00174273			2.24402			P(T<=t) two-tail	0.000593138
	0.760888	2.21697		t Critical two-tail	2.07387						P(T<=t) two-tail	0.117328			0.760888			t Critical two-tail	2.05954			2.21697			t Critical two-tail	2.09302
	0.737129	5.62616									t Critical two-tail	2.11991			0.737129							5.62616
	0.763323	1.70022													0.763323							1.70022
	0.651852	2.73149													0.651852							2.73149
	0.819811	1.94509													0.819811							1.94509
	1.06793	1.08468													1.06793							1.08468
	1.32176	0.719687													1.32176							0.719687
	1.02048	0.969297													1.02048							0.969297
	N-Acetyl respiration			t-Test: Two-Sample Assuming Unequal Variances				N-Acetyl respiration			t-Test: Two-Sample Assuming Equal Variances				N-Acetyl respiration			t-Test: Two-Sample Assuming Unequal Variances				N-Acetyl respiration			t-Test: Two-Sample Assuming Unequal Variances
	Ambient green	Elevated green		Statistics	Ambient green	Elevated green		Ambient open	Elevated open		Statistics	Ambient open	Elevated open		Ambient green	Ambient open		Statistics	Ambient green	Ambient open		Elevated green	Elevated open		Statistics	Elevated green	Elevated open
	3.01761	3.46476		Mean	2.57255	4.37555		0.766797	2.5276		Mean	1.03089	1.52599		3.01761	0.766797		Mean	2.57255	1.03089		3.46476	2.5276		Mean	4.37555	1.52599
	3.05357	2.67931		Variance	2.44514	5.0857		0.600637	2.63333		Variance	0.393857	0.566763		3.05357	0.600637		Variance	2.44514	0.393857		2.67931	2.63333		Variance	5.0857	0.566763
	6.38772	5.09382		Square root	1.56369	2.25515		0.729206	1.79987		Square root	0.62758	0.752837		6.38772	0.729206		Square root	1.56369	0.62758		5.09382	1.79987		Square root	2.25515	0.752837
	5.92597	2.15629		Observations	18	18		0.905303	2.05056		Observations	9	9		5.92597	0.905303		Observations	18	9		2.15629	2.05056		Observations	18	9
	1.66086	5.75711		Hypothesized Mean Difference	0			0.873945	1.39515		Pooled Variance	0.48031			1.66086	0.873945		Hypothesized Mean Difference	0			5.75711	1.39515		Hypothesized Mean Difference	0
	1.63907	2.02769		df	30			0.71761	0.803334		Hypothesized Mean Difference	0			1.63907	0.71761		df	24			2.02769	0.803334		df	23
	0.998457	4.45382		t Stat	-2.78747			0.700576	0.813438		df	16			0.998457	0.700576		t Stat	3.63774			4.45382	0.813438		t Stat	4.84781
	3.88529	7.19109		P(T<=t) one-tail	0.00456414			2.58778	0.917888		t Stat	-1.51544			3.88529	2.58778		P(T<=t) one-tail	0.000654338			7.19109	0.917888		P(T<=t) one-tail	3.40293e-05
	0.945911	3.98723		t Critical one-tail	1.69726			1.39615	0.79275		P(T<=t) one-tail	0.0745831			0.945911	1.39615		t Critical one-tail	1.71088			3.98723	0.79275		t Critical one-tail	1.71387
	1.63317	4.98004		P(T<=t) two-tail	0.00912828						t Critical one-tail	1.74588			1.63317			P(T<=t) two-tail	0.00130868			4.98004			P(T<=t) two-tail	6.80586e-05
	1.9383	5.80667		t Critical two-tail	2.04227						P(T<=t) two-tail	0.149166			1.9383			t Critical two-tail	2.0639			5.80667			t Critical two-tail	2.06866
	1.22642	11.0453									t Critical two-tail	2.11991			1.22642							11.0453
	2.04575	3.40644													2.04575							3.40644
	1.01509	5.18949													1.01509							5.18949
	2.14397	3.91564													2.14397							3.91564
	3.40905	3.58155													3.40905							3.58155
	2.88532	1.20996													2.88532							1.20996
	2.49429	2.8136													2.49429							2.8136
	Galactose respiration			t-Test: Two-Sample Assuming Unequal Variances				Galactose respiration			t-Test: Two-Sample Assuming Equal Variances				Galactose respiration			t-Test: Two-Sample Assuming Unequal Variances				Galactose respiration			t-Test: Two-Sample Assuming Unequal Variances
	Ambient green	Elevated green		Statistics	Ambient green	Elevated green		Ambient open	Elevated open		Statistics	Ambient open	Elevated open		Ambient green	Ambient open		Statistics	Ambient green	Ambient open		Elevated green	Elevated open		Statistics	Elevated green	Elevated open
	1.25482	3.17897		Mean	2.23884	3.95159		0.827993	2.76748		Mean	1.02756	1.53984		1.25482	0.827993		Mean	2.23884	1.02756		3.17897	2.76748		Mean	3.95159	1.53984
	1.99411	2.52448		Variance	2.01036	5.14784		0.666854	2.3668		Variance	0.357334	0.537526		1.99411	0.666854		Variance	2.01036	0.357334		2.52448	2.3668		Variance	5.14784	0.537526
	6.09621	3.79323		Square root	1.41787	2.26888		0.783469	2.02128		Square root	0.597774	0.733161		6.09621	0.783469		Square root	1.41787	0.597774		3.79323	2.02128		Square root	2.26888	0.733161
	4.95513	2.46759		Observations	18	18		0.850605	1.86395		Observations	9	9		4.95513	0.850605		Observations	18	9		2.46759	1.86395		Observations	18	9
	1.77631	3.91546		Hypothesized Mean Difference	0			0.829061	1.23407		Pooled Variance	0.44743			1.77631	0.829061		Hypothesized Mean Difference	0			3.91546	1.23407		Hypothesized Mean Difference	0
	1.7027	1.51632		df	29			0.725131	0.86306		Hypothesized Mean Difference	0			1.7027	0.725131		df	25			1.51632	0.86306		df	23
	1.35751	3.29124		t Stat	-2.71598			0.675043	1.08011		df	16			1.35751	0.675043		t Stat	3.11313			3.29124	1.08011		t Stat	4.10177
	3.92526	5.832		P(T<=t) one-tail	0.00551017			2.5192	0.783873		t Stat	-1.62464			3.92526	2.5192		P(T<=t) one-tail	0.00229684			5.832	0.783873		P(T<=t) one-tail	0.000218404
	0.973398	4.10911		t Critical one-tail	1.69913			1.37068	0.877985		P(T<=t) one-tail	0.0618868			0.973398	1.37068		t Critical one-tail	1.70814			4.10911	0.877985		t Critical one-tail	1.71387
	1.58691	5.03358		P(T<=t) two-tail	0.0110203						t Critical one-tail	1.74588			1.58691			P(T<=t) two-tail	0.00459368			5.03358			P(T<=t) two-tail	0.000436809
	1.3804	5.28269		t Critical two-tail	2.04523						P(T<=t) two-tail	0.123774			1.3804			t Critical two-tail	2.05954			5.28269			t Critical two-tail	2.06866
	1.10717	11.4777									t Critical two-tail	2.11991			1.10717							11.4777
	1.91462	3.2097													1.91462							3.2097
	0.822692	4.95102													0.822692							4.95102
	1.84592	3.63877													1.84592							3.63877
	2.7126	3.31424													2.7126							3.31424
	2.71921	0.849027													2.71921							0.849027
	2.17421	2.74342													2.17421							2.74342
	Glucose respiration			t-Test: Two-Sample Assuming Unequal Variances				Glucose respiration			t-Test: Two-Sample Assuming Equal Variances				Glucose respiration			t-Test: Two-Sample Assuming Unequal Variances				Glucose respiration			t-Test: Two-Sample Assuming Unequal Variances
	Ambient green	Elevated green		Statistics	Ambient green	Elevated green		Ambient open	Elevated open		Statistics	Ambient open	Elevated open		Ambient green	Ambient open		Statistics	Ambient green	Ambient open		Elevated green	Elevated open		Statistics	Elevated green	Elevated open
	3.44389	8.07399		Mean	3.71512	6.27512		2.1361	4.67352		Mean	2.49684	3.14449		3.44389	2.1361		Mean	3.71512	2.49684		8.07399	4.67352		Mean	6.27512	3.14449
	4.53582	4.35076		Variance	1.25289	7.62266		1.49421	4.58726		Variance	1.13705	1.47678		4.53582	1.49421		Variance	1.25289	1.13705		4.35076	4.58726		Variance	7.62266	1.47678
	3.27112	4.91358		Square root	1.11933	2.76092		2.05202	4.06309		Square root	1.06633	1.21523		3.27112	2.05202		Square root	1.11933	1.06633		4.91358	4.06309		Square root	2.76092	1.21523
	3.8874	2.74945		Observations	16	16		2.85494	3.8902		Observations	9	9		3.8874	2.85494		Observations	16	9		2.74945	3.8902		Observations	16	9
	3.0757	8.30068		Hypothesized Mean Difference	0			2.45343	3.06281		Pooled Variance	1.30691			3.0757	2.45343		Hypothesized Mean Difference	0			8.30068	3.06281		Hypothesized Mean Difference	0
	6.12798	3.34095		df	20			1.93867	2.14972		Hypothesized Mean Difference	0			6.12798	1.93867		df	17			3.34095	2.14972		df	22
	2.40872	4.69016		t Stat	-3.43719			1.51004	2.43067		df	16			2.40872	1.51004		t Stat	2.69306			4.69016	2.43067		t Stat	3.91176
	3.85934	6.07139		P(T<=t) one-tail	0.00130383			4.94654	1.25278		t Stat	-1.20177			3.85934	4.94654		P(T<=t) one-tail	0.00769815			6.07139	1.25278		P(T<=t) one-tail	0.000373871
	2.53604	9.21874		t Critical one-tail	1.72472			3.08559	2.19032		P(T<=t) one-tail	0.12347			2.53604	3.08559		t Critical one-tail	1.73961			9.21874	2.19032		t Critical one-tail	1.71714
	2.22603	9.93087		P(T<=t) two-tail	0.00260767						t Critical one-tail	1.74588			2.22603			P(T<=t) two-tail	0.0153963			9.93087			P(T<=t) two-tail	0.000747742
	4.02798	5.1835		t Critical two-tail	2.08596						P(T<=t) two-tail	0.246939			4.02798			t Critical two-tail	2.10982			5.1835			t Critical two-tail	2.07387
	2.20836	11.9902									t Critical two-tail	2.11991			2.20836							11.9902
	4.0755	8.70408													4.0755							8.70408
	4.48197	5.59307													4.48197							5.59307
	5.49357	2.70424													5.49357							2.70424
	3.78247	4.58638													3.78247							4.58638

## Sheet: Nitrate
	Comparison of NO32- content from Geisenheim VineyardFACE
	Comparison of NO32- from green inter-row soils							Comparison of NO32- from open inter-row soils
	Ambient green	Elevated green		t-Test: Two-Sample Assuming Unequal Variances				Ambient open	Elevated open		t-Test: Two-Sample Assuming Unequal Variances
	48.4765	146.321		Statistics	Ambient green	Elevated green		1455.7	2093.6		Statistics	Ambient open	Elevated open
	50.4076	46.1352		Mean	385.531	56.6455		1480.19	2481.03		Mean	2110.67	2570.38
	148.477	28.4117		Variance	590862	2413.19		1538.94	3144.9		Variance	1.33879e+06	2.82775e+06
	36.8923	51.1262		Square root	768.675	49.1242		2557.86	386.699		Square root	1157.06	1681.59
	36.775	6.74375		Observations	12	12		1674.77	1475.64		Observations	9	9
	43.4615	4.59541		Hypothesized Mean Difference	0			969.862	945.017		Hypothesized Mean Difference	0
	116.689	22.6648		df	11			2568.88	5737.38		df	14
	21.1911	45.7785		t Stat	1.47913			1881.79	2453.7		t Stat	-0.675646
	217.498	105.823		P(T<=t) one-tail	0.0835811			4868.05	4415.48		P(T<=t) one-tail	0.255136
	1315.68	81.1781		t Critical one-tail	1.79588						t Critical one-tail	1.76131
	2541	132.492		P(T<=t) two-tail	0.167162						P(T<=t) two-tail	0.510272
	49.823	8.47684		t Critical two-tail	2.20099						t Critical two-tail	2.14479
	Comparison of NO32- from ambient rings green and open inter-row soils							Comparison of NO32- from elevated rings green and open inter-row soils
	Ambient green	Ambient open		t-Test: Two-Sample Assuming Unequal Variances				Elevated green	Elevated open		t-Test: Two-Sample Assuming Unequal Variances
	48.4765	1455.7		Statistics	Ambient green	Ambient open		146.321	2093.6		Statistics	Elevated green	Elevated open
	50.4076	1480.19		Mean	385.531	2110.67		46.1352	2481.03		Mean	56.6455	2570.38
	148.477	1538.94		Variance	590862	1.33879e+06		28.4117	3144.9		Variance	2413.19	2.82775e+06
	36.8923	2557.86		Square root	768.675	1157.06		51.1262	386.699		Square root	49.1242	1681.59
	36.775	1674.77		Observations	12	9		6.74375	1475.64		Observations	12	9
	43.4615	969.862		Hypothesized Mean Difference	0			4.59541	945.017		Hypothesized Mean Difference	0
	116.689	2568.88		df	13			22.6648	5737.38		df	8
	21.1911	1881.79		t Stat	-3.87704			45.7785	2453.7		t Stat	-4.48313
	217.498	4868.05		P(T<=t) one-tail	0.000953644			105.823	4415.48		P(T<=t) one-tail	0.00102364
	1315.68			t Critical one-tail	1.77093			81.1781			t Critical one-tail	1.85955
	2541			P(T<=t) two-tail	0.00190729			132.492			P(T<=t) two-tail	0.00204728
	49.823			t Critical two-tail	2.16037			8.47684			t Critical two-tail	2.306

## Sheet: Total C
	Comparison of total Carbon content from Geisenheim VineyardFACE
	Comparison of total C from green inter-row soils							Comparison of total C from open inter-row soils
	Ambient green	Elevated green		t-Test: Two-Sample Assuming Unequal Variances				Ambient open	Elevated open		t-Test: Two-Sample Assuming Unequal Variances
	1.59868	1.88888		Statistics	Ambient green	Elevated green		1.33902	1.28301		Statistics	Ambient open	Elevated open
	1.83288	2.03144		Mean	1.63007	1.79045		1.14555	1.0539		Mean	1.26378	1.30904
	1.89906	1.63432		Variance	0.0482181	0.0573448		1.27792	1.20664		Variance	0.0487895	0.0190488
	1.4663	1.68523		Square root	0.219586	0.239468		1.78705	1.29829		Square root	0.220883	0.138017
	1.115	2.2911		Observations	12	12		1.2321	1.33393		Observations	9	9
	1.53249	1.69032		Hypothesized Mean Difference	0			0.977534	1.57322		Hypothesized Mean Difference	0
	1.71578	1.52231		df	22			1.20155	1.36447		df	13
	1.54776	1.40011		t Stat	-1.70992			1.24737	1.30847		t Stat	-0.521269
	1.65468	1.69541		P(T<=t) one-tail	0.0506745			1.16591	1.35938		P(T<=t) one-tail	0.305472
	1.78705	1.92452		t Critical one-tail	1.71714						t Critical one-tail	1.77093
	1.88379	1.80742		P(T<=t) two-tail	0.101349						P(T<=t) two-tail	0.610944
	1.5274	1.91434		t Critical two-tail	2.07387						t Critical two-tail	2.16037
	Comparison of total C from ambient rings green and open inter-row soils							Comparison of total C from elevated rings green and open inter-row soils
	Ambient green	Ambient open		t-Test: Two-Sample Assuming Unequal Variances				Elevated green	Elevated open		t-Test: Two-Sample Assuming Unequal Variances
	1.59868	1.33902		Statistics	Ambient green	Ambient open		1.88888	1.28301		Statistics	Elevated green	Elevated open
	1.83288	1.14555		Mean	1.63007	1.26378		2.03144	1.0539		Mean	1.79045	1.30904
	1.89906	1.27792		Variance	0.0482181	0.0487895		1.63432	1.20664		Variance	0.0573448	0.0190488
	1.4663	1.78705		Square root	0.219586	0.220883		1.68523	1.29829		Square root	0.239468	0.138017
	1.115	1.2321		Observations	12	9		2.2911	1.33393		Observations	12	9
	1.53249	0.977534		Hypothesized Mean Difference	0			1.69032	1.57322		Hypothesized Mean Difference	0
	1.71578	1.20155		df	17			1.52231	1.36447		df	18
	1.54776	1.24737		t Stat	3.77016			1.40011	1.30847		t Stat	5.79752
	1.65468	1.16591		P(T<=t) one-tail	0.000763306			1.69541	1.35938		P(T<=t) one-tail	8.55317e-06
	1.78705			t Critical one-tail	1.73961			1.92452			t Critical one-tail	1.73406
	1.88379			P(T<=t) two-tail	0.00152661			1.80742			P(T<=t) two-tail	1.71063e-05
	1.5274			t Critical two-tail	2.10982			1.91434			t Critical two-tail	2.10092

## Sheet: Total N
	Comparison of total Carbon content from Geisenheim VineyardFACE
	Comparison of total N from green inter-row soils							Comparison of total N from openinter-row soils
	Ambient green	Elevated green		t-Test: Two-Sample Assuming Unequal Variances				Ambient open	Elevated open		t-Test: Two-Sample Assuming Unequal Variances
	0.137222	0.163611		Statistics	Ambient green	Elevated green		0.121389	0.116111		Statistics	Ambient open	Elevated open
	0.158333	0.158333		Mean	0.141181	0.152616		0.105556	0.110833		Mean	0.116111	0.124321
	0.168889	0.137222		Variance	0.000360215	0.00034671		0.116111	0.116111		Variance	0.000201948	0.000140048
	0.126667	0.137222		Square root	0.0189793	0.0186201		0.147778	0.116111		Square root	0.0142109	0.0118342
	0.105556	0.168889		Observations	12	12		0.116111	0.116111		Observations	9	9
	0.131944	0.137222		Hypothesized Mean Difference	0			0.095	0.1425		Hypothesized Mean Difference	0
	0.147778	0.126667		df	22			0.116111	0.137222		df	15
	0.116111	0.126667		t Stat	-1.48987			0.110833	0.126667		t Stat	-1.33182
	0.147778	0.158333		P(T<=t) one-tail	0.0752287			0.116111	0.137222		P(T<=t) one-tail	0.101401
	0.158333	0.179444		t Critical one-tail	1.71714						t Critical one-tail	1.75305
	0.158333	0.163611		P(T<=t) two-tail	0.150457						P(T<=t) two-tail	0.202802
	0.137222	0.174167		t Critical two-tail	2.07387						t Critical two-tail	2.13145
	Comparison of total N from ambient rings green and open inter-row soils							Comparison of total N from elevated rings green and open inter-row soils
	Ambient green	Ambient open		t-Test: Two-Sample Assuming Unequal Variances				Elevated green	Elevated open		t-Test: Two-Sample Assuming Unequal Variances
	0.137222	0.121389		Statistics	Ambient green	Ambient open		0.163611	0.116111		Statistics	Elevated green	Elevated open
	0.158333	0.105556		Mean	0.141181	0.116111		0.158333	0.110833		Mean	0.152616	0.124321
	0.168889	0.116111		Variance	0.000360215	0.000201948		0.137222	0.116111		Variance	0.00034671	0.000140048
	0.126667	0.147778		Square root	0.0189793	0.0142109		0.137222	0.116111		Square root	0.0186201	0.0118342
	0.105556	0.116111		Observations	12	9		0.168889	0.116111		Observations	12	9
	0.131944	0.095		Hypothesized Mean Difference	0			0.137222	0.1425		Hypothesized Mean Difference	0
	0.147778	0.116111		df	19			0.126667	0.137222		df	19
	0.116111	0.110833		t Stat	3.46134			0.126667	0.126667		t Stat	4.24379
	0.147778	0.116111		P(T<=t) one-tail	0.00130742			0.158333	0.137222		P(T<=t) one-tail	0.000219597
	0.158333			t Critical one-tail	1.72913			0.179444			t Critical one-tail	1.72913
	0.158333			P(T<=t) two-tail	0.00261484			0.163611			P(T<=t) two-tail	0.000439193
	0.137222			t Critical two-tail	2.09302			0.174167			t Critical two-tail	2.09302

## Sheet: CN ratio
	Comparison of Carbon/Nitrogen (C/N) ratio content from Geisenheim VineyardFACE
	Comparison of C/N ratio from green inter-row soils							Comparison of C/N ratio from open inter-row soils
	Ambient green	Elevated green		t-Test: Two-Sample Assuming Unequal Variances				Ambient open	Elevated open		t-Test: Two-Sample Assuming Unequal Variances
	11.6503	11.5449		Statistics	Ambient green	Elevated green		11.0308	11.0499		Statistics	Ambient open	Elevated open
	11.5761	12.8301		Mean	11.5564	11.7494		10.8526	9.50891		Mean	10.8364	10.5379
	11.2445	11.91		Variance	0.43135	0.809032		11.006	10.3921		Variance	0.380002	0.463394
	11.5761	12.281		Square root	0.656773	0.899462		12.0929	11.1814		Square root	0.616443	0.680731
	10.5632	13.5657		Observations	12	12		10.6114	11.4884		Observations	9	9
	11.6147	12.3181		Hypothesized Mean Difference	0			10.2898	11.0401		Hypothesized Mean Difference	0
	11.6105	12.0182		df	20			10.3483	9.94354		df	16
	13.33	11.0535		t Stat	-0.600162			11.2545	10.33		t Stat	0.975201
	11.1971	10.7079		P(T<=t) one-tail	0.277569			10.0414	9.90644		P(T<=t) one-tail	0.171988
	11.2867	10.7249		t Critical one-tail	1.72472						t Critical one-tail	1.74588
	11.8976	11.047		P(T<=t) two-tail	0.555138						P(T<=t) two-tail	0.343975
	11.1308	10.9914		t Critical two-tail	2.08596						t Critical two-tail	2.11991
	Comparison of C/N ratio from ambient rings green and openinter-row soils							Comparison of C/N ratio from elevated rings green and open inter-row soils
	Ambient green	Ambient open		t-Test: Two-Sample Assuming Unequal Variances				Elevated green	Elevated open		t-Test: Two-Sample Assuming Unequal Variances
	11.6503	11.0308		Statistics	Ambient green	Ambient open		11.5449	11.0499		Statistics	Elevated green	Elevated open
	11.5761	10.8526		Mean	11.5564	10.8364		12.8301	9.50891		Mean	11.7494	10.5379
	11.2445	11.006		Variance	0.43135	0.380002		11.91	10.3921		Variance	0.809032	0.463394
	11.5761	12.0929		Square root	0.656773	0.616443		12.281	11.1814		Square root	0.899462	0.680731
	10.5632	10.6114		Observations	12	9		13.5657	11.4884		Observations	12	9
	11.6147	10.2898		Hypothesized Mean Difference	0			12.3181	11.0401		Hypothesized Mean Difference	0
	11.6105	10.3483		df	18			12.0182	9.94354		df	19
	13.33	11.2545		t Stat	2.57539			11.0535	10.33		t Stat	3.51341
	11.1971	10.0414		P(T<=t) one-tail	0.00952948			10.7079	9.90644		P(T<=t) one-tail	0.00116176
	11.2867			t Critical one-tail	1.73406			10.7249			t Critical one-tail	1.72913
	11.8976			P(T<=t) two-tail	0.019059			11.047			P(T<=t) two-tail	0.00232352
	11.1308			t Critical two-tail	2.10092			10.9914			t Critical two-tail	2.09302
