# Supplementary material for: Elevated atmospheric CO2 concentrations caused a shift of the metabolically active microbiome in vineyard soil
Source: BMC Microbiol. 2023 Feb 21;23:46. doi: 10.1186/s12866-023-02781-5 (PMC9942357; doi:10.1186/s12866-023-02781-5)
Supplement: Supplementary file 3 — Additional file 3:Table S3.1. Correlation of green inter-rows ASVs with environmental parameters using ALDEx2 with Pearson and Sperman correlation test and False Discovery Rate (FDR) for p-values correction. r = Pearson correlation coefficient. [file 12866_2023_2781_MOESM3_ESM.xlsx]

## Sheet: Table S3.1 Corr env-rhizo ASV
Elevated atmospheric CO2 concentrations caused a shift of the metabolically active microbiome in vineyard soil
David Rosado-Porto, Stefan Ratering, Yvette Wohlfahrt, Bellinda Schneider, Andrea Glatt, Sylvia Schnell
Supplement 3
Tab. S3.1. Correlation of green inter-rows ASVs with environmental parameters using ALDEx2 with Pearson and Sperman correlation test and False Discovery Rate (FDR) for p-values correction. r = Pearson correlation coefficient.
Negative correlated environmental parameter
Positive correlated environmental parameter
Correlation p-value <0,1
Correlation p-value <0,05
ASV ID	Injected CO2				Water holding capacity				Water content				Soil respiration (Basal)				Soil respiration (Glucose)				Soil respiration (Galactose)				Soil respiration (Arginine)				Soil respiration (N-Acetly glucosamine)				NH4				Total nitrogen				Total carbon				C:N ratio				Taxonomy
	Pearson	FDR	Spearman	FDR	Pearson	FDR	Spearman	FDR	Pearson	FDR	Spearman	FDR	Pearson	FDR	Spearman	FDR	Pearson	FDR	Spearman	FDR	Pearson	FDR	Spearman	FDR	Pearson	FDR	Spearman	FDR	Pearson	FDR	Spearman	FDR	Pearson	FDR	Spearman	FDR	Pearson	FDR	Spearman	FDR	Pearson	FDR	Spearman	FDR	Pearson	FDR	Spearman	FDR	Phylum
00865e287facb7444f39a300a26a881a	0.178529	0.658579	0.220985	0.6041	-0.156282	0.650103	-0.188695	0.555039	0.375958	0.694834	0.405351	0.558757	0.169711	0.883895	0.0312409	0.932497	0.118623	0.928249	-0.0278917	0.958444	0.0878087	0.923943	-0.0350386	0.975925	0.174797	0.91445	0.0672386	0.966508	0.060038	0.963764	-0.0565462	0.965654	0.036217	0.842044	0.103685	0.748511	0.0768325	0.756316	0.0675546	0.752818	0.0392946	0.819084	0.0427785	0.817008	-0.071726	0.806974	-0.0505562	0.81623	Proteobacteria
00ac8fb13c5dbf1be078e52244dcfe3c	-0.101079	0.793925	-0.0256751	0.842474	-0.143489	0.679075	-0.249634	0.433831	0.27479	0.834495	0.261148	0.822083	0.192065	0.867736	0.0170621	0.944224	0.0665565	0.950923	-0.0823319	0.948424	0.0919565	0.928195	-0.0242157	0.980334	0.0894083	0.948908	-0.0617758	0.967259	-0.00787904	0.973658	-0.121851	0.949947	-0.247731	0.590557	-0.3571	0.301599	-0.464888	0.12548	-0.468757	0.0875122	-0.411417	0.304338	-0.402804	0.277152	0.0715357	0.824875	0.196345	0.59533	Acidobacteriota
01075222e8f24641a3fa36abb9a62e83	-0.065154	0.881876	-0.0546039	0.915112	-0.0723297	0.830149	-0.0110541	0.926364	0.273138	0.839151	0.245983	0.867635	0.055452	0.958416	-0.118895	0.926489	0.130582	0.926816	0.0448822	0.97849	0.0545461	0.960721	-0.0570825	0.984698	0.0112538	0.972953	-0.0839912	0.975963	0.0294942	0.976119	-0.00518252	0.986482	-0.11005	0.807047	0.0637226	0.864023	0.262044	0.428359	0.349974	0.210843	0.0488086	0.862329	0.18237	0.654551	-0.365426	0.291196	-0.420651	0.143652	Acidobacteriota
014e3986693471b31260d7b18a7752c8	-0.468215	0.14498	-0.402239	0.277724	0.256453	0.45609	0.209008	0.519207	-0.282221	0.827466	-0.293825	0.778781	-0.0825304	0.928069	-0.0590244	0.943964	-0.0104994	0.958517	-0.0990448	0.94854	-0.0711436	0.944304	-0.0943493	0.974715	-0.116135	0.934131	-0.14898	0.947096	-0.0479288	0.968645	-0.069587	0.972375	-0.203827	0.667391	-0.153612	0.681192	-0.130148	0.700514	-0.116688	0.727526	-0.111334	0.76686	-0.117705	0.763494	0.0749773	0.833013	0.111856	0.761264	Chloroflexi
015fe7aaecaed23c310be43ec260d2e5	0.0363252	0.857902	-0.0503105	0.858739	0.167392	0.628745	0.243682	0.441131	0.0904126	0.932978	0.0729814	0.949054	-0.0429441	0.92661	-0.00499815	0.933464	-0.0637635	0.936724	0.046143	0.948893	-0.017576	0.926829	0.0638514	0.96649	-0.0210003	0.945929	0.0815158	0.955908	-0.00213763	0.955321	0.0446055	0.959825	0.130727	0.76143	0.166753	0.642633	0.150161	0.643232	0.152677	0.62491	0.0959605	0.773129	0.0854683	0.779339	-0.0948139	0.778845	-0.107253	0.746374	Proteobacteria
017dd906437ced86e6164807ecd1c939	-0.396324	0.230349	-0.261742	0.532751	0.472285	0.128105	0.434833	0.104294	-0.227794	0.870177	-0.319267	0.763768	-0.212454	0.823476	-0.075453	0.951305	-0.173438	0.895814	-0.109522	0.950758	-0.201501	0.835994	-0.157107	0.956988	-0.176669	0.900021	-0.0796489	0.976659	-0.163917	0.918437	-0.121127	0.962338	0.196801	0.680833	0.23674	0.511656	-0.272766	0.413057	-0.282327	0.336894	-0.291212	0.488595	-0.256846	0.501308	-0.0242446	0.8701	0.135723	0.745803	Proteobacteria
01bd341a002d13da60e0e4f30d417b36	0.0158588	0.790678	0.0365372	0.792173	-0.0054569	0.767825	-0.0248104	0.726776	-0.0606195	0.929834	-0.0310066	0.945938	-0.0256813	0.900285	-0.026994	0.912946	-0.0622759	0.912353	-0.102262	0.916789	-0.0212017	0.915123	-0.0402811	0.962889	-0.0345255	0.925257	-0.0555666	0.952773	-0.0124348	0.938493	-0.0293837	0.933031	-0.00311597	0.824259	-0.0386315	0.746689	-0.0980107	0.682921	-0.0812906	0.657417	0.00532453	0.768791	0.0038408	0.741957	0.185584	0.629762	0.153462	0.632829	Proteobacteria
021dbbc267c9ee9aa5b9e5ecdd530604	0.0383778	0.89713	0.0860771	0.866892	-0.159899	0.664629	-0.197236	0.540523	-0.0368466	0.962014	-0.064477	0.972363	0.0838028	0.941479	-0.0149713	0.97443	-0.0398096	0.95728	-0.11256	0.951203	-0.0160703	0.968226	-0.093018	0.976971	-0.0425389	0.967215	-0.111413	0.96715	-0.0407069	0.971026	-0.115259	0.960948	-0.09861	0.831646	-0.164899	0.667124	-0.238421	0.483111	-0.224972	0.464421	-0.186302	0.673924	-0.100916	0.820389	0.0783649	0.836232	0.134506	0.748351	Actinobacteriota
025a1753e631fa62793abc7bb7adfa4a	0.2422	0.547721	0.193218	0.67509	-0.0692046	0.836755	0.0276636	0.896732	0.137145	0.924829	0.102342	0.959788	-0.0657121	0.932359	0.101146	0.928804	-0.0871044	0.937987	0.0821227	0.957024	-0.0737217	0.931793	0.0543939	0.981942	0.0524595	0.955031	0.21366	0.915888	0.0302829	0.959634	0.140972	0.949167	0.147124	0.765399	0.128849	0.740303	0.232546	0.495518	0.233914	0.447862	0.189765	0.665325	0.133312	0.750373	-0.0708992	0.853526	-0.108215	0.80005	Proteobacteria
026558686042e2cd74ae4ea1f36464ab	0.230823	0.574267	0.237033	0.585523	-0.450331	0.13786	-0.493335	0.0539403	0.0555877	0.961392	0.095185	0.961056	-0.130611	0.90052	0.0570644	0.957248	-0.13346	0.923741	-0.0234073	0.978168	-0.10194	0.926796	0.00901906	0.991352	-0.0428673	0.962332	0.0113984	0.986118	-0.130474	0.940986	-0.0419107	0.97967	-0.237811	0.602368	-0.340423	0.308984	-0.0824548	0.816245	-0.0972679	0.779545	-0.0996323	0.827384	-0.10944	0.803839	-0.0203447	0.93663	-0.0142983	0.943206	Acidobacteriota
02a47ba59d2e61f4b395c33b51d30367	-0.184705	0.669961	-0.228532	0.605184	0.151671	0.671114	0.237314	0.450329	-0.0237049	0.95623	0.00388161	0.972547	-0.0703761	0.921619	0.0696121	0.93942	0.0480016	0.945089	0.15811	0.916317	-0.012543	0.92497	0.133478	0.96072	-0.0286362	0.956058	0.11938	0.957921	0.0146008	0.958577	0.129938	0.949807	-0.0273432	0.874339	0.00137157	0.904131	0.173672	0.612714	0.143794	0.664705	0.0533197	0.832171	-0.00623148	0.895471	-0.228614	0.56154	-0.270814	0.429435	Myxococcota
f9a0addf138c684517d2e5cc0a706c78	-0.0374586	0.923876	0.0408673	0.92288	-0.110991	0.769004	-0.274237	0.362069	-0.19192	0.900671	-0.119817	0.954384	0.019937	0.977598	-0.0782487	0.950113	-0.0199486	0.970645	-0.118527	0.948756	-0.0217401	0.963806	-0.108977	0.973147	-0.0378305	0.970182	-0.15922	0.951274	-0.0467333	0.969599	-0.209445	0.919195	-0.107143	0.842376	-0.230315	0.525291	-0.0692442	0.863485	-0.230276	0.452705	-0.176418	0.690499	-0.276515	0.46266	-0.185654	0.663652	-0.138868	0.739933	Acidobacteriota
02d001c714b9823dba7d6f1159b0216a	0.183466	0.677297	0.17761	0.708531	0.0728014	0.835366	0.165774	0.618667	0.119077	0.937737	0.102444	0.96162	0.127409	0.910654	0.0984957	0.936751	0.0965456	0.946032	0.0582408	0.972431	0.102947	0.924878	0.0655586	0.981938	0.162092	0.922729	0.140773	0.959593	0.119243	0.948515	0.132685	0.956304	0.268453	0.542086	0.330887	0.324326	0.356975	0.267985	0.467394	0.0723143	0.30733	0.46554	0.357402	0.326834	-0.0660341	0.86385	-0.150586	0.710034	Proteobacteria
035866e917ac61adc659b6d187547d6f	-0.0455681	0.792705	0.000220177	0.819005	0.00429572	0.80966	-0.0633391	0.768122	-0.17157	0.904808	-0.106302	0.946624	-0.0615553	0.910798	-0.0664231	0.918661	-0.139116	0.895621	-0.106608	0.932353	-0.0719411	0.918763	-0.0361366	0.969885	-0.10085	0.91823	-0.118765	0.939442	-0.1046	0.933684	-0.110456	0.934259	-0.0519514	0.852424	-0.0747113	0.767463	-0.199367	0.560368	-0.233027	0.463686	-0.0754365	0.804623	-0.0965678	0.779346	0.268183	0.482226	0.300913	0.375011	Actinobacteriota
03661afab4ff84de42c11caf11820bca	0.155971	0.684397	0.157989	0.698661	-0.160234	0.629505	-0.138772	0.618333	0.0548658	0.939336	0.044536	0.946078	0.0418031	0.927711	0.114201	0.900433	0.111945	0.91371	0.146988	0.896543	0.133268	0.868489	0.158681	0.931424	0.0884617	0.926754	0.110677	0.925638	0.125229	0.924112	0.161431	0.909289	0.0213146	0.838147	0.0487723	0.749026	0.219221	0.52689	0.190877	0.545649	0.163273	0.691623	0.198968	0.609456	-0.0804588	0.782831	-0.0728765	0.762326	Proteobacteria
03962abc84ca7e08b2c5672c47790de7	0.326061	0.368939	0.378313	0.315765	-0.221942	0.532292	-0.242321	0.446286	0.261183	0.841816	0.283768	0.804251	-0.0344378	0.932654	0.121042	0.913066	0.0332003	0.951373	0.0637689	0.961586	0.0270031	0.932175	0.0976231	0.970758	0.0489994	0.949894	0.120984	0.961392	0.0712124	0.954656	0.115673	0.958623	0.214657	0.644372	0.238065	0.516462	0.275641	0.409967	0.291927	0.325163	0.230552	0.592919	0.273045	0.480897	-0.0846363	0.837723	-0.139948	0.727299	Verrucomicrobiota
03c09d2d684f4bc57887eca79faba1b1	-0.0697247	0.810186	-0.0282561	0.848031	-0.143097	0.669979	-0.196518	0.544631	0.0268515	0.945888	0.0719567	0.954317	-0.045919	0.936611	-0.0348342	0.944457	-0.0969911	0.916645	-0.153602	0.910464	-0.0656813	0.927951	-0.101275	0.963235	-0.0542959	0.938474	-0.0879643	0.959508	-0.087419	0.945899	-0.115236	0.950927	-0.241029	0.605133	-0.350957	0.308584	-0.427463	0.172632	-0.434797	0.125645	-0.36701	0.368815	-0.364548	0.327828	0.0798819	0.798508	0.114087	0.746744	Proteobacteria
03e30fe700366ff36ca8a5a59b745e92	0.0945083	0.805739	0.103728	0.775748	-0.235999	0.495938	-0.242661	0.449195	0.165495	0.906227	0.15617	0.906982	0.263219	0.813185	0.110775	0.908891	0.187359	0.896903	0.0372406	0.947496	0.188153	0.857128	0.0475064	0.969091	0.190885	0.898814	0.0674237	0.963158	0.168756	0.920536	0.0445472	0.962043	-0.233426	0.61188	-0.32272	0.364182	-0.242542	0.47657	-0.212366	0.501335	-0.260669	0.547354	-0.202642	0.618048	-0.051351	0.843422	0.0116155	0.858515	Proteobacteria
042f81811ef8e26fa73968ae025b5bde	-0.0703476	0.839292	-0.0182747	0.839627	-0.157223	0.654188	-0.22386	0.483978	-0.00456419	0.957552	-0.0380468	0.965325	-0.0666058	0.92766	-0.0413811	0.938405	-0.0161969	0.949268	-0.0819739	0.945957	-0.0209823	0.936816	-0.05074	0.975205	-0.00914138	0.94457	-0.0452153	0.970343	0.0121809	0.968625	-0.0498685	0.972559	-0.118479	0.796806	-0.12896	0.698609	-0.224445	0.515643	-0.208321	0.510948	-0.168373	0.701986	-0.150937	0.699456	0.0943844	0.809977	0.113056	0.764719	Acidobacteriota
04387a43e84ebb4deeeed7229e3f5fed	0.112373	0.784502	0.186038	0.681314	-0.0721966	0.779882	-0.122446	0.69148	0.118778	0.930275	0.148206	0.927164	0.196041	0.869469	0.107624	0.923498	0.1678	0.907285	0.110272	0.944162	0.189188	0.853362	0.160501	0.946726	0.168662	0.912407	0.109585	0.959577	0.163708	0.927972	0.0972221	0.9624	0.132727	0.77751	0.0974056	0.770963	0.000670702	0.83215	-0.0229217	0.85054	-0.0555564	0.821885	-0.0652311	0.837949	-0.0589311	0.836574	0.0106927	0.871811	Gemmatimonadota
047e5dea3e77b92c83a4069ddde41cb7	0.219542	0.599219	0.0572094	0.911047	0.0120412	0.898144	0.192209	0.553195	-0.0968928	0.950654	-0.0581096	0.976388	0.0528553	0.961112	-0.0977415	0.938538	0.0745786	0.954292	-0.00175354	0.98476	0.0937457	0.936724	0.021696	0.990403	0.0370425	0.968294	-0.00535016	0.989649	0.0330392	0.977585	-0.0232218	0.986279	0.22882	0.619571	0.207447	0.574241	0.150397	0.67967	0.0750667	0.830587	0.109631	0.816539	0.0903987	0.839636	-0.0622284	0.908446	-0.0563428	0.892805	Proteobacteria
04bb8966f5380daa34ca9aa4ba8baebc	-0.100672	0.818697	-0.228275	0.60259	0.218586	0.534245	0.350142	0.221508	0.144932	0.91942	0.114178	0.949046	-0.0579728	0.926658	0.0146736	0.957217	0.042619	0.951257	0.0512588	0.964134	0.0661014	0.931287	0.115313	0.967379	0.0480565	0.956043	0.11066	0.965557	0.109582	0.948818	0.12675	0.955938	0.168172	0.734655	0.121629	0.748663	0.247325	0.470797	0.210046	0.512219	0.256864	0.549848	0.168961	0.679534	-0.0296639	0.897799	-0.0554724	0.862065	Acidobacteriota
0500e0b159d696ae43d689c83d3f862d	0.173622	0.654479	0.142014	0.717503	-0.025796	0.765736	-0.0264732	0.713841	-0.0549736	0.935964	-0.0501985	0.941914	0.241475	0.832521	0.0991152	0.914072	0.185935	0.894268	0.0727477	0.93807	0.182128	0.861676	0.0974964	0.953774	0.184489	0.89523	0.0795352	0.949266	0.142834	0.916911	0.0680606	0.94675	0.136203	0.731508	0.0468388	0.778234	0.0349993	0.728422	0.0463445	0.710381	0.100734	0.772311	0.105836	0.756288	0.174455	0.634108	0.186932	0.591465	Myxococcota
054bf1cd7c97252925c019e71e154988	-0.242144	0.534737	-0.136375	0.716799	0.0989742	0.753341	1.88959e-05	0.785382	0.0169085	0.95176	0.0263839	0.95612	-0.162463	0.867567	-0.299441	0.736531	-0.186284	0.881021	-0.257636	0.837584	-0.240553	0.793604	-0.288688	0.842793	-0.232829	0.844575	-0.319072	0.770249	-0.264335	0.828391	-0.331019	0.751934	-0.0306301	0.844004	0.00214698	0.784602	-0.206489	0.557278	-0.186473	0.564788	-0.207492	0.63976	-0.131894	0.733261	-0.0447466	0.824961	0.0027986	0.807902	Methylomirabilota
055872cda21ef07759e43a306e902aaf	0.0550837	0.789799	0.0419071	0.812868	-0.157926	0.631249	-0.179776	0.558711	0.0611192	0.93826	0.0600886	0.947544	0.287952	0.779288	0.240193	0.813311	0.192796	0.888542	0.0842865	0.945338	0.226985	0.809262	0.12492	0.949172	0.23885	0.853652	0.159289	0.921232	0.208599	0.889979	0.150685	0.922677	-0.146734	0.734797	-0.265009	0.467848	-0.210012	0.534304	-0.240382	0.443734	-0.147372	0.695393	-0.198992	0.614211	0.0966435	0.757139	0.178212	0.627461	Actinobacteriota
f4febdb387d8eade0d37b4ffc614d866	-0.151358	0.711863	-0.0887192	0.795826	0.086635	0.758791	0.0290052	0.801241	-0.025501	0.949498	-0.0336755	0.960334	-0.106001	0.897233	-0.124097	0.901415	-0.146699	0.909738	-0.179498	0.894074	-0.148394	0.868394	-0.14199	0.949987	-0.151138	0.900825	-0.150156	0.926197	-0.182576	0.905424	-0.203704	0.900446	-0.0530618	0.833519	-0.0190066	0.803593	-0.120911	0.685951	-0.161198	0.604773	-0.113231	0.762374	-0.156993	0.687549	-0.0442229	0.813504	0.0294498	0.798717	Proteobacteria
055e78dc49352206367e43c16e10fb42	-0.27286	0.484611	-0.292934	0.476647	0.193742	0.574069	0.203415	0.526216	-0.170312	0.897993	-0.182334	0.886676	-0.15265	0.862224	-0.242138	0.807368	-0.160859	0.901194	-0.23742	0.855898	-0.142578	0.876395	-0.174578	0.938841	-0.188085	0.889311	-0.270973	0.861037	-0.160288	0.914681	-0.214109	0.893992	-0.140176	0.761726	-0.13992	0.695575	-0.162319	0.62667	-0.20359	0.523506	-0.113647	0.761315	-0.161738	0.680405	0.0553887	0.823196	0.0762564	0.780975	Chloroflexi
05b6d80e004bec91e52461ec3b2bb5df	-0.0138567	0.963544	0.0803647	0.881493	0.341887	0.272767	0.309364	0.284983	0.274522	0.839885	0.244896	0.879181	-0.401444	0.535375	0.0423425	0.970692	-0.236178	0.848458	0.179283	0.909025	-0.280012	0.750238	0.128839	0.967897	-0.266126	0.823507	0.201938	0.935929	-0.237742	0.871965	0.191997	0.933126	0.370079	0.3644	0.501257	0.107865	0.318182	0.320158	0.395828	0.139608	0.14171	0.748609	0.316625	0.387262	-0.355979	0.301962	-0.172143	0.664048	Chloroflexi
05c06cab01e36867484a7fe3c2577735	0.00832557	0.865624	-0.0582613	0.866283	-0.0533261	0.811603	-0.0198785	0.835811	0.171139	0.896925	0.173868	0.909656	0.197731	0.867565	-0.0174714	0.949837	0.0789939	0.947	-0.0523749	0.953238	0.0894354	0.927087	-0.0429496	0.971854	0.111163	0.943749	0.000909296	0.976842	0.0603829	0.959583	-0.0335155	0.969808	-0.146164	0.743907	-0.175905	0.636651	-0.0158178	0.845122	0.0245819	0.828244	0.0747373	0.828528	0.111929	0.761881	0.147136	0.722422	0.158504	0.674266	Actinobacteriota
06558022fedb45af7e9d3dca0ebb13e2	-0.157502	0.685657	-0.107349	0.772765	0.07559	0.762491	0.0289864	0.746002	-0.0640052	0.942598	-0.0885058	0.943931	-0.10162	0.897453	-0.174004	0.863733	-0.145422	0.896391	-0.214177	0.862888	-0.18645	0.837898	-0.225921	0.882448	-0.157174	0.902131	-0.201044	0.89501	-0.168649	0.913713	-0.213371	0.886631	-0.0394156	0.833403	-0.0134801	0.804151	-0.122925	0.693364	-0.146947	0.624991	-0.0957367	0.785599	-0.10291	0.756447	0.02764	0.795937	0.0892208	0.720046	Proteobacteria
0773a8ff209fd58cd12834bb3700c233	-0.0756842	0.862591	-0.107618	0.831076	0.17363	0.635668	0.240432	0.439846	0.0240568	0.96034	0.0343814	0.974496	-0.167166	0.867589	-0.172696	0.883845	-0.118852	0.928135	-0.0455498	0.968799	-0.148425	0.883552	-0.132225	0.96151	-0.0344462	0.957712	-0.0407564	0.981679	-0.0845279	0.956999	-0.0591958	0.977413	0.126619	0.8018	0.17654	0.642681	0.102923	0.769634	0.15424	0.64066	-0.0577169	0.872603	-0.0112565	0.905333	-0.353715	0.310454	-0.353554	0.254314	Cyanobacteria
07bfd5b03ff8df47c6bb7b8c68ae50da	-0.150362	0.727628	-0.185952	0.687082	0.109202	0.733987	0.173937	0.595116	0.0647481	0.948879	0.0441448	0.967032	-0.137833	0.889553	-0.200559	0.8529	-0.0344687	0.951331	-0.0749256	0.960539	-0.102755	0.9055	-0.112711	0.967164	-0.171711	0.898044	-0.196617	0.912573	-0.0767391	0.954655	-0.0852563	0.962004	0.0295764	0.839076	0.152417	0.68633	0.294745	0.385429	0.296375	0.335243	0.162086	0.707782	0.201625	0.616358	-0.201199	0.614737	-0.257498	0.461762	Actinobacteriota
08675876f3b782ffba7d239b691d0e66	-0.116829	0.819845	-0.0555214	0.91722	0.0902099	0.809032	-0.0282116	0.928518	-0.281078	0.837855	-0.356722	0.695361	-0.00164418	0.9796	-0.0677556	0.958384	0.0603339	0.960546	-0.0541667	0.978593	-0.0743492	0.951889	-0.12567	0.970282	-0.0934005	0.955543	-0.111749	0.970151	-0.0835507	0.966195	-0.112751	0.966362	-0.0963236	0.840781	-0.0759459	0.860243	0.0565826	0.881424	0.107443	0.761975	-0.159894	0.721611	0.0042134	0.954269	-0.397306	0.222695	-0.342086	0.259194	Entotheonellaeota
f43def6922d7014e420012d08c32fbe7	0.179321	0.681898	0.178001	0.704583	-0.169303	0.644696	-0.0961047	0.78255	0.154003	0.913208	0.164128	0.928943	0.0985069	0.930131	0.143127	0.904551	0.173342	0.905759	0.267266	0.835948	0.13006	0.903626	0.16471	0.953545	0.111164	0.944077	0.186767	0.932133	0.147832	0.933411	0.224529	0.898993	0.1184	0.79433	0.260107	0.465605	0.514284	0.0870558	0.592888	0.0180803	0.410336	0.307552	0.472434	0.183175	-0.139993	0.750879	-0.267795	0.428115	Proteobacteria
09999c61f794f09bb0c105842cb84f8d	-0.117127	0.757577	-0.0354118	0.790558	0.0209165	0.778273	-0.0445566	0.720895	-0.0168404	0.947403	-0.021197	0.94537	-0.0418113	0.926871	-0.0436579	0.915712	0.00869064	0.942039	-0.0909266	0.92462	-0.0309036	0.918659	-0.0538248	0.960749	-0.059693	0.938959	-0.1102	0.943372	-0.0534234	0.955166	-0.0636101	0.954689	-0.106997	0.779426	-0.134255	0.673089	-0.16721	0.603227	-0.0823811	0.672988	-0.195247	0.655406	-0.0717506	0.765426	-0.0870342	0.78119	-0.0395361	0.771149	Myxococcota
0a0e5e833c58074ebb721ed40a28160c	0.159579	0.728624	0.100425	0.839356	0.0826877	0.81056	0.144951	0.668467	-0.0752026	0.958429	-0.0687035	0.967582	-0.152735	0.877134	-0.127762	0.907019	-0.124872	0.928945	-0.112619	0.940798	-0.140533	0.896062	-0.111137	0.964195	-0.114329	0.932402	-0.0609691	0.97465	-0.130273	0.936704	-0.105639	0.957627	0.0981126	0.838119	0.202972	0.585058	0.137559	0.702349	0.0893162	0.773807	0.134569	0.760641	0.128257	0.763845	0.0556597	0.880902	0.0650005	0.854081	Entotheonellaeota
0aa65e0eea8650629e45dbe0af5531ad	0.0206893	0.897503	-0.0641572	0.871015	-0.0195468	0.876913	0.0333513	0.846956	-0.0205584	0.971795	0.029086	0.975825	0.20077	0.864223	0.0605329	0.947359	0.170856	0.904949	0.117624	0.934645	0.148202	0.895932	0.0701999	0.976931	0.153496	0.929083	0.0975632	0.968081	0.120421	0.944258	0.0775066	0.967673	-0.067448	0.882601	-0.114326	0.763876	0.034019	0.864413	0.0434103	0.840468	-0.0116923	0.894323	0.0526272	0.854524	-0.104904	0.802201	-0.0670033	0.833619	Actinobacteriota
0baac6973074192897cda5f27ea1a5aa	0.0232059	0.910214	0.101942	0.844485	-0.0668397	0.850918	-0.0638682	0.859137	-0.133762	0.933098	-0.132662	0.950824	0.148741	0.89968	0.105226	0.934551	0.111762	0.932903	0.121386	0.945734	0.130716	0.908206	0.0989503	0.976103	0.0231414	0.971332	0.00808207	0.987204	0.0471707	0.970644	0.0614623	0.98027	0.118559	0.822948	0.0729248	0.854673	0.142466	0.69935	0.199445	0.529654	0.120549	0.792796	0.236885	0.541424	-0.0544991	0.901139	-0.0805681	0.861343	Actinobacteriota
0bbe2e90de0446397078889d5c4547df	-0.269135	0.489262	-0.161794	0.723206	0.0167954	0.801696	-0.10867	0.730614	-0.0387308	0.95355	-0.0216405	0.971505	0.128007	0.912627	-0.0270524	0.954566	0.161632	0.90908	0.0124739	0.96731	0.103509	0.922847	-0.00787283	0.981819	0.0692828	0.954718	-0.0453159	0.972123	0.0753285	0.966491	-0.0424718	0.979889	-0.203319	0.66266	-0.205294	0.58236	-0.204937	0.553713	-0.237904	0.443531	-0.246518	0.566607	-0.22562	0.570403	-0.164178	0.67966	-0.111429	0.765572	Proteobacteria
0bdb55fd6d43fa9cc3c2b219cbfecbcb	0.22204	0.58222	0.204435	0.640268	-0.339472	0.303913	-0.320305	0.297079	0.241029	0.861907	0.247137	0.846251	0.280968	0.799116	0.255722	0.798691	0.320966	0.804775	0.264237	0.836951	0.32606	0.719438	0.274879	0.882857	0.262833	0.845426	0.222225	0.894475	0.267676	0.848275	0.211475	0.892084	-0.200367	0.674195	-0.286032	0.419164	-0.0612207	0.815884	-0.0695008	0.788476	-0.0277305	0.835241	-0.0375621	0.822512	0.0318606	0.845278	0.0720323	0.798966	Entotheonellaeota
0c0a7c2467e3f55f4c1950ff06658cf9	0.424301	0.18837	0.345947	0.363749	-0.297608	0.363179	-0.213713	0.501695	0.0850603	0.954292	0.0450368	0.977273	0.346536	0.715589	0.4409	0.596962	0.341948	0.79167	0.439354	0.682252	0.439116	0.536212	0.48866	0.598629	0.387221	0.68045	0.435917	0.644959	0.385574	0.711989	0.437957	0.603327	0.222647	0.632284	0.0725119	0.85496	0.212684	0.540524	0.211959	0.500852	0.264244	0.537081	0.246055	0.525223	0.138327	0.763207	0.117469	0.780832	Actinobacteriota
0c23294abad631f05c967f968a9e5524	0.108129	0.718927	0.0898201	0.759106	0.0165103	0.741026	-0.0023242	0.721705	0.0476574	0.924725	0.0369719	0.934157	0.0587383	0.92082	0.0648422	0.904083	-0.000544231	0.929834	-0.00588602	0.938749	0.0277298	0.902346	0.0278394	0.963514	0.0613998	0.927444	0.043786	0.953507	0.0344959	0.932724	0.0365331	0.940824	0.235468	0.608335	0.067793	0.763408	-0.0512758	0.736624	-0.0371424	0.717312	0.00425971	0.786632	0.000519626	0.782354	0.0899176	0.746556	0.111416	0.702973	Proteobacteria
0c67c0798de19447450e189672a5abc4	-0.165004	0.701851	-0.0923766	0.840798	-0.0280138	0.805411	-0.0832177	0.773036	0.111915	0.935533	0.156132	0.930477	-0.138819	0.878651	-0.09925	0.930237	-0.17978	0.871598	-0.153497	0.919922	-0.164141	0.858819	-0.151408	0.953321	-0.15291	0.908427	-0.143386	0.946381	-0.185078	0.901736	-0.192419	0.919855	-0.079494	0.821653	-1.81265e-05	0.863383	-0.0676695	0.789873	-0.093311	0.76694	-0.184797	0.673866	-0.146327	0.727541	-0.239503	0.538818	-0.171859	0.650936	Proteobacteria
0c85b2d12b56d2bd69d889b35f87959f	-0.113342	0.802091	-0.0948964	0.82341	0.0605282	0.810412	0.0697827	0.779486	-0.0525737	0.955883	-0.0762103	0.963909	-0.0730098	0.937373	-0.0337159	0.947948	-0.117903	0.924041	-0.123076	0.933689	-0.125218	0.902188	-0.136306	0.956662	-0.045727	0.958846	-0.0407855	0.974531	-0.14292	0.929764	-0.134682	0.948161	-0.0604932	0.869766	-0.108876	0.76836	-0.114162	0.731805	-0.128314	0.691537	-0.135547	0.760918	-0.174667	0.671546	-0.0331764	0.873876	-0.0316117	0.848852	Proteobacteria
0cc8cf83b72604a8b1e9859e4a7c8665	-0.225509	0.579099	-0.194209	0.666966	0.151506	0.676395	0.114245	0.728306	-0.224275	0.874241	-0.218268	0.883129	0.100942	0.927532	-0.0199946	0.955316	0.0702158	0.957676	-0.109266	0.94503	0.0584159	0.952126	-0.0825853	0.976438	-0.00104225	0.975336	-0.0947357	0.968573	0.0423121	0.974203	-0.0524326	0.973504	-0.187836	0.696252	-0.182838	0.624997	-0.138217	0.690161	-0.178335	0.582268	-0.114601	0.790593	-0.137119	0.746017	0.0482747	0.876226	0.0962173	0.792756	Myxococcota
0ce4485b417ec896aa24270a1a5f20aa	0.0744678	0.815191	0.0719857	0.864154	-0.0955307	0.769136	-0.0701039	0.819821	-0.154184	0.915276	-0.177851	0.920106	0.22673	0.841621	0.191438	0.867175	0.218737	0.885375	0.194202	0.895043	0.185179	0.861826	0.144506	0.95856	0.158381	0.920896	0.153746	0.947087	0.196842	0.906243	0.221165	0.904062	0.0536987	0.82892	0.0838369	0.813456	0.208874	0.543588	0.242669	0.427222	0.232088	0.597208	0.245724	0.527038	0.0135609	0.856302	-0.0125806	0.896365	Desulfobacterota
0d2d14ac99c69d5bcb0d0ea375e0480a	-0.196016	0.63556	-0.185707	0.67715	0.0602554	0.774892	0.0310649	0.812292	0.000853468	0.950238	-0.0046509	0.963548	0.163596	0.888959	-0.0220934	0.944987	0.23707	0.868514	0.121338	0.927523	0.190136	0.84861	0.106708	0.95614	0.136024	0.920985	0.0266623	0.968587	0.150943	0.931464	0.0735166	0.964939	-0.164382	0.722817	-0.217069	0.558199	-0.140912	0.640279	-0.138576	0.647718	-0.124141	0.77018	-0.102825	0.78191	-0.049364	0.801577	-0.00202491	0.828358	Firmicutes
0e2dd383c03c5c3752e5b40c7d5e0b08	-0.157787	0.739367	-0.213401	0.639088	0.567904	0.0456242	0.695408	0.00136442	-0.337021	0.772428	-0.364781	0.680101	-0.281176	0.755735	-0.213378	0.850465	-0.310365	0.794894	-0.321087	0.797533	-0.313621	0.718072	-0.264213	0.901834	-0.271802	0.819248	-0.211476	0.925215	-0.23196	0.866694	-0.165264	0.945407	0.406152	0.310209	0.53262	0.0876387	0.268339	0.419947	0.133061	0.697738	0.350092	0.395328	0.244695	0.524842	0.202625	0.624742	0.280403	0.392676	Actinobacteriota
0e7720d37e31379d6954349e01861a36	0.158233	0.72377	0.0481576	0.889409	0.0509713	0.860412	0.164584	0.621215	0.050422	0.956859	0.0785162	0.95974	0.166635	0.886349	0.0476474	0.951345	0.176714	0.904054	0.101876	0.942459	0.204299	0.847234	0.148655	0.950765	0.171808	0.918404	0.122421	0.960886	0.182734	0.917293	0.130033	0.952718	0.207514	0.65808	0.157126	0.680134	0.241542	0.47962	0.225011	0.475071	0.196101	0.652239	0.22619	0.567023	-0.0621988	0.873059	-0.0596713	0.863775	Actinobacteriota
0ea2b6bb54ff04d7a8c69f3eaf3b1251	0.0688314	0.895617	0.138063	0.785097	-0.114218	0.770091	-0.183328	0.572782	-0.172092	0.911311	-0.0665093	0.976882	0.136197	0.906804	0.0920464	0.945128	0.0217451	0.968097	-0.0257159	0.987455	0.0725243	0.943551	0.0396738	0.990112	0.0575135	0.96387	0.0471546	0.985523	0.0420775	0.970046	0.0227784	0.988454	-0.0159305	0.940842	-0.142329	0.72047	-0.129155	0.732084	-0.266971	0.364162	-0.145201	0.750413	-0.17652	0.669633	-0.00129429	0.924014	0.242893	0.481541	Actinobacteriota
0f6ff59dbb532250abaa10489111367a	0.0505804	0.920435	0.0204276	0.959718	0.0625615	0.852807	0.175411	0.595353	-0.0506939	0.964441	0.0144303	0.98755	-0.332512	0.684691	-0.178967	0.883561	-0.251969	0.841978	-0.0604931	0.975092	-0.275204	0.760333	-0.16072	0.958835	-0.330125	0.747525	-0.156866	0.955719	-0.263798	0.83883	-0.107803	0.968706	0.302154	0.476524	0.404293	0.205033	0.457027	0.119303	0.548225	0.0256808	0.27848	0.507791	0.382086	0.285324	-0.345012	0.309373	-0.430224	0.127086	Proteobacteria
0fd7fcaabff19da2fa166b79da2cdb42	0.24836	0.532002	0.211395	0.636771	-0.0829228	0.792792	-0.0526063	0.840402	0.296892	0.807513	0.274672	0.81439	-0.0155116	0.932525	0.149261	0.902267	0.0550414	0.942879	0.14515	0.927769	0.107272	0.898013	0.228332	0.91464	0.155264	0.914353	0.230865	0.901943	0.153568	0.919789	0.240768	0.885856	0.153777	0.755447	0.121544	0.758594	0.0733696	0.803749	0.114077	0.724301	0.163891	0.714765	0.168872	0.685514	0.184019	0.659434	0.191976	0.607425	Chloroflexi
0fe8594f7e8114f6b67fff687d5588c5	0.553833	0.0405901	0.244605	0.573114	-0.183718	0.614807	0.145725	0.669969	0.191831	0.89896	0.139822	0.944311	0.194879	0.86879	0.142237	0.910516	0.0823673	0.949174	0.0916586	0.960471	0.196147	0.855144	0.175559	0.953505	0.217452	0.890817	0.171517	0.946327	0.192656	0.913724	0.188245	0.932916	0.310979	0.458377	0.320265	0.341475	0.319432	0.31296	0.219607	0.475218	0.382171	0.34481	0.3176	0.384531	0.131849	0.783624	0.233065	0.507475	Actinobacteriota
103e1b17951b18ab16c196453270b705	-0.0675813	0.880342	-0.0230452	0.938853	-0.296083	0.371388	-0.380545	0.171219	0.0581222	0.965211	0.135759	0.948432	0.186132	0.873251	0.0373111	0.96665	0.175099	0.903505	0.0638453	0.972353	0.182253	0.865938	0.0629967	0.983452	0.0888107	0.954626	-0.0214047	0.986143	0.120325	0.948229	-0.00265461	0.98698	-0.319084	0.456572	-0.360239	0.273011	-0.11159	0.75787	-0.253168	0.397116	-0.142006	0.755939	-0.247247	0.521723	-0.087697	0.84249	-0.053656	0.897096	Proteobacteria
1091ed74f6c9702a28b1e098597dda38	0.0273311	0.840188	0.0673987	0.812868	-0.0989855	0.680231	-0.139187	0.633271	0.131865	0.913974	0.124834	0.921521	0.00154936	0.912213	0.0599134	0.916051	-0.025656	0.942275	0.0319116	0.94918	0.0118869	0.924933	0.0205538	0.971698	0.0128428	0.943663	0.0228571	0.965115	-0.0163629	0.948251	0.0123892	0.955093	-0.113864	0.794173	-0.186386	0.607435	-0.209115	0.551828	-0.163614	0.602039	-0.198504	0.647659	-0.154601	0.676804	-0.0410394	0.787105	0.0166768	0.793213	Proteobacteria
f22ed1a8416484b9e45273e5b4d8d01e	-0.0746682	0.872097	0.128583	0.802431	0.255022	0.449766	0.0626967	0.866333	-0.123476	0.939295	-0.187634	0.919446	0.161141	0.888994	0.210499	0.8528	0.0382695	0.962042	-0.0231922	0.984363	0.109283	0.920858	0.0872748	0.978473	0.130424	0.935704	0.110662	0.96855	0.0851938	0.958845	0.105535	0.967788	0.24634	0.585617	0.0706852	0.870843	-0.310667	0.329648	-0.273903	0.350669	-0.110388	0.815697	-0.0678937	0.885481	0.336854	0.327798	0.498914	0.0650857	Proteobacteria
10f582569579617a3b70dd1cd7485ba4	-0.0975393	0.809455	-0.0124033	0.916469	-0.085655	0.786971	-0.23053	0.463444	0.0490401	0.961938	0.0550133	0.976239	0.0842535	0.941015	-0.0963527	0.939303	-0.0339975	0.965396	-0.148069	0.926253	-0.00808826	0.965318	-0.0989503	0.975769	0.00492432	0.973193	-0.124372	0.961699	-0.0411342	0.972936	-0.14039	0.952595	-0.268774	0.55073	-0.359619	0.279762	-0.481415	0.107613	-0.558789	0.0246298	-0.413274	0.303121	-0.430125	0.228524	0.103779	0.795605	0.233224	0.508176	Actinobacteriota
111c66190c9c2cdbd0ba0c1c92bd91e7	-0.26479	0.497456	-0.348516	0.355725	0.163589	0.658465	0.235424	0.450093	-0.180459	0.900536	-0.24925	0.855154	0.0256677	0.971119	-0.241916	0.824221	-0.0462948	0.960409	-0.127914	0.939195	-0.0187671	0.958969	-0.112623	0.972944	-0.0594608	0.964041	-0.182007	0.93798	-0.0312433	0.976728	-0.116095	0.962065	-0.158416	0.73378	-0.129969	0.739737	-0.0481426	0.846678	-0.0265824	0.880192	-0.066896	0.859759	-0.049161	0.882065	-0.0953629	0.807077	-0.101771	0.811612	Actinobacteriota
1168fb0063bbee562c806f26105d0028	-0.0618206	0.854895	-0.0319012	0.900693	-0.131983	0.707203	-0.191794	0.556951	-0.00930638	0.959674	-0.0258841	0.974493	-0.114145	0.898274	-0.0834701	0.939029	-0.0772171	0.93977	-0.0849642	0.95146	-0.0440235	0.944059	-0.0469977	0.98071	-0.0968377	0.934649	-0.113649	0.961731	-0.105686	0.938926	-0.127026	0.951937	-0.2321	0.614626	-0.283943	0.424125	-0.208005	0.548774	-0.250723	0.409254	-0.287595	0.500786	-0.271394	0.482958	-0.140228	0.744127	-0.16258	0.67615	Actinobacteriota
119e190185c9d3887fb953fda7b60471	-0.143976	0.756553	0.0147763	0.955791	0.0107477	0.883674	-0.270174	0.366241	-0.0509483	0.975911	-0.00549459	0.986844	0.157835	0.890996	0.276183	0.787705	0.128639	0.92776	0.0673604	0.973372	0.168742	0.879196	0.140685	0.965841	0.207012	0.901064	0.16761	0.953102	0.198171	0.909667	0.138715	0.958045	-0.153122	0.767322	-0.360797	0.269242	-0.582601	0.0377299	-0.648001	0.00735039	-0.289128	0.489702	-0.446131	0.207927	0.51896	0.0913191	0.598444	0.020689	Acidobacteriota
126b24e72bbd8dc7bf71e3ba67cb7701	0.181137	0.668263	0.0953734	0.835643	-0.0250356	0.853331	0.098051	0.756176	0.186755	0.885133	0.124016	0.945953	-0.088753	0.887375	0.109349	0.924069	-0.111688	0.919157	0.0685549	0.957109	-0.0967864	0.91171	0.0472993	0.97845	0.0325129	0.950027	0.175547	0.93656	-0.0173307	0.955993	0.103816	0.959675	0.214415	0.644864	0.173404	0.649025	0.0422768	0.789891	0.0889103	0.768431	0.0464996	0.856613	0.0346155	0.87647	-0.0173808	0.876732	0.00978907	0.882328	Acidobacteriota
129f9fd1f7471ebb74a361877fbe6f53	-0.0534812	0.881705	-0.0364638	0.917457	0.461545	0.131805	0.425404	0.119913	-0.149511	0.922058	-0.166661	0.92528	-0.136272	0.901496	-0.0790985	0.943397	-0.164913	0.903808	-0.230196	0.868372	-0.171524	0.871675	-0.14935	0.955521	-0.163355	0.912994	-0.109918	0.967193	-0.126772	0.936818	-0.11349	0.959204	0.282385	0.517347	0.238871	0.508994	0.0356879	0.856179	0.0192394	0.879204	0.145627	0.74374	0.117556	0.778557	0.218125	0.583767	0.241102	0.490876	Actinobacteriota
12c664b411fe8040cf9a6550426be9d1	-0.0293492	0.879772	-0.0412832	0.892786	0.44798	0.151368	0.429542	0.119927	-0.181927	0.899221	-0.198731	0.896001	-0.10074	0.921178	-0.0551607	0.946723	-0.246409	0.83178	-0.272382	0.833171	-0.244187	0.791588	-0.236529	0.906201	-0.152489	0.915134	-0.103988	0.962779	-0.147185	0.928456	-0.112	0.961362	0.392134	0.333575	0.356862	0.285148	-0.0756942	0.788391	-0.0815007	0.774002	0.110045	0.791423	0.0770637	0.830087	0.383152	0.259571	0.411413	0.170345	Proteobacteria
12dafde3cc5bedcee01fc406339c1a35	0.146117	0.725042	0.0716799	0.825672	0.0913047	0.767559	0.140548	0.654498	0.10264	0.939887	0.0535914	0.96146	-0.0253486	0.934337	0.0162515	0.943303	-0.0963019	0.919834	-0.0304718	0.948548	-0.0349497	0.939834	0.0224582	0.974925	-0.00713368	0.948827	0.0465853	0.964363	-0.0349633	0.954751	0.00992161	0.959325	0.228672	0.619994	0.0849286	0.766852	0.0815127	0.737516	0.0797585	0.71635	0.0615887	0.812396	0.0226561	0.816222	0.0113986	0.872937	-0.0315321	0.838456	Proteobacteria
12ec745e0ad7dbef7b877dd46f37cd3a	0.00591134	0.916264	0.127642	0.799885	0.111793	0.759822	0.0721446	0.821643	-0.207849	0.885418	-0.198145	0.90414	-0.153347	0.888423	-0.11916	0.920859	-0.110151	0.92892	-0.0408522	0.973585	-0.182739	0.850364	-0.150575	0.957886	-0.183408	0.89149	-0.117351	0.963613	-0.144996	0.925341	-0.0868551	0.968652	0.108765	0.795403	0.248103	0.490873	0.115367	0.743069	0.153312	0.645506	0.0307369	0.885891	0.120545	0.777667	-0.13555	0.758167	-0.149419	0.710518	Proteobacteria
136027911328973df4f4fe30c925a588	-0.0281212	0.891908	-0.0793984	0.843851	0.233785	0.502895	0.289353	0.342121	0.0300195	0.961231	0.0483351	0.959729	-0.126828	0.906572	-0.125224	0.908173	-0.0953533	0.938653	-0.0326456	0.952442	-0.116453	0.903173	-0.0537243	0.971935	-0.0606619	0.95027	0.0107224	0.975731	-0.0751854	0.954968	-0.0186476	0.972856	0.0421644	0.884246	0.129588	0.721376	0.0651643	0.809273	0.0723786	0.760324	0.0740658	0.842148	0.0787374	0.822503	0.019336	0.895138	-0.0145088	0.85388	Entotheonellaeota
13e1663d39d79d97f29772b995a1bea6	0.453464	0.170672	0.434703	0.234216	-0.360317	0.277001	-0.326503	0.28945	0.172241	0.901902	0.206114	0.863588	0.267051	0.807033	0.167086	0.86625	0.263795	0.846836	0.228608	0.858845	0.25464	0.793392	0.200463	0.920539	0.274707	0.821025	0.215365	0.892778	0.229554	0.876239	0.187385	0.901826	0.057843	0.820422	0.0514067	0.775327	0.261098	0.443758	0.25763	0.416527	0.18089	0.672552	0.220039	0.570795	-0.101724	0.784284	-0.124695	0.707969	Proteobacteria
13eac83a49d73b42cf6a25c310d19f36	0.0884684	0.851436	0.0887803	0.864759	0.137822	0.70336	0.192172	0.556002	0.0833842	0.952833	0.0156612	0.98115	-0.110336	0.915512	-0.0100637	0.962274	-0.0494452	0.949403	-0.0472832	0.97258	-0.0980008	0.916935	-0.0720238	0.980107	-0.105345	0.931266	-0.067142	0.976906	-0.0592128	0.955527	0.00146406	0.98302	0.206794	0.644588	0.412134	0.203052	0.39132	0.216581	0.421326	0.119789	0.27343	0.522724	0.347638	0.34236	-0.15167	0.714494	-0.178698	0.643468	Proteobacteria
145e46eceeace7c82042d9d95ac9bced	0.237429	0.555347	0.277974	0.499399	0.0263683	0.857954	0.059012	0.85591	0.0709773	0.942179	-0.0203805	0.979295	0.0609476	0.950779	0.0101844	0.97121	0.0522514	0.958447	0.00263433	0.977496	0.00268567	0.954109	-0.0625261	0.981886	0.0998438	0.950939	0.0660849	0.979091	0.069911	0.958962	0.0478142	0.977151	0.37724	0.360859	0.44521	0.161443	0.293469	0.366871	0.335962	0.234365	0.296532	0.483644	0.332967	0.366288	-0.0189151	0.89752	-0.0679019	0.87471	Proteobacteria
14b45021d50eb000bb5ef4ea9450d9ae	-0.0553669	0.912455	-0.182869	0.70285	-0.0388785	0.912313	0.20555	0.516383	0.0888205	0.955109	0.195745	0.916432	0.275335	0.810807	0.173913	0.887222	0.319503	0.827187	0.317598	0.799389	0.301477	0.762992	0.235684	0.925624	0.322086	0.79306	0.337256	0.798298	0.340545	0.79701	0.266271	0.881448	-0.0837725	0.886153	-0.0020785	0.967565	-0.0674849	0.873736	-0.0279168	0.938063	-0.167201	0.708681	-0.141801	0.740968	-0.171948	0.693909	-0.132604	0.760112	Proteobacteria
14ddf9ffc18013a2ae3208ef33dcd2cc	-0.11402	0.80787	-0.229315	0.605009	0.323325	0.321698	0.399819	0.145886	-0.186176	0.901506	-0.131955	0.946642	-0.221421	0.830681	-0.30766	0.755402	-0.23827	0.857798	-0.259399	0.836827	-0.203099	0.842621	-0.186828	0.939643	-0.208417	0.874172	-0.220916	0.90432	-0.172464	0.91746	-0.176907	0.934063	0.0609903	0.851901	0.126664	0.745362	0.0110711	0.83142	-0.00612447	0.860548	0.206344	0.639303	0.144728	0.731723	0.381521	0.256023	0.342964	0.276321	Proteobacteria
152e81e7889ab733d4d0e788fa9493d8	-0.389889	0.26217	-0.300224	0.461261	0.242293	0.49106	0.17029	0.592222	-0.297635	0.803207	-0.307662	0.74952	-0.0990683	0.912366	-0.0749521	0.923574	-0.0309725	0.950245	-0.105886	0.939363	-0.0622342	0.929588	-0.0818975	0.971408	-0.122503	0.927624	-0.121986	0.952592	-0.0614406	0.961708	-0.0692119	0.966711	-0.181175	0.697388	-0.17061	0.645417	-0.172569	0.61778	-0.187531	0.558319	-0.157279	0.702227	-0.182121	0.645391	0.0756567	0.835524	0.118128	0.74705	Actinobacteriota
1550821b74042dd713e67dbeb553f29b	0.035683	0.890077	0.0202808	0.914495	0.0286672	0.843785	0.0750546	0.813069	0.0552568	0.958118	0.0317739	0.977489	0.195439	0.867988	0.159334	0.889934	0.249036	0.865522	0.201329	0.889596	0.183265	0.869422	0.127934	0.965234	0.157527	0.924974	0.151753	0.948419	0.189823	0.91378	0.199274	0.920349	0.0674667	0.86258	0.109371	0.776839	0.332854	0.304107	0.340408	0.24083	0.200419	0.64714	0.237352	0.543601	-0.228657	0.565724	-0.250116	0.472324	Acidobacteriota
156b5fcace636b303cd4c41737c10ec5	0.0210241	0.901667	0.0415279	0.924255	-0.168775	0.646826	-0.150015	0.658293	0.256193	0.852262	0.322208	0.754194	0.0628338	0.953801	-0.0653963	0.956495	0.128459	0.929142	0.0717825	0.969129	0.112026	0.921289	0.0534287	0.985342	0.0893065	0.955501	-0.0156944	0.98571	0.0291289	0.977129	-0.0415065	0.981487	-0.0389147	0.901429	-0.0326679	0.891944	0.0972947	0.776359	0.110758	0.750681	-0.109079	0.802433	-0.0420836	0.911979	-0.348365	0.322827	-0.327467	0.294107	Proteobacteria
158ab87b535206ed8368ecebaaa2b7f5	0.0422775	0.939516	0.246476	0.568331	0.173053	0.639027	0.064265	0.867994	-0.0584838	0.972349	0.108421	0.962475	-0.0606848	0.959054	0.0890918	0.945915	-0.15713	0.912733	0.110238	0.954793	-0.160287	0.887229	0.0713602	0.982257	-0.164934	0.924246	0.118919	0.968438	-0.213559	0.902459	0.116521	0.965733	0.294297	0.490005	0.471685	0.128696	0.269501	0.405844	0.425745	0.103334	0.18236	0.680211	0.309256	0.400555	-0.140495	0.772182	-0.182246	0.636887	Proteobacteria
15934db84b1e3c4137d07e6ec7f6a35f	0.150301	0.712511	0.130284	0.736367	-0.107169	0.743959	-0.136995	0.645657	0.02963	0.961236	0.0201422	0.959864	-0.00376086	0.934602	0.10392	0.91659	-0.0108539	0.952666	-0.0543698	0.951752	0.0259413	0.946846	0.0192145	0.973034	0.0441037	0.951839	0.00512585	0.974124	0.0500252	0.959082	0.0194028	0.961197	-0.11741	0.803841	-0.155906	0.679891	-0.294122	0.374735	-0.247714	0.433045	-0.101536	0.790374	-0.109611	0.761131	0.400102	0.240414	0.383508	0.235124	Proteobacteria
1605e0114e3bacf2b645ac8ebf0830c5	0.0160638	0.837512	-0.0401946	0.825955	0.11277	0.733825	0.152547	0.632234	-0.207736	0.885023	-0.147801	0.92009	-0.072513	0.923759	-0.103459	0.913889	-0.0792193	0.939559	-0.0854328	0.935724	-0.0495043	0.929572	-0.0415158	0.967179	-0.129149	0.914887	-0.125444	0.941903	-0.0533756	0.948157	-0.0638152	0.954063	0.0937171	0.786455	0.155521	0.645041	0.0536568	0.787949	0.0338465	0.773583	0.102254	0.793273	0.135034	0.729975	0.10818	0.757349	0.0939909	0.75092	Actinobacteriota
166c6b213512a573cf189b55132fab2d	0.150793	0.703868	0.115703	0.75471	-0.0788161	0.727088	-0.0591065	0.711825	0.039348	0.9425	0.0148245	0.944128	-0.0106512	0.904463	0.0315014	0.920111	0.0142476	0.93399	-0.0150901	0.941471	0.0190775	0.912099	0.0272382	0.965556	0.0384364	0.944454	0.0133125	0.965886	0.0808296	0.942468	0.0602878	0.944557	0.0466377	0.813798	-0.00214497	0.787829	0.0533789	0.722268	0.0720619	0.67212	0.197061	0.6446	0.167247	0.663905	0.277731	0.466714	0.234989	0.512745	Verrucomicrobiota
1694d418824b040742239feb9b42e81b	0.411324	0.19261	0.374852	0.304529	-0.249715	0.459328	-0.191605	0.553427	0.185249	0.903504	0.0881357	0.969086	0.193337	0.867158	0.333326	0.724501	0.156714	0.914235	0.0969353	0.961789	0.19449	0.8561	0.161836	0.957643	0.204936	0.903322	0.172518	0.949525	0.259561	0.874427	0.230238	0.903574	0.178362	0.722664	0.170816	0.656321	0.33983	0.282988	0.385014	0.157606	0.426572	0.288976	0.469598	0.181663	0.210522	0.606195	0.225063	0.527816	Chloroflexi
169bd40ca40d463a86d0f9fdfbd9574d	0.0464828	0.765616	0.0408551	0.768128	-0.0702935	0.690111	-0.0658523	0.655722	0.132997	0.902059	0.133295	0.911292	0.040513	0.910329	0.104962	0.89589	0.00346657	0.930561	-0.0310208	0.940027	0.0105011	0.911406	-0.0111446	0.967475	0.0540385	0.939781	0.0597007	0.958123	0.0464789	0.940781	0.0427252	0.9507	-0.0403113	0.812047	-0.124025	0.666094	-0.0495996	0.717422	-0.0471162	0.684077	0.0232538	0.801876	-0.00439466	0.792058	0.0746078	0.768772	0.121629	0.709607	Proteobacteria
16aba7c43f458752d6bdc7acd0a4d454	-0.203301	0.618818	-0.201315	0.650733	0.0555709	0.78151	0.0156458	0.804303	-0.0202193	0.947358	-0.0448879	0.956326	-0.0679095	0.91785	-0.0789346	0.927213	-0.0747916	0.936694	-0.105625	0.937007	-0.0797753	0.909079	-0.107338	0.96571	-0.086496	0.936724	-0.159928	0.934856	-0.114134	0.938043	-0.158108	0.939108	-0.126206	0.76766	-0.169968	0.64394	-0.248102	0.472642	-0.270991	0.386191	-0.226619	0.600062	-0.233878	0.555942	0.0024421	0.819541	0.0650046	0.793359	Proteobacteria
173e7b58e56553ce8ce424df583f7811	0.0368663	0.902715	0.0700897	0.878627	0.142764	0.69784	0.12921	0.703378	0.0162236	0.964628	-0.0430407	0.974395	-0.123191	0.902343	-0.0291482	0.95829	-0.11712	0.926569	-0.219379	0.872917	-0.128169	0.904562	-0.168269	0.950262	-0.0584602	0.948378	-0.0878406	0.974374	-0.0527072	0.964633	-0.0431968	0.977234	0.328231	0.435956	0.430328	0.180466	0.296954	0.370428	0.304032	0.302381	0.34385	0.405716	0.357408	0.32916	0.082966	0.840555	0.095359	0.815996	Acidobacteriota
1742c361a54caff7fbb212b41c0579e7	0.164933	0.692601	0.181108	0.690472	0.0247722	0.84061	0.0296855	0.854439	-0.145742	0.918544	-0.174601	0.909986	-0.0608487	0.923011	0.0240454	0.952592	-0.0925301	0.924221	-0.0821067	0.950373	-0.136225	0.885359	-0.0890323	0.973195	-0.054974	0.947058	-0.0062323	0.977218	-0.137167	0.921672	-0.105958	0.959373	0.0541411	0.852142	0.0524016	0.846617	-0.0647181	0.815694	-0.0260054	0.854934	-0.0444657	0.88055	-0.0199935	0.904704	0.0368003	0.865968	-0.0208656	0.887985	Myxococcota
174a9f0440d7d511b94563798eca0885	0.0258449	0.938503	-0.00112535	0.951169	-0.191497	0.595862	-0.0915319	0.805452	-0.0994881	0.947916	-0.00258037	0.987728	0.161935	0.889202	0.304635	0.756176	0.178363	0.902628	0.162293	0.921926	0.181955	0.866939	0.177178	0.952832	0.229742	0.885921	0.284408	0.864353	0.239146	0.891484	0.191371	0.93215	-0.133619	0.804294	-0.157658	0.685389	-0.200143	0.559581	-0.298037	0.30186	-0.197832	0.650698	-0.265557	0.483145	0.0317521	0.922955	0.385621	0.184548	Proteobacteria
1781eafa417d17585bef0d62e50a5c66	0.106705	0.728721	0.0780039	0.777608	-0.123714	0.677719	-0.0989391	0.665741	0.124104	0.906079	0.0999877	0.915862	0.0313779	0.905	0.0789869	0.90313	0.0218101	0.931204	0.0033281	0.941131	0.0507537	0.902284	0.0415802	0.967213	0.04809	0.935364	0.023004	0.954216	0.0702184	0.931093	0.0498524	0.933128	-0.0461516	0.790204	-0.0926907	0.714614	-0.0174008	0.743223	-0.0101408	0.699288	0.0220981	0.801993	0.0270286	0.77183	0.109896	0.706657	0.126814	0.652568	Proteobacteria
17cc92c78473f5c436400e3421596c2d	0.288697	0.434725	0.2534	0.553757	-0.1674	0.653102	-0.0951599	0.788287	0.115471	0.944742	0.0201804	0.981811	0.140524	0.903266	0.166575	0.889458	0.16343	0.91025	0.0988397	0.958727	0.217799	0.837032	0.192397	0.941608	0.177811	0.917439	0.157696	0.951208	0.244119	0.885503	0.182721	0.935434	0.0992713	0.861268	0.0499787	0.895122	-0.0067485	0.948656	0.0108142	0.917188	0.127713	0.782271	0.148188	0.728559	0.272538	0.461696	0.351841	0.250062	Proteobacteria
181a7f52bb81e62a84d99be2d759994c	-0.220203	0.596359	-0.268873	0.521153	0.184231	0.612988	0.26135	0.387894	0.161463	0.917555	0.156954	0.936977	-0.0309348	0.975546	-0.221286	0.847624	-0.10246	0.939499	-0.20585	0.888425	-0.10162	0.929668	-0.194661	0.944426	-0.0360598	0.973879	-0.148431	0.957406	-0.0802269	0.968059	-0.179455	0.939724	0.00844233	0.922757	-0.0129504	0.939724	-0.163037	0.651796	-0.156544	0.637233	-0.125374	0.780138	-0.220017	0.577451	0.0706029	0.875824	0.0520774	0.91113	Proteobacteria
f0a5830d39c26bb3f6b1cec71831bf62	0.267278	0.486279	0.442911	0.197554	0.0590007	0.89299	-0.00634903	0.927595	-0.0237306	0.967415	0.0762234	0.973513	0.0511872	0.961467	0.184097	0.879541	0.0652498	0.961498	0.088793	0.963348	0.0973805	0.933631	0.149005	0.962794	0.126866	0.93827	0.219046	0.92135	0.145539	0.940969	0.221972	0.912618	0.388686	0.339956	0.451724	0.148964	0.392511	0.18957	0.427787	0.103851	0.329221	0.425428	0.460034	0.192529	-0.136037	0.771817	0.0751845	0.877553	Proteobacteria
1846b24f9b3d5235001138789f658162	0.0178383	0.909513	0.105355	0.836189	-0.215456	0.542416	-0.25245	0.410382	-0.0682692	0.959604	-0.0317256	0.981334	0.207463	0.861609	0.235184	0.830837	0.257596	0.863342	0.257344	0.847501	0.206438	0.848271	0.18127	0.950454	0.157747	0.922375	0.166821	0.950032	0.199545	0.908909	0.209112	0.918958	-0.104666	0.834907	-0.0245191	0.923379	-0.00777272	0.899648	0.0963897	0.78958	0.0136582	0.928059	0.120926	0.782137	0.0311648	0.890376	0.0537003	0.894168	Acidobacteriota
184fb7452bf8b78a63b3ea78733d08fa	-0.312856	0.402845	-0.204704	0.633903	0.18619	0.604002	0.0817627	0.755823	-0.146862	0.913764	-0.162879	0.913323	-0.121857	0.891151	-0.146528	0.888632	-0.218209	0.870663	-0.319221	0.791788	-0.262828	0.756339	-0.30175	0.844644	-0.203266	0.868489	-0.237627	0.88352	-0.24413	0.850288	-0.262659	0.846371	-0.137487	0.754693	-0.126064	0.700946	-0.257843	0.451917	-0.292831	0.345166	-0.227379	0.590012	-0.269825	0.493619	0.115972	0.768264	0.166326	0.649252	Actinobacteriota
1875802716a6b5a8e351e79bd84b14ed	0.0119462	0.87551	0.0908843	0.831878	-0.0660494	0.794337	-0.176053	0.592361	-0.096596	0.942417	-0.0973873	0.960247	-0.103482	0.913117	-0.0668234	0.950374	-0.223309	0.853224	-0.252103	0.849454	-0.208699	0.835557	-0.211947	0.932168	-0.147271	0.918059	-0.20582	0.916834	-0.18943	0.906354	-0.207656	0.906553	-0.108605	0.818936	-0.164194	0.667659	-0.343032	0.281603	-0.357444	0.203988	-0.194666	0.660132	-0.229819	0.558693	0.314176	0.380491	0.353487	0.255918	Latescibacterota
189bab621c4fc90d5cb38717a80b5c0d	-0.196535	0.63431	-0.155482	0.729276	-0.0834072	0.779916	-0.167493	0.608415	-0.00417489	0.962239	0.0355942	0.969551	-0.0922561	0.929418	-0.076164	0.939178	-0.139899	0.915921	-0.178813	0.898861	-0.163521	0.86951	-0.187084	0.935486	-0.136736	0.91411	-0.157318	0.939437	-0.173941	0.908892	-0.188158	0.915483	-0.242121	0.600557	-0.320967	0.355664	-0.431816	0.160777	-0.464667	0.0874408	-0.387164	0.342937	-0.400748	0.271074	0.0477158	0.85263	0.0963433	0.790459	Methylomirabilota
18b9eb1a7c5c0dc0e6540302307e4fda	-0.115209	0.80956	-0.0589219	0.902849	0.0480111	0.812653	0.0385288	0.857918	0.0853264	0.941216	0.102333	0.958783	-0.174004	0.857964	-0.180471	0.876616	-0.0378556	0.951805	-0.0335787	0.971969	-0.134982	0.889563	-0.124644	0.96326	-0.166664	0.898559	-0.139644	0.954619	-0.149998	0.924969	-0.12763	0.95368	-0.0229548	0.8354	0.0909325	0.805696	0.15939	0.644903	0.21256	0.500002	0.00240662	0.875808	0.118376	0.783621	-0.280107	0.463983	-0.313711	0.334066	Proteobacteria
18c6f3efa041665e151d5b83e3a74818	0.0136917	0.833492	0.000819549	0.83411	-0.304662	0.368588	-0.319077	0.299106	0.0285366	0.959041	0.0378296	0.967785	0.19731	0.86487	0.0760503	0.936382	0.130114	0.928275	0.0318493	0.966263	0.189015	0.855847	0.107794	0.965076	0.167942	0.914786	0.0147348	0.97375	0.119032	0.945568	0.0333566	0.97307	-0.237786	0.609598	-0.310939	0.375151	-0.288749	0.382201	-0.291682	0.335201	-0.17665	0.692518	-0.200416	0.618404	0.1787	0.664689	0.193696	0.602579	RCP2-54
18e86011d28e1a08749173f8469b3896	0.256303	0.513436	0.105098	0.829985	0.00948952	0.872551	0.124449	0.717126	0.141916	0.921216	0.134718	0.94171	-0.0217871	0.950395	0.11864	0.919523	-0.104511	0.933433	0.0636523	0.957591	-0.0283081	0.943546	0.0881435	0.972585	0.0566676	0.959013	0.179741	0.935548	0.0372663	0.968769	0.139646	0.949601	0.244975	0.586756	0.219266	0.55102	0.147063	0.685846	0.137679	0.678253	0.267315	0.530858	0.182431	0.656532	0.227976	0.56438	0.233974	0.507412	Chloroflexi
19440afca67047ca98184f46a6590330	-0.022739	0.885387	-0.0518517	0.893333	0.315822	0.345018	0.376218	0.188018	-0.0542302	0.951929	-0.0767101	0.96487	-0.0517376	0.934263	0.0180788	0.956714	-0.0566079	0.942736	0.0659025	0.955553	-0.00622698	0.930461	0.101178	0.968343	-0.0828016	0.937822	0.016819	0.977082	-0.0275997	0.953357	0.0642687	0.96937	0.38247	0.347976	0.402488	0.222585	0.247636	0.472723	0.236741	0.450105	0.201571	0.63697	0.226418	0.568186	-0.041241	0.835381	-0.0388822	0.86985	Chloroflexi
199deee5a95d39bb5eedec2a3fc7773c	-0.269025	0.488507	-0.14758	0.731643	0.109715	0.712656	-0.0120745	0.768563	-0.0965419	0.943023	-0.0478836	0.967873	-0.184931	0.825043	-0.281233	0.773853	-0.208375	0.874239	-0.337279	0.769716	-0.271239	0.760172	-0.368631	0.76494	-0.237085	0.839471	-0.336693	0.774304	-0.277483	0.826353	-0.371406	0.699715	-0.137139	0.768861	-0.159191	0.665767	-0.387976	0.227448	-0.396254	0.172287	-0.348014	0.402637	-0.320724	0.401222	0.0713377	0.810581	0.120417	0.743815	Actinobacteriota
effe5f586a13ae7e42192b6c682b2033	-0.0234096	0.945073	-0.111556	0.831357	0.0909721	0.809619	0.30105	0.301519	0.0735089	0.959111	-0.00536688	0.988683	-0.0463467	0.96563	-0.152964	0.906113	-0.0109052	0.974955	-0.0126569	0.98891	-0.0375857	0.965278	-0.112975	0.972956	-0.0583422	0.967975	-0.0993939	0.973188	-0.0515084	0.971348	-0.0497066	0.982499	0.153692	0.759575	0.361585	0.267269	0.372009	0.231244	0.50623	0.0425598	0.173679	0.69578	0.3646	0.313321	-0.384618	0.246133	-0.378674	0.197107	Actinobacteriota
eeb4ebe96bcd1dd5faba95b69853530e	-0.0431518	0.886211	-0.0339562	0.930527	0.119066	0.753892	0.16806	0.614701	-0.0476995	0.96221	-0.103223	0.962192	-0.0109433	0.968358	-0.04812	0.956239	0.0266172	0.964712	0.117592	0.942867	0.00173614	0.962021	0.00748472	0.988181	-0.0229919	0.967752	0.0197299	0.982908	-0.0317225	0.971119	0.0306145	0.981602	0.0586075	0.865104	0.165338	0.667671	0.187583	0.59161	0.267588	0.37128	0.0175637	0.892508	0.129286	0.763247	-0.325609	0.359111	-0.362264	0.23191	Verrucomicrobiota
1a718f429bc5052edbd97f7a3962a939	0.408176	0.209489	0.392931	0.277882	-0.161176	0.664132	-0.125601	0.717512	-0.023147	0.962295	-0.115654	0.954325	-0.054094	0.927984	0.165495	0.891967	-0.0240373	0.950506	0.0885296	0.957712	-0.0148346	0.935814	0.0981318	0.975455	0.0344905	0.954888	0.169227	0.94573	0.0655931	0.958376	0.143031	0.950967	0.221308	0.633936	0.157531	0.684565	0.320655	0.316522	0.311375	0.280592	0.324165	0.435976	0.282503	0.454973	0.101957	0.828726	0.0459392	0.896659	Proteobacteria
1a7622d5b9b62e8aecd7fc7335ba1f1b	-0.267899	0.493615	-0.227235	0.604357	0.126313	0.682943	0.108236	0.697991	-0.165216	0.906126	-0.157071	0.920904	-0.186782	0.844253	-0.262383	0.789319	-0.190184	0.870465	-0.258631	0.846096	-0.225002	0.811893	-0.303658	0.856651	-0.173024	0.897667	-0.237763	0.883889	-0.200795	0.890142	-0.251522	0.859225	-0.10342	0.790965	-0.0846426	0.7904	-0.209744	0.542571	-0.214396	0.49526	-0.2376	0.58448	-0.221312	0.575416	-0.0673963	0.831266	-0.12285	0.75131	Myxococcota
1aadc62c0b98c4bf7ec231916903c802	-0.251037	0.521801	-0.210612	0.63125	0.236235	0.513408	0.190679	0.562278	-0.135024	0.914761	-0.184474	0.896458	-0.0534347	0.921591	-0.0202923	0.93901	-0.11731	0.916782	-0.156775	0.913763	-0.133992	0.888756	-0.179519	0.934445	-0.151824	0.888522	-0.13935	0.936449	-0.107723	0.938262	-0.10776	0.95282	0.0361006	0.848785	0.0138043	0.820714	-0.116473	0.708433	-0.141032	0.652627	-0.0784678	0.772737	-0.109129	0.756147	0.0914723	0.774536	0.11255	0.742504	Myxococcota
1b4ce8838d4b91f085053c4a4f2b728e	-0.290857	0.434973	-0.171188	0.722531	0.164655	0.655078	0.00211634	0.922231	-0.140151	0.927792	-0.149238	0.940315	-0.00800757	0.974778	-0.12644	0.920628	0.0341713	0.972352	-0.144329	0.930013	-0.0324874	0.966078	-0.163692	0.955147	-0.00470558	0.978445	-0.107541	0.971094	0.0280088	0.98105	-0.0959109	0.971204	-0.264248	0.556426	-0.210052	0.569286	-0.122787	0.72772	-0.218878	0.47884	0.0740912	0.854364	-0.100471	0.824865	0.39991	0.225094	0.427557	0.132816	Proteobacteria
1ba405cb2a2a2599d84c649f19e0510e	0.359454	0.298912	0.276579	0.503155	0.0584313	0.842399	0.143685	0.673204	0.0363638	0.95707	0.0320595	0.969433	-0.0407975	0.937101	0.0629998	0.945999	-0.0784242	0.940196	0.0873773	0.953442	-0.032254	0.93516	0.0733792	0.975927	0.0806987	0.946335	0.204131	0.913793	0.0528633	0.958468	0.140818	0.945352	0.453721	0.24346	0.426999	0.190325	0.262696	0.436816	0.300331	0.313864	0.328989	0.428737	0.297562	0.432751	0.0980061	0.817232	0.0352838	0.883793	Chloroflexi
1bc15177bb9195cf9e8dd48c0dcbd156	-0.017603	0.959017	-0.060035	0.901775	0.329846	0.294654	0.390673	0.159638	0.185104	0.904425	-0.0199259	0.980552	-0.16334	0.889046	-0.157678	0.896314	-0.228016	0.877934	-0.210851	0.879789	-0.252176	0.808622	-0.149934	0.959008	-0.193513	0.907896	-0.102988	0.971909	-0.213968	0.904881	-0.108884	0.966244	0.240446	0.596861	0.247056	0.491802	0.258941	0.428728	0.189526	0.554376	0.387632	0.3322	0.268814	0.479075	0.266414	0.472174	0.235528	0.501127	Proteobacteria
1bf9c1797e21318d21be0f4b22cd9a84	-0.201523	0.639676	-0.163139	0.734089	0.277312	0.419142	0.311575	0.289211	-0.173387	0.905935	-0.163509	0.934215	-0.247541	0.785307	-0.144844	0.90846	-0.172432	0.897695	-0.121091	0.946214	-0.234321	0.812619	-0.157153	0.956104	-0.248256	0.827168	-0.151215	0.956149	-0.242467	0.863477	-0.104074	0.966179	0.260479	0.556981	0.343726	0.303339	0.191923	0.577751	0.268308	0.368309	0.143961	0.749792	0.236722	0.544367	-0.0715609	0.854589	-0.139607	0.732554	Cyanobacteria
1c466192457ddb29191fc2d72c255357	-0.0835311	0.796318	-0.138271	0.740493	0.195864	0.570813	0.227375	0.477714	-0.00730697	0.945725	-0.0455084	0.946898	-0.0577185	0.902363	-0.0194656	0.933958	-0.102343	0.915184	-0.0964527	0.927311	-0.0487167	0.918323	-0.0384492	0.966973	-0.035453	0.944696	-0.000600497	0.962331	-0.0334591	0.952974	-0.0297306	0.957503	-0.00745687	0.847554	0.0329479	0.796356	-0.0649377	0.720256	-0.0696679	0.717599	-0.0647785	0.785528	-0.114757	0.743894	0.0171281	0.830802	0.0343267	0.799855	Proteobacteria
e36283d7ee0d5f8171e017edc9073e85	0.27875	0.465018	0.324309	0.413279	-0.298295	0.381761	-0.28599	0.360895	0.227708	0.852187	0.23797	0.835697	-0.00871344	0.92792	0.126049	0.898667	0.180775	0.891634	0.208273	0.871829	0.12872	0.884944	0.181936	0.933511	0.0975224	0.928355	0.152113	0.931794	0.117819	0.932732	0.17147	0.917397	0.0867012	0.818941	0.164474	0.652403	0.403641	0.211811	0.406117	0.159135	0.191395	0.66629	0.252617	0.528566	-0.292869	0.439518	-0.334548	0.304467	Proteobacteria
1c7656940c102bea1934adda05aef771	0.109146	0.821787	0.175041	0.713451	-0.145321	0.687945	-0.29882	0.307271	0.0506968	0.975734	0.113702	0.959189	0.285742	0.800291	0.337098	0.720371	0.206241	0.887114	0.107316	0.954922	0.25481	0.806391	0.229305	0.928356	0.29483	0.825527	0.222831	0.917436	0.261486	0.872147	0.174606	0.940625	0.0522197	0.934605	-0.199812	0.590936	-0.419094	0.163626	-0.530447	0.0326485	-0.231753	0.58702	-0.318315	0.385713	0.335062	0.330124	0.560404	0.0332053	Proteobacteria
1ca2e56862c3876fd67f7d14aacc5b92	0.00203671	0.874472	0.0375524	0.893489	-0.223485	0.524966	-0.284327	0.34942	-0.013023	0.966336	0.0158161	0.975957	0.166235	0.887092	0.160459	0.891581	0.214368	0.884865	0.189591	0.897374	0.235559	0.81799	0.221051	0.92773	0.159806	0.920693	0.143988	0.947818	0.193024	0.912177	0.152818	0.944314	-0.157395	0.74515	-0.176461	0.643119	-0.00457543	0.823034	-0.0280356	0.869093	0.0347154	0.864119	-0.0089867	0.89658	0.0623989	0.848214	0.0566249	0.863712	Acidobacteriota
1d0314e8483f27f927fe92335b749dc2	0.439715	0.16804	0.366827	0.32504	-0.0752137	0.820673	0.0135295	0.877427	0.0868518	0.948747	0.0993854	0.957311	-0.0827279	0.933371	-0.036761	0.950399	-0.0950256	0.936087	0.0580377	0.957187	-0.0419471	0.933425	0.0395411	0.977708	-3.48227e+09	0.95272	0.0903723	0.966996	0.0181702	0.966373	0.0888641	0.963284	0.317696	0.456455	0.364521	0.28685	0.346943	0.282588	0.361747	0.212102	0.384359	0.349429	0.368835	0.32035	0.0740889	0.861857	0.00980821	0.912307	Proteobacteria
1d28cff8538cf9110f5a25676243826b	-0.0593681	0.881215	-0.067729	0.893885	0.259512	0.447161	0.323706	0.267767	-0.0323798	0.95752	-0.0454531	0.974082	-0.193927	0.851999	-0.222678	0.83696	-0.128826	0.917102	-0.171843	0.90629	-0.197253	0.837914	-0.193466	0.938225	-0.124257	0.928401	-0.111004	0.967519	-0.15491	0.92503	-0.142461	0.95168	0.102766	0.831694	0.154746	0.687582	0.149001	0.679409	0.125671	0.714066	0.106871	0.779779	0.0785017	0.844036	-0.0534445	0.848622	-0.0424082	0.888114	Chloroflexi
1d52851419218ad1cab857770a16f6ff	0.13077	0.743847	0.129232	0.722703	-0.29645	0.378684	-0.282437	0.369175	0.122958	0.929334	0.100112	0.93818	0.0373846	0.92143	0.15603	0.87544	0.00697974	0.943521	0.119339	0.921469	0.0902438	0.905457	0.169784	0.937671	0.0603857	0.942125	0.0915401	0.951686	0.0560794	0.954184	0.112165	0.942579	-0.189012	0.683535	-0.238289	0.509239	-0.17019	0.622055	-0.132553	0.664982	-0.0961931	0.808034	-0.127302	0.735883	0.165159	0.696371	0.134783	0.704988	Myxococcota
1d931cfdd8ca97cd034fdb3a43e6cddd	-0.0370893	0.930732	-0.0786889	0.884098	0.164134	0.659129	0.262805	0.385423	-0.165023	0.917481	-0.0763381	0.970647	-0.272226	0.736918	0.00785021	0.977133	-0.172125	0.89888	0.0270693	0.98313	-0.229561	0.808413	-0.0206363	0.990915	-0.137246	0.913398	0.101793	0.970534	-0.141728	0.932414	0.0387664	0.984266	0.0579878	0.912156	0.114354	0.777564	0.0589718	0.861181	0.197535	0.532684	0.048982	0.899784	0.101581	0.822396	-0.0226338	0.923025	-0.0644797	0.885588	Proteobacteria
1dea22c774f32e3a2d23c1bcccb96963	-0.198743	0.633241	-0.0785543	0.838499	-0.0650397	0.783215	-0.191302	0.558358	-0.0524648	0.954704	-0.0186981	0.96727	-0.117618	0.892698	-0.127207	0.913609	-0.127447	0.922073	-0.216942	0.871019	-0.15055	0.873686	-0.180468	0.937901	-0.16534	0.898057	-0.196974	0.9179	-0.150285	0.922132	-0.215102	0.903353	-0.210472	0.657048	-0.238522	0.514752	-0.20204	0.559373	-0.175265	0.585968	-0.132115	0.7707	-0.113284	0.78201	0.14169	0.738253	0.147763	0.69779	Proteobacteria
1e317f51fdeacac9581a09a329dfcfff	0.366452	0.28683	0.253754	0.550459	-0.293138	0.378215	-0.230077	0.465905	0.0186887	0.963632	0.0292408	0.976879	0.274875	0.80977	0.229343	0.836023	0.267566	0.851635	0.315114	0.802284	0.320759	0.726918	0.311921	0.858253	0.35176	0.748623	0.295681	0.845494	0.330805	0.791658	0.32555	0.793733	0.0105075	0.907935	-0.0400031	0.889052	0.0835084	0.795671	0.0623105	0.838665	0.249246	0.564819	0.182864	0.653618	0.309119	0.385655	0.322685	0.303966	NA
1e8d1f1a66d90f0bcdd2c2dd0cc05924	0.277523	0.472142	0.301092	0.464893	-0.325922	0.333176	-0.316601	0.305222	0.224271	0.867749	0.238745	0.833264	0.273648	0.801776	0.138042	0.90008	0.193088	0.890386	0.0898086	0.940791	0.210301	0.836	0.0848657	0.958743	0.246299	0.855443	0.133407	0.940109	0.186575	0.908679	0.105556	0.945521	-0.0596537	0.828454	-0.0762138	0.778188	0.136907	0.683435	0.12773	0.671502	0.0543992	0.807534	0.0682019	0.785689	-0.131869	0.73193	-0.0963735	0.756519	Actinobacteriota
1f0ba36808b33ef6e4e4501500f030a3	0.102189	0.801085	0.0680837	0.864029	-0.309071	0.353188	-0.265507	0.38891	0.131516	0.926999	0.141719	0.935636	0.306069	0.773881	0.38282	0.66816	0.378794	0.730072	0.353195	0.765609	0.356203	0.680433	0.316118	0.850039	0.394362	0.66082	0.393431	0.70461	0.414409	0.669355	0.431121	0.612752	-0.145689	0.757695	-0.165887	0.662395	0.115161	0.730222	0.124704	0.701992	0.0986237	0.80447	0.0606673	0.852562	-0.0310436	0.862767	-0.0641483	0.834919	Proteobacteria
1f4488261517209b332667ccef4005a2	-0.0387437	0.914171	-0.00565122	0.953095	0.148953	0.692057	0.233743	0.451517	-0.039038	0.977638	-0.0189907	0.982889	-0.00253614	0.984883	-0.0176916	0.974919	-0.0176133	0.973918	-0.0400418	0.978313	-0.0613404	0.957238	-0.127864	0.967786	-0.0163328	0.976995	-0.0160897	0.987789	-0.0635319	0.969809	-0.0212128	0.984506	0.212528	0.651627	0.415197	0.193323	-0.000678878	0.896564	0.349467	0.209644	0.0452679	0.921734	0.281148	0.452695	0.0627916	0.894997	-0.0735082	0.871512	Proteobacteria
1fe4dfbaff2c4d81855cb6e8531b973e	0.0209573	0.89383	-0.0266904	0.91007	0.265671	0.438406	0.314201	0.290281	-0.0842426	0.944295	-0.0949939	0.953344	-0.115778	0.902129	-0.00838724	0.957969	0.00719951	0.951072	0.0323922	0.970179	-0.00630077	0.936368	0.0448962	0.981978	-0.00397624	0.957709	0.0655176	0.976285	0.0104642	0.964286	0.0640435	0.974612	0.343732	0.416573	0.394436	0.232929	0.241965	0.481357	0.222607	0.4779	0.212128	0.628342	0.209405	0.603569	-0.0279114	0.874227	-0.0109577	0.899315	Proteobacteria
20eb49fc0606947efc7450cbd2cb74da	-0.195128	0.641446	-0.109771	0.796633	0.0509927	0.793836	-0.0167418	0.774587	-0.082526	0.934997	-0.0654494	0.946271	-0.10404	0.909933	-0.168786	0.879932	-0.0659048	0.939965	-0.155494	0.914802	-0.115703	0.902309	-0.149648	0.948825	-0.132555	0.914846	-0.191541	0.914187	-0.152609	0.915317	-0.195736	0.903674	-0.104844	0.798246	-0.108761	0.735741	-0.0805951	0.776421	-0.0723458	0.753306	-0.173581	0.694873	-0.0961952	0.785473	-0.145534	0.722072	-0.101446	0.777728	Latescibacterota
e171dcc762c20d29f19c8b664501cab6	0.167786	0.702105	0.15898	0.736072	-0.0775927	0.782526	-0.0821217	0.785415	0.118533	0.931429	0.122259	0.945306	-0.0229617	0.936056	0.174502	0.882128	-0.0974318	0.931534	-0.0060851	0.967165	-0.0124491	0.93698	0.0818995	0.971184	0.0287064	0.959275	0.126332	0.958684	-0.0219494	0.968632	0.0532994	0.974426	0.043361	0.889103	-0.0928498	0.801268	-0.165001	0.632097	-0.206324	0.517088	-0.123972	0.751788	-0.204181	0.607012	0.0641792	0.845149	0.0775016	0.829964	Proteobacteria
213251048b53f4d38b5862280aaa720e	0.299462	0.423942	0.272347	0.513426	-0.210002	0.55275	-0.202659	0.532357	-0.0608367	0.942884	-0.0810996	0.944019	0.202687	0.857899	-0.0237387	0.933615	0.0770513	0.944346	-0.0989583	0.930866	0.0800935	0.931901	-0.0760336	0.965043	0.106404	0.946504	-0.0706304	0.965968	0.079147	0.958609	-0.0556664	0.965241	0.0424695	0.865186	0.0269339	0.826626	0.171752	0.630183	0.164809	0.613336	0.302262	0.478103	0.284588	0.469421	0.288398	0.440475	0.249524	0.47912	Actinobacteriota
2134a39463786edccfc0f61f5ca9f50f	0.0830619	0.798833	0.0964865	0.789467	0.194785	0.584942	0.12921	0.67854	-0.144538	0.916801	-0.148902	0.915979	-0.0498733	0.928837	0.004261	0.938109	-0.117996	0.918024	-0.09779	0.936877	-0.0796299	0.923314	-0.0520974	0.973535	-0.0204043	0.956384	-0.00925691	0.970233	-0.0443665	0.958486	-0.0251162	0.97116	0.306218	0.476875	0.20443	0.583801	-0.148291	0.658662	-0.141907	0.636179	0.00766295	0.852717	-0.0132424	0.836277	0.314437	0.386036	0.349762	0.281908	Acidobacteriota
213d4b20aa870faf9aceddd168ee85c3	0.0933929	0.826363	0.112082	0.802181	0.178032	0.614733	0.110768	0.710938	-0.240133	0.865633	-0.258951	0.827593	-0.0671578	0.934465	0.000736146	0.949968	-0.166682	0.905543	-0.153055	0.918377	-0.111556	0.910183	-0.0687782	0.970786	-0.0565372	0.9506	-0.0395735	0.973035	-0.0734687	0.958855	-0.0507352	0.968814	0.304584	0.478229	0.213447	0.567937	-0.101035	0.739263	-0.0980222	0.73421	0.113941	0.788502	0.040849	0.853646	0.427133	0.190017	0.400342	0.193993	Proteobacteria
2191e1510996d5b2d218f59bd57777a2	0.106693	0.812353	-0.0149598	0.93192	0.112717	0.767084	0.229945	0.461932	0.119886	0.934424	0.0904335	0.965028	-0.145781	0.883589	-0.106798	0.931095	-0.0851643	0.943123	-0.0555723	0.971506	-0.0341818	0.948713	0.0100909	0.986714	0.00616766	0.966812	0.0174275	0.986496	0.00813199	0.9717	0.0339559	0.980797	0.184225	0.705784	0.13736	0.726478	0.150501	0.67046	0.131905	0.693327	0.238783	0.584285	0.150279	0.721122	0.181761	0.666561	0.158757	0.68914	Proteobacteria
21b3ad020ebf29c4ee6eea5023f1c6cf	-0.121259	0.783515	-0.0325128	0.908672	-0.104591	0.755219	-0.24508	0.429408	-0.142235	0.926497	-0.159279	0.934835	-0.0822487	0.911315	0.10328	0.936105	-0.0550685	0.945073	-0.0554476	0.970866	-0.0620359	0.935431	-0.0222048	0.988948	-0.0846381	0.944462	-0.0335987	0.984829	-0.0605916	0.962053	-0.0304697	0.98065	-0.0676679	0.86042	-0.155555	0.687032	-0.118022	0.741211	-0.156101	0.63916	0.031355	0.881281	-0.0612091	0.882805	0.302077	0.400227	0.35947	0.237697	Proteobacteria
21da4741f724c9aac45a9cf8729815ea	-0.196027	0.635475	-0.158087	0.740245	0.0833247	0.797922	-0.0325577	0.878517	-0.123586	0.934004	-0.0732227	0.970595	0.136261	0.907729	0.0127126	0.969232	0.154476	0.917357	0.0592724	0.971851	0.152725	0.890592	0.0981238	0.975491	0.0713897	0.958286	0.0239616	0.984886	0.13126	0.940901	0.0204254	0.981637	-0.223121	0.633519	-0.277406	0.429211	-0.281861	0.390877	-0.3329	0.242625	-0.253631	0.557066	-0.262411	0.49121	0.0157148	0.856696	0.0401868	0.895383	Proteobacteria
21ea4425c5aa97da031172af5a97c417	-0.112247	0.762195	-0.053026	0.848797	-0.0187173	0.760786	-0.0849561	0.732479	0.0706087	0.936468	0.0954223	0.947112	-0.0692105	0.905037	-0.0691454	0.92747	-0.00146557	0.935692	-0.096137	0.940439	-0.0474303	0.923994	-0.103332	0.966844	-0.0674846	0.937941	-0.124248	0.944988	-0.0583083	0.945662	-0.107493	0.947408	-0.08346	0.801993	-0.0958608	0.759715	-0.0645902	0.744045	-0.0555527	0.757464	-0.129923	0.750024	-0.0777787	0.814802	-0.0967883	0.748642	-0.0837334	0.779554	Myxococcota
21ef7f6d20d484811c9fcc59624c24a2	-0.157941	0.742221	-0.156717	0.749051	0.477469	0.106385	0.619049	0.00692686	-0.224781	0.877416	-0.256048	0.857439	-0.370393	0.605109	-0.194569	0.869029	-0.393346	0.642131	-0.200296	0.890804	-0.373567	0.620666	-0.175352	0.949911	-0.380571	0.654422	-0.217977	0.922463	-0.335413	0.754676	-0.145148	0.954558	0.3882	0.341942	0.531367	0.0912132	0.23329	0.486643	0.368567	0.180432	0.248937	0.559856	0.389669	0.277569	0.052614	0.909644	0.0201927	0.944708	Actinobacteriota
2203c8936b475d2393964e2d36c143a9	0.0307734	0.896226	0.0748603	0.87933	-0.368972	0.240316	-0.426217	0.110343	0.127783	0.928822	0.101066	0.96016	0.170499	0.880822	-0.0223177	0.970625	0.115271	0.932524	0.0322293	0.978911	0.117073	0.917934	0.0201778	0.988706	0.102684	0.947755	-0.0373576	0.984593	0.0358331	0.976417	-0.0707906	0.976804	-0.297328	0.497382	-0.347708	0.296274	-0.0691069	0.844172	-0.152427	0.646757	-0.144111	0.751419	-0.18253	0.655184	-0.167847	0.698168	-0.104911	0.813645	Actinobacteriota
22730172b1ed89c56bea02b4bb9dc1b4	-0.146847	0.745843	-0.230048	0.600521	0.462635	0.128591	0.514272	0.0433763	-0.0811789	0.950844	-0.11533	0.953305	-0.187672	0.847101	-0.226325	0.836931	-0.239942	0.853423	-0.294556	0.81574	-0.224707	0.82293	-0.221103	0.922675	-0.170912	0.903436	-0.188403	0.931668	-0.221123	0.880221	-0.209432	0.910822	0.209799	0.656617	0.179666	0.637282	-0.134546	0.709544	-0.104344	0.74956	-0.0909358	0.832054	-0.0480331	0.877561	0.0691755	0.876606	0.114638	0.782874	Proteobacteria
228286cba7cd90f846bb2a45327843d0	0.109171	0.81754	0.158748	0.744888	-0.00915613	0.841263	-0.000547982	0.893231	-0.110945	0.937707	-0.120552	0.953026	-0.142412	0.889461	0.057887	0.959089	-0.10067	0.931704	0.0695624	0.966938	-0.106734	0.907491	-0.0183357	0.988347	-0.130816	0.9092	0.0065763	0.985454	-0.0684147	0.952269	0.0693547	0.97396	0.111642	0.772469	0.280483	0.422199	0.24981	0.453974	0.27592	0.352903	0.297366	0.479356	0.331537	0.3671	0.114282	0.7994	0.118369	0.777131	Acidobacteriota
22b68b89628291aad590e1fab6b33fcc	0.208713	0.615644	0.202869	0.653721	-0.0763705	0.782483	-0.0920798	0.763964	-0.0958301	0.947096	-0.0923351	0.960035	0.334933	0.733185	0.437574	0.581688	0.337007	0.776146	0.381095	0.740978	0.346241	0.68422	0.373168	0.768723	0.332494	0.759955	0.39032	0.696642	0.383944	0.694748	0.411912	0.647649	0.272247	0.538289	0.178743	0.633115	0.116507	0.712088	0.137212	0.676294	0.207674	0.635196	0.186268	0.646886	0.146311	0.737516	0.125578	0.755095	Proteobacteria
22b9f4735230b61e5c165e65d70d3710	-0.15535	0.751237	-0.14813	0.768837	0.446903	0.130434	0.331435	0.24234	-0.0592454	0.964004	-0.106324	0.963871	-0.423215	0.518671	-0.236866	0.8335	-0.394877	0.679454	-0.298092	0.810034	-0.408236	0.585257	-0.213451	0.938411	-0.336054	0.742132	-0.148627	0.957369	-0.328916	0.778829	-0.174697	0.941884	0.353876	0.387958	0.231687	0.521631	0.058871	0.859496	-0.0378567	0.921906	0.175495	0.690885	0.0184769	0.960586	0.195649	0.643017	0.23772	0.493876	Proteobacteria
dd80a31ebdc0e538fea7bd22e6250a08	-0.0720934	0.844675	-0.0141525	0.869357	-0.0373663	0.82902	-0.0300256	0.80552	0.100073	0.934169	0.108543	0.936691	-0.0371623	0.934317	0.0448114	0.942497	0.14388	0.911409	0.181891	0.895059	0.0930601	0.916973	0.138423	0.954215	0.0507537	0.950612	0.113792	0.951002	0.0747025	0.953444	0.129867	0.948535	0.072626	0.819253	0.213675	0.567456	0.293083	0.382123	0.291886	0.340038	0.149914	0.726802	0.192433	0.635342	-0.238764	0.539631	-0.266651	0.442412	Myxococcota
23256beeb5b47c6201c2d72799136067	0.0215024	0.760398	-0.00599371	0.790183	0.0322118	0.757664	0.0534566	0.705061	0.0385743	0.923541	0.0319016	0.936375	0.00582912	0.893878	0.0239559	0.909064	-0.0201096	0.914117	-0.0683337	0.920629	-0.00605534	0.901012	-0.014529	0.960186	-0.00445547	0.93482	0.00437146	0.957871	-0.0121755	0.936941	-0.0215215	0.942361	0.0223764	0.820252	0.0189824	0.748251	0.0115541	0.746464	0.00823052	0.733839	0.0542196	0.764623	0.0374775	0.764296	0.0454513	0.763031	0.0605598	0.734007	Myxococcota
2379fa81cbd6cca99036934e69e46fe5	-0.304796	0.415419	-0.178405	0.689459	0.0841169	0.786657	-0.0440464	0.794552	0.066572	0.953198	0.0737456	0.957519	0.157507	0.893015	-0.106242	0.924248	0.202472	0.890186	-0.0218328	0.961935	0.151053	0.888392	-0.0153012	0.976038	0.0901818	0.952062	-0.103996	0.961104	0.0626418	0.969043	-0.115725	0.954266	-0.146737	0.760669	-0.118173	0.740853	-0.230267	0.503279	-0.226578	0.475629	-0.253907	0.555449	-0.197081	0.624223	-0.0269317	0.845406	0.0536107	0.790043	Proteobacteria
dd800be662a3d903bb599a28b9e8beda	0.15194	0.740195	0.197474	0.669052	0.16105	0.665997	0.109766	0.751937	-0.152522	0.922903	-0.145395	0.944446	-0.114202	0.91373	0.0210204	0.966119	-0.1413	0.915887	-0.117825	0.946455	-0.109457	0.916733	-0.0503177	0.983412	-0.0282395	0.963442	0.0545748	0.981081	-0.0239264	0.972276	0.0280072	0.982503	0.356699	0.385126	0.301026	0.380408	-0.0202975	0.848219	-0.0474646	0.870849	0.193167	0.662918	0.140686	0.742031	0.457058	0.148675	0.474374	0.0889575	Proteobacteria
23f0f6e6098eec5e44fb9ae3d3a52fe9	0.20523	0.623931	0.301887	0.452844	-0.38443	0.22089	-0.385004	0.169575	0.0192217	0.962825	0.0594892	0.97173	0.193459	0.870998	0.241013	0.824987	0.229644	0.875199	0.309554	0.806639	0.231393	0.822148	0.241518	0.915998	0.156252	0.920019	0.19494	0.92744	0.166541	0.922391	0.221903	0.903449	-0.087455	0.823072	-0.0257094	0.889995	0.244876	0.46679	0.310696	0.286715	0.11287	0.789251	0.230122	0.559197	-0.237712	0.543683	-0.204017	0.581107	Proteobacteria
24123d60a1e532bbaa3582c70a7b7c43	0.0943219	0.744141	0.0725973	0.773135	-0.0929365	0.689895	-0.0763395	0.687395	0.0802321	0.915619	0.0694427	0.928031	0.289361	0.771881	0.0935529	0.892292	0.222831	0.859917	0.0426199	0.938779	0.238019	0.802969	0.103523	0.948937	0.22593	0.844816	0.0740432	0.939009	0.197043	0.895569	0.0702145	0.937998	-0.0379151	0.812683	-0.0924531	0.714609	-0.011081	0.70879	-0.00248935	0.697971	0.0214219	0.782801	0.0177156	0.761317	0.106181	0.715327	0.118743	0.676316	Actinobacteriota
c83a2770a76f511ce8e00c1df145e871	0.0442038	0.906282	-0.0153879	0.941291	-0.029366	0.894517	0.097144	0.78778	0.0038332	0.956565	-0.0375088	0.977282	0.132069	0.906927	0.0410572	0.963608	0.117323	0.93404	0.110159	0.950552	0.123681	0.910808	0.105216	0.974763	0.02122	0.967173	-0.0229738	0.985033	0.104986	0.951783	0.11843	0.960879	0.0645833	0.844807	0.217576	0.554404	0.375932	0.240988	0.43926	0.0982485	0.340728	0.411724	0.431374	0.225568	-0.0612741	0.849279	-0.0719477	0.87119	Actinobacteriota
248ceb23b026db270a690d0f45c4f4f8	-0.213439	0.609669	-0.2494	0.558479	0.139619	0.693432	0.192398	0.554537	0.0269662	0.954901	0.00887642	0.979639	-0.0722506	0.933226	0.0791769	0.946797	-0.0257166	0.957404	0.000273488	0.980332	-0.0116884	0.945203	0.0625463	0.983801	-0.00487352	0.963109	0.0494892	0.983405	0.0466648	0.962361	0.134199	0.953526	0.0526126	0.886808	0.00898872	0.910364	0.00153567	0.842664	0.00893356	0.883902	0.014096	0.903808	0.0189482	0.92303	-0.0210707	0.878381	0.0568636	0.880851	Fibrobacterota
2493d70c123ef0cd680c0da19ff90ab5	-0.0478564	0.849438	-0.0743587	0.854291	0.0518295	0.786206	0.0608638	0.799916	0.00688659	0.951514	-0.0161781	0.969214	-0.14008	0.875033	-0.138179	0.901358	-0.0504783	0.937875	0.0010839	0.963533	-0.0394361	0.90846	0.0122305	0.97621	-0.0688213	0.931927	-0.0474886	0.972193	-0.063311	0.955863	-0.0598263	0.969225	-0.0798367	0.818684	-0.144468	0.692489	-0.119261	0.699038	-0.138175	0.665907	-0.189525	0.668114	-0.17539	0.66993	-0.146197	0.723158	-0.166772	0.660281	Myxococcota
24bf9fbf34b893919e527d8b70b51d00	0.27588	0.466282	0.340626	0.36637	-0.392643	0.196705	-0.388444	0.152286	0.245071	0.866618	0.367348	0.674999	0.20537	0.862058	0.168337	0.89311	0.262992	0.858715	0.22655	0.865469	0.269933	0.792928	0.23859	0.926926	0.217768	0.891431	0.144633	0.959508	0.188216	0.917383	0.145298	0.957253	0.00963849	0.964208	-0.0499082	0.913185	0.175335	0.62096	0.186808	0.559268	0.0891363	0.851921	0.19057	0.639358	-0.173888	0.689349	-0.0941219	0.842469	Proteobacteria
24d5d4ff808bfb8d6abf31d6832f5f87	-0.488546	0.11948	-0.373127	0.315703	0.198666	0.577353	0.0618842	0.827643	-0.13021	0.927302	-0.131867	0.942859	-0.170014	0.85816	-0.209608	0.844429	-0.0980584	0.936245	-0.246799	0.849278	-0.16778	0.872991	-0.250734	0.903051	-0.205869	0.879089	-0.280965	0.858048	-0.171248	0.916792	-0.261776	0.871673	-0.266907	0.55135	-0.265424	0.457734	-0.396504	0.202857	-0.422163	0.123737	-0.365188	0.372522	-0.366997	0.314671	0.0344051	0.841432	0.126065	0.745316	Acidobacteriota
24f83585a824ff993a06fc117a167cd2	0.333935	0.354996	0.249131	0.561585	-0.258745	0.448849	-0.186975	0.569556	0.0902195	0.947996	0.105675	0.955126	0.221591	0.850294	0.0888957	0.93348	0.175864	0.901835	0.114792	0.938613	0.197311	0.853064	0.130232	0.95876	0.194087	0.897974	0.115712	0.954849	0.146515	0.932981	0.0794131	0.96749	-0.0217745	0.879253	-0.0627518	0.825088	0.162287	0.638656	0.1331	0.672137	0.155564	0.723975	0.174451	0.666334	-0.031906	0.881395	-0.0609739	0.856023	Actinobacteriota
2527950531c6ec37f1fea830cd71a23a	-0.267226	0.489567	-0.259577	0.538469	0.275699	0.417244	0.307871	0.302032	-0.333563	0.777513	-0.382984	0.635552	-0.152505	0.886062	-0.100178	0.930112	-0.233881	0.850181	-0.17534	0.906818	-0.215212	0.823232	-0.181898	0.939933	-0.265115	0.818032	-0.179169	0.933678	-0.201885	0.896245	-0.17	0.93466	-0.00877515	0.882795	0.0658615	0.840382	-0.029735	0.85953	-0.00897968	0.884364	-0.0443354	0.881285	-0.0112344	0.902018	-0.0410123	0.880808	-0.0561504	0.871474	Proteobacteria
2533a144810ab645aa3a8d26f025239f	-0.204034	0.613543	-0.189426	0.666134	0.107361	0.720837	0.0979376	0.727376	-0.0638267	0.944031	-0.0747502	0.955203	-0.101954	0.899595	-0.0950151	0.916904	-0.0196712	0.951334	-0.105699	0.939734	-0.0772152	0.91357	-0.0843167	0.969244	-0.10199	0.932458	-0.103623	0.95814	-0.0834717	0.948707	-0.139642	0.937623	-0.0793156	0.818971	-0.0732189	0.792297	-0.034419	0.785946	-0.049749	0.785746	-0.0475756	0.81962	-0.062778	0.832541	0.0214027	0.84404	-0.000409011	0.832479	Gemmatimonadota
2599afd40e19d0ec8c44ce925e9bb304	0.401846	0.233196	0.374509	0.32604	-0.253193	0.462547	-0.220345	0.495212	0.0602687	0.949105	0.107558	0.947043	0.307456	0.764587	0.3581	0.684717	0.27489	0.842456	0.297235	0.816462	0.280977	0.774019	0.260157	0.886731	0.349805	0.74326	0.388473	0.706123	0.279331	0.83366	0.300001	0.809101	0.0973958	0.813415	0.0666953	0.832687	0.146167	0.667598	0.166536	0.607058	0.101738	0.781085	0.127778	0.75155	-0.116613	0.766433	-0.126984	0.73538	Myxococcota
25f72710738b65fbb8e39f9650038530	-0.0993866	0.810402	-0.0971838	0.829398	0.330907	0.32838	0.348894	0.244387	-0.202703	0.873044	-0.224145	0.850689	-0.040346	0.919194	0.0107284	0.941151	0.027681	0.943961	0.0238819	0.958455	-0.066655	0.921852	-0.0635457	0.972986	-0.0327182	0.946018	0.0297935	0.969703	0.0345175	0.958696	0.0596775	0.96338	0.19093	0.672602	0.269722	0.453005	0.0764297	0.738814	0.088152	0.73862	0.20293	0.642727	0.228661	0.565909	0.209173	0.573062	0.260391	0.450271	Abditibacteriota
2663ae1eb355efb962e4b46f2b2b8aef	0.00294658	0.779945	-0.0104706	0.796462	-0.0262508	0.760835	-0.0229774	0.744262	-0.0561261	0.924085	-0.076686	0.929775	0.0170161	0.900726	0.0966785	0.893581	0.0408535	0.928984	0.023522	0.946699	0.0794042	0.8859	0.0925012	0.941522	0.0592672	0.918915	0.0890496	0.945902	0.0812381	0.933502	0.113837	0.933744	-0.0361259	0.810128	-0.074242	0.753029	-0.0653137	0.704658	-0.0759758	0.674738	-0.023915	0.819775	-0.0310406	0.811624	0.0184445	0.774019	0.0438065	0.774599	Proteobacteria
26b5f90942068ebb7b1ed5cf9f75645f	-0.256516	0.51448	-0.387059	0.287319	0.280318	0.405428	0.412347	0.129084	0.0667516	0.946522	0.0659542	0.967992	-0.141675	0.881873	-0.113804	0.924886	-0.111043	0.929368	-0.0832147	0.961803	-0.0596111	0.926743	-0.00260216	0.984131	-0.0541091	0.950932	-0.00517112	0.9837	-0.019912	0.966898	0.00818002	0.982463	0.0481045	0.877297	0.00735935	0.877247	0.0969302	0.764233	0.0803734	0.80491	0.115578	0.78438	0.0442407	0.882065	0.015354	0.887113	0.0395582	0.891435	NA
27913cfff93f7aaeac6a1ee9d506d1d3	0.0688674	0.893859	0.0382864	0.923817	-0.181788	0.619523	-0.151885	0.652728	0.0194482	0.966913	0.209219	0.899805	0.106246	0.927423	0.0459417	0.964607	0.169004	0.907883	0.238314	0.858693	0.16971	0.877968	0.201219	0.939832	0.172042	0.919279	0.167014	0.947333	0.194959	0.913171	0.138358	0.953779	-0.140038	0.788669	-0.181659	0.63129	0.144053	0.69414	0.214536	0.493284	0.0210972	0.895805	0.0552797	0.891875	-0.203187	0.623416	-0.274233	0.40969	Acidobacteriota
27da383820c678349bbe54fe0473d878	-0.181322	0.673737	-0.204055	0.653601	0.029331	0.852955	0.0669861	0.826774	-0.0333366	0.961837	-0.044533	0.974272	0.118019	0.921432	-0.0810203	0.942421	0.124332	0.928639	0.0787222	0.958533	0.107925	0.921977	0.061756	0.981338	0.0821842	0.953988	0.0162929	0.983862	0.0872162	0.956616	0.0391967	0.979108	-0.167561	0.716141	-0.142845	0.703012	0.0402205	0.823981	0.0347166	0.849425	-0.130304	0.760621	-0.063207	0.851917	-0.308097	0.399527	-0.318019	0.318639	Actinobacteriota
27e93494acea6bf32902905d37c8914f	-0.107559	0.81259	-0.120645	0.808523	0.0365617	0.824963	0.0887164	0.77614	0.224371	0.863405	0.223921	0.871686	-0.098933	0.910255	-0.0947929	0.928523	0.0443288	0.931141	0.13867	0.917346	-0.0154919	0.924962	0.0698781	0.975431	-0.0568901	0.942556	0.0447416	0.976198	0.00816908	0.955131	0.0703904	0.967024	-0.0266742	0.858324	0.0645323	0.828727	0.27468	0.41574	0.285869	0.342132	0.0909946	0.779019	0.121812	0.765836	-0.27704	0.464586	-0.332255	0.301977	Myxococcota
28645dada4c496122b28ac1e0f98bbf1	0.136651	0.761268	0.103826	0.832205	-0.193455	0.591211	-0.125129	0.714869	0.0197074	0.966038	0.0277827	0.974122	0.165509	0.891735	0.0752287	0.944413	0.177389	0.904914	0.241419	0.85232	0.193807	0.854377	0.210043	0.92849	0.153386	0.924981	0.14596	0.948163	0.146046	0.92857	0.159203	0.931341	-0.0773341	0.822031	-0.0459466	0.831828	0.289371	0.385351	0.272771	0.36899	0.0916988	0.79984	0.108984	0.777039	-0.389074	0.260567	-0.467674	0.10206	Acidobacteriota
c26d6450cae6da81107ed4431c417429	-0.36953	0.268476	-0.315355	0.419141	0.15887	0.670351	-0.0266244	0.943674	-0.239301	0.872158	-0.244621	0.883198	0.0871973	0.939707	-0.107239	0.934779	0.16079	0.91213	-0.0803612	0.969176	0.0766422	0.950673	-0.107939	0.974265	0.0781842	0.962012	-0.119446	0.969424	0.0875113	0.967107	-0.105382	0.969177	-0.226193	0.628684	-0.302573	0.371868	-0.353974	0.254828	-0.538884	0.0278191	-0.232203	0.589193	-0.398249	0.26248	0.209063	0.609807	0.254267	0.451809	Actinobacteriota
29801fd87c2f8d7563418ffed2e871bc	0.480165	0.115409	0.343097	0.368972	-0.380922	0.21693	-0.223558	0.476738	0.0960347	0.947697	0.137233	0.942413	0.257641	0.822487	0.30404	0.75524	0.160348	0.908509	0.26035	0.842314	0.238115	0.815847	0.253714	0.898043	0.230881	0.881626	0.27378	0.86131	0.229791	0.887921	0.241627	0.890582	0.00875127	0.899593	0.0421904	0.875498	0.21992	0.522493	0.255702	0.398137	0.189624	0.667993	0.168856	0.683967	-0.023588	0.905299	-0.0692478	0.858917	Chloroflexi
29bf3e87b6049ced63ab7afea716bc16	0.207579	0.626295	0.116792	0.815991	0.0469959	0.855928	0.103436	0.768559	0.128224	0.931215	0.129039	0.945121	0.00343953	0.946099	0.197377	0.864166	-0.054184	0.951813	0.144345	0.923412	0.020453	0.937121	0.170123	0.944426	0.0516444	0.948155	0.181403	0.931352	0.036779	0.962865	0.12829	0.948024	0.221678	0.630562	0.0970652	0.795839	0.0728213	0.802514	0.0521666	0.827342	0.040133	0.85288	-0.0134257	0.886808	-0.0496189	0.865107	-0.0201977	0.903931	Proteobacteria
2a2cac03200723ba7355803c4abe05e4	-0.292555	0.437229	-0.330694	0.392725	0.217142	0.539566	0.272612	0.365338	0.19952	0.891331	0.178637	0.918916	-0.158528	0.878324	-0.113811	0.926608	-0.158229	0.906798	-0.0849702	0.958658	-0.131131	0.894161	-0.0674871	0.98039	-0.105641	0.937101	-0.0219227	0.983053	-0.114705	0.940488	-0.0759953	0.972892	0.10065	0.838865	0.0912748	0.816312	-0.0263721	0.837572	-0.0642905	0.845792	-0.0786603	0.831161	-0.210307	0.596913	-0.116842	0.772591	-0.0834937	0.836908	Proteobacteria
2a8b6dc97fc14c5b6c09c406853ed1a4	0.485232	0.115904	0.443241	0.210675	-0.383402	0.227137	-0.339465	0.248487	0.0902533	0.945986	0.0870024	0.958649	0.217121	0.856461	0.131208	0.906825	0.160312	0.909259	0.111663	0.941141	0.176668	0.868519	0.132274	0.956894	0.16396	0.922392	0.0742675	0.972014	0.128224	0.942539	0.0923503	0.96005	0.0390731	0.885244	-0.0274395	0.856912	0.14058	0.700282	0.195254	0.543313	0.227319	0.604132	0.287536	0.452188	0.133628	0.760502	0.105007	0.794816	Actinobacteriota
2aa23d7e5d29787692003c03d56c8027	-0.22693	0.580684	-0.140828	0.769075	-0.00530758	0.864337	-0.082613	0.795435	0.0350764	0.961555	0.0463802	0.96862	0.0803822	0.943009	-0.180905	0.876961	0.0207539	0.963546	-0.0506898	0.965883	0.0209347	0.960317	-0.0637166	0.976705	-0.0275035	0.967431	-0.134139	0.956758	-0.0197876	0.975811	-0.107315	0.961323	-0.194072	0.683601	-0.115226	0.759924	-0.0182288	0.856453	0.0126046	0.857109	-0.0193286	0.895002	0.0345873	0.885587	-0.0302542	0.863616	0.0212081	0.871775	Proteobacteria
2aa9a7c514be6ad86f96decf9f60b91e	0.120018	0.779727	0.0106174	0.883854	-0.170439	0.637827	-0.0870913	0.772449	0.0541015	0.957177	0.0786379	0.957612	0.331635	0.733412	0.228272	0.827409	0.235415	0.868885	0.193531	0.884821	0.329792	0.708656	0.274694	0.862421	0.230104	0.873281	0.165807	0.928921	0.261021	0.858946	0.19142	0.906142	-0.177119	0.713456	-0.231173	0.52662	-0.099349	0.760377	-0.12595	0.693113	-0.062412	0.830688	-0.0952808	0.783343	0.0237198	0.859598	0.049039	0.829329	Actinobacteriota
2ad26be7e30650a1a229183043d3a2b6	0.147384	0.686643	0.122651	0.717599	-0.0444549	0.73312	-0.0523039	0.720512	-0.0822136	0.933041	-0.0309704	0.946151	0.0169036	0.915631	0.0339241	0.91008	-0.0224342	0.939728	0.00107384	0.940112	0.0140612	0.912139	0.0370435	0.963777	-0.0327516	0.926233	-0.0249584	0.953038	0.00675849	0.95256	0.0230338	0.958372	0.0539909	0.82308	0.00476122	0.763089	-0.00368815	0.761418	-0.0188899	0.736499	0.0481559	0.767879	0.0322027	0.763891	0.187036	0.620104	0.186033	0.597833	Proteobacteria
2b1a886c3c93566d7a8e0263a8e25d50	-0.0501984	0.893197	-0.0547018	0.907592	0.0101258	0.863484	0.0912295	0.792832	0.0845956	0.942537	0.0755074	0.96683	-0.180279	0.851299	-0.200459	0.8641	-0.0433332	0.950305	-0.0344233	0.970363	-0.137108	0.888541	-0.14517	0.95824	-0.148318	0.902148	-0.138087	0.953986	-0.153345	0.92129	-0.116256	0.957115	-0.00127506	0.852492	0.180457	0.631501	0.499456	0.0983237	0.550164	0.0321704	0.25763	0.555203	0.337422	0.364975	-0.434217	0.198437	-0.510652	0.0655955	Latescibacterota
2b36011da8b5ff6ed8174d64de1d9c96	0.40448	0.218494	0.370057	0.322101	-0.0295177	0.867323	0.00727493	0.862121	-0.0208824	0.967438	-0.101235	0.958695	-0.00982008	0.94099	0.153881	0.893876	0.0244389	0.955751	0.0956443	0.950067	0.00301072	0.953411	0.0590633	0.979605	0.115564	0.9394	0.197022	0.921398	0.0729983	0.955799	0.132103	0.948039	0.381946	0.349941	0.344276	0.306409	0.292405	0.373037	0.303195	0.305511	0.325764	0.433594	0.291454	0.44312	0.0888697	0.84885	0.0611502	0.868329	Proteobacteria
2b3c264b45b979f73dac26cddbb7e2ad	-0.00653685	0.903881	-0.0661877	0.872529	0.329727	0.320056	0.350501	0.233492	0.0244299	0.960805	-0.00780446	0.972462	-0.146019	0.890392	-0.171761	0.879781	-0.238879	0.852421	-0.287729	0.818316	-0.175167	0.868705	-0.1834	0.942585	-0.112843	0.935369	-0.118098	0.95261	-0.148916	0.927351	-0.14184	0.945156	0.314723	0.458081	0.287939	0.412771	-0.0731526	0.784435	-0.0852855	0.760585	0.035638	0.861558	-0.0138104	0.870833	0.220665	0.576524	0.223095	0.535239	Acidobacteriota
2b53c23d47a5c05998da0c98c464f6ce	-0.106092	0.84569	-0.111238	0.830081	0.420759	0.165537	0.455014	0.0803495	-0.390732	0.726518	-0.24622	0.879158	-0.152193	0.895209	-0.265476	0.801316	-0.174617	0.903759	-0.232064	0.864073	-0.198406	0.853327	-0.164768	0.957355	-0.165025	0.923643	-0.147148	0.960096	-0.180271	0.921617	-0.162389	0.945041	0.317887	0.445188	0.282555	0.41442	0.208872	0.539361	0.0174264	0.931215	0.150931	0.739637	0.0274656	0.940412	-0.124184	0.802971	-0.0902031	0.849423	Proteobacteria
2bae80e1cc735c3fd1586ce7cf7763bc	-0.232645	0.569002	-0.238905	0.580682	0.448636	0.142601	0.523549	0.0368239	0.00190098	0.961722	-0.0661031	0.97256	0.0262217	0.974699	-0.171593	0.889182	-0.0543312	0.964267	-0.311364	0.804688	-0.0726984	0.947646	-0.24272	0.917156	-0.038569	0.97307	-0.18461	0.936166	-0.00454767	0.980914	-0.134134	0.955698	0.188295	0.697353	0.305636	0.372742	0.00158102	0.844496	-0.00980263	0.899845	0.0688049	0.828411	0.0708443	0.863273	0.1408	0.741758	0.210993	0.564461	Actinobacteriota
2bf411988c1fbb153e9c535e8b33b2c1	-0.228002	0.577681	-0.214416	0.631031	0.140141	0.693151	0.128965	0.698747	-0.204431	0.885678	-0.256478	0.836122	-0.0990534	0.919257	-0.0356266	0.945987	-0.141859	0.914039	-0.0533221	0.956311	-0.0955987	0.918286	-0.0396638	0.981021	-0.120961	0.928254	-0.0537591	0.975008	-0.0536861	0.954696	0.00318956	0.975938	-0.17838	0.700296	-0.123222	0.739237	-0.122816	0.709982	-0.169314	0.604737	-0.0903463	0.816849	-0.204591	0.610089	0.0411775	0.845277	0.0957177	0.805492	Latescibacterota
2bf8ad5e04df74f9ba37c86819e7500d	-0.0602016	0.911397	0.14884	0.767914	-0.246915	0.467454	-0.518391	0.0348034	-0.149702	0.924942	-0.0223575	0.988651	0.0843141	0.940374	0.0248198	0.982336	0.0872337	0.948813	-0.000542954	0.991758	0.0318439	0.969118	-0.0284005	0.992614	-0.0316381	0.976867	-0.0837125	0.977037	-0.046435	0.977207	-0.122635	0.964634	-0.418748	0.296288	-0.404555	0.204191	-0.0848226	0.833193	-0.286546	0.319951	-0.16429	0.714074	-0.274892	0.461498	-0.142657	0.759588	-0.039663	0.938418	Entotheonellaeota
2c4ec3d3f1fb0d1d32d49241fce460aa	0.0219493	0.766608	0.0166111	0.784794	0.00750437	0.712228	-0.0018329	0.678678	0.0397874	0.937474	0.0434821	0.946141	0.000561446	0.90554	0.0194345	0.910129	-0.0287427	0.903444	-0.0616413	0.926582	-0.0475646	0.894359	-0.0777872	0.947776	0.00935014	0.921975	0.0138366	0.948655	0.00901148	0.937012	-0.000543994	0.943135	-0.0079276	0.779285	-0.0514832	0.705916	-0.0394883	0.723961	-0.0478059	0.689208	0.0086588	0.780077	0.0062637	0.760574	0.0511949	0.748101	0.0944282	0.731069	Firmicutes
2c5b61e27832f4624191fc2693f510eb	0.135969	0.743365	0.26979	0.518095	-0.242733	0.48579	-0.335894	0.269902	0.248227	0.843909	0.297102	0.770381	-0.16534	0.86806	-0.235892	0.824899	-0.146914	0.916425	-0.192206	0.891024	-0.208514	0.824872	-0.266727	0.88428	-0.149279	0.912178	-0.193749	0.913293	-0.251896	0.851091	-0.311891	0.803235	-0.0552021	0.834436	0.00897462	0.820388	0.027501	0.836091	0.0422543	0.837148	-0.156536	0.722774	-0.0802922	0.826526	-0.315754	0.394185	-0.318831	0.332951	Myxococcota
2c62acd9e2e6ae44e9f93b84da5d2a91	-0.186633	0.659678	-0.175775	0.704214	-0.0355061	0.842731	-0.00691591	0.85121	-0.0863669	0.953629	-0.117983	0.945143	-0.0500615	0.957871	-0.258506	0.795018	0.0138965	0.965703	-0.146883	0.921938	-0.0320225	0.954392	-0.174409	0.941825	-0.0577076	0.961478	-0.20892	0.91312	-0.0737903	0.963181	-0.248537	0.874058	-0.404651	0.330498	-0.247585	0.494415	-0.213838	0.534135	-0.21506	0.497613	-0.2169	0.619412	-0.227445	0.562861	-0.00956361	0.891249	-0.126121	0.749911	Acidobacteriota
2cf03e30510d29ef9a00e1f3bcd8e59c	0.141402	0.758379	0.0878996	0.857784	0.121294	0.743889	0.15523	0.64444	-0.0424091	0.965399	-0.0157406	0.979445	-0.152885	0.871536	-0.0510686	0.958593	-0.206304	0.866134	-0.16735	0.913998	-0.168512	0.870317	-0.0962154	0.974693	-0.0674997	0.957841	0.0240772	0.986141	-0.0537384	0.967252	0.00887183	0.983902	0.280028	0.521528	0.250393	0.483871	0.0958372	0.7739	0.0785902	0.814206	0.277048	0.515913	0.205071	0.608457	0.356931	0.292358	0.367665	0.220687	Chloroflexi
2d7f0ac15740524723f701871da32a1c	0.0752153	0.8115	0.0650624	0.833498	0.163293	0.645704	0.152641	0.635018	-0.0516009	0.942285	-0.0505525	0.950241	-0.0073938	0.940879	0.0930863	0.922207	-0.0494461	0.946301	-0.0157195	0.955273	0.00290558	0.932562	0.0570443	0.971946	0.0663111	0.947148	0.117795	0.957298	0.0394503	0.957593	0.0555849	0.960111	0.171924	0.707528	0.0982475	0.744011	-0.0837738	0.76094	-0.0891297	0.727291	-0.00871815	0.845253	-0.0441903	0.829355	0.174397	0.662019	0.178875	0.62493	Armatimonadota
2d92269e932e77d0585dc92a451bcb0f	0.042368	0.828812	-0.0356198	0.835112	0.167651	0.622305	0.223784	0.485364	-0.105202	0.922819	-0.138805	0.916902	0.00328489	0.935435	0.0531423	0.926005	-0.0430701	0.93545	0.0234435	0.951453	0.00712121	0.921324	0.0620817	0.965428	0.0546783	0.945823	0.0945839	0.958508	0.046898	0.95381	0.0596242	0.963061	0.171344	0.713053	0.071805	0.781579	-0.118208	0.67442	-0.143105	0.627729	-0.050059	0.820125	-0.105464	0.758816	0.073832	0.800221	0.0705292	0.798019	Cyanobacteria
2dab0d529347aaec6001a85eda350f8f	0.299664	0.429959	0.301166	0.461975	-0.117322	0.71881	-0.148276	0.654969	0.126703	0.92436	0.137774	0.931992	-0.010762	0.916051	0.106655	0.92387	-0.0489969	0.931257	0.0230554	0.955826	-0.0257155	0.925753	0.0305341	0.977862	0.009564	0.950706	0.0511469	0.972142	-0.0189717	0.954947	0.0121247	0.970022	0.0764156	0.835199	0.0626854	0.820472	0.00446569	0.842361	0.0347853	0.845932	0.14271	0.749781	0.160246	0.699548	0.192782	0.631775	0.199906	0.5876	Acidobacteriota
2db0e3bc38a9bf5c74d705e56a214396	0.13184	0.773654	0.209034	0.646996	-0.0533467	0.854015	-0.221706	0.479408	-0.0196023	0.970934	0.0600182	0.976186	0.200906	0.867419	0.228645	0.838653	0.0914537	0.943844	0.163399	0.91961	0.134985	0.903385	0.200505	0.937455	0.127795	0.936761	0.164895	0.947384	0.124416	0.944782	0.154456	0.948221	-0.0325338	0.940679	-0.258208	0.464498	-0.0649819	0.845541	-0.0279649	0.920551	-0.0309306	0.926088	-0.0292642	0.936296	0.0382824	0.898628	-0.00540983	0.948369	Actinobacteriota
2dc186882b2c9219edb4d70eaee75efc	-0.106191	0.774132	-0.148815	0.740852	0.0111634	0.810267	0.0290241	0.810984	-0.0641396	0.946108	-0.0557685	0.960255	-0.0178125	0.915013	0.0809197	0.922475	-0.0189017	0.939444	0.032362	0.957092	0.020116	0.930167	0.0856117	0.966072	-0.0422673	0.944485	0.0443805	0.968759	0.0318519	0.958679	0.0596805	0.965208	-0.155081	0.732338	-0.21665	0.55952	-0.0810637	0.773112	-0.113537	0.713843	-0.103168	0.776843	-0.155467	0.697923	-0.045582	0.831384	-0.056639	0.826694	Actinobacteriota
2e57393fb6009be2c9ef16cf8f13d211	-0.053604	0.914146	0.0980033	0.854812	0.0756885	0.843674	-0.0205777	0.943831	0.236283	0.869322	0.262972	0.855726	-0.274002	0.754791	-0.0520592	0.966775	-0.151511	0.908844	0.0403294	0.982109	-0.201659	0.838801	-0.0378419	0.989805	-0.178457	0.899123	-0.00189705	0.991271	-0.197972	0.902961	-0.000153847	0.990826	-0.0161447	0.889809	0.230124	0.525465	0.301701	0.351259	0.485022	0.0549655	0.160193	0.718018	0.345658	0.339676	-0.276506	0.455154	-0.328301	0.286352	Myxococcota
2e8963485e3be0bb010127c8f80bf597	0.241222	0.544227	0.289191	0.477324	-0.249406	0.468573	-0.343906	0.228386	0.0215605	0.963839	0.0382228	0.979915	0.186338	0.871897	0.224206	0.841828	0.0462151	0.954672	0.0962395	0.95604	0.157359	0.88462	0.21616	0.930912	0.173655	0.914374	0.161953	0.950062	0.182005	0.919134	0.208984	0.914886	-0.142339	0.783823	-0.343219	0.303128	-0.355466	0.254697	-0.306583	0.290231	-0.200464	0.645315	-0.162115	0.697835	0.258178	0.495751	0.308452	0.331923	Actinobacteriota
2f6240b9cb300ea85a3905fbd0b106c1	-0.00568531	0.93031	-0.0700653	0.886324	0.0158909	0.900413	0.124108	0.720283	-0.0653224	0.958462	-0.123274	0.952244	-0.0443207	0.96309	-0.200018	0.861472	0.0188967	0.975363	-0.0958353	0.958146	-0.00113095	0.970445	-0.0377393	0.986075	-0.053364	0.971531	-0.187204	0.936012	0.0375495	0.976651	-0.0253214	0.983732	-0.150496	0.747478	0.0468307	0.899828	0.316329	0.324821	0.244012	0.420817	0.416668	0.3023	0.368493	0.309616	0.263277	0.481842	0.275606	0.405904	Proteobacteria
2fd2508ea8ad2b1a2113609bcfb2ca06	0.0233821	0.781281	-0.0169536	0.792965	0.0330161	0.691309	0.0729761	0.657578	0.0372139	0.939326	0.0471566	0.942988	-0.0109337	0.916744	-0.027873	0.91611	-0.0220958	0.908239	-0.0316059	0.924296	-0.0102259	0.909929	-0.0166767	0.951413	-0.00844148	0.931377	0.00439862	0.960144	0.00121342	0.935042	0.00531526	0.944629	0.0173304	0.798521	0.00781452	0.737477	0.0203428	0.733361	0.0277302	0.705404	0.0348372	0.756015	0.0187669	0.754594	0.0546012	0.7372	0.0673125	0.737365	Proteobacteria
2fd46746be467023b3c25200c8b2d7b6	0.249718	0.528931	0.154381	0.750333	-0.271018	0.416868	-0.189753	0.559572	0.0503966	0.958022	0.0604375	0.970972	0.313825	0.761904	0.288276	0.77974	0.26212	0.85666	0.325456	0.79186	0.339138	0.697078	0.360915	0.800686	0.237526	0.867862	0.26767	0.86284	0.269828	0.849446	0.292716	0.834223	-0.0674476	0.878759	-0.151443	0.696348	0.24573	0.468494	0.237681	0.43809	0.228483	0.601351	0.214573	0.59056	-0.00972076	0.905057	-0.0507546	0.896597	Actinobacteriota
2fd59a35e8a858e9de14eed5e7449834	0.146433	0.727677	0.0796675	0.83007	-0.00739967	0.828733	0.0454447	0.823506	-0.00524924	0.949557	0.0192552	0.959824	0.288117	0.793446	0.122557	0.907797	0.267522	0.849115	0.15177	0.915734	0.273709	0.779178	0.167672	0.94356	0.247675	0.855953	0.138089	0.946398	0.28173	0.837157	0.197447	0.903625	0.150079	0.759474	0.0552434	0.818092	0.0733008	0.779373	0.0671437	0.768034	0.142075	0.73944	0.169809	0.673969	0.118979	0.768264	0.137529	0.711258	Actinobacteriota
2ff80a7842b9c195452c4e02eda87198	-0.0240021	0.89195	0.0338584	0.888254	-0.158577	0.661389	-0.178774	0.578005	-0.0746921	0.955435	-0.0680881	0.967838	0.211487	0.85706	0.064447	0.942595	0.259078	0.859222	0.111503	0.946147	0.176829	0.871407	0.0615006	0.978622	0.148498	0.924392	0.0505122	0.975059	0.169445	0.927381	0.090851	0.965604	-0.194361	0.684748	-0.207621	0.57908	-0.00166879	0.84981	0.0242683	0.851105	-0.10488	0.796477	-0.0381864	0.868482	-0.220266	0.581296	-0.236593	0.506517	Myxococcota
c2548734fda6e9f055322dcf64f083c7	0.335162	0.341002	0.439302	0.203953	-0.391983	0.21067	-0.522907	0.0389892	0.0661769	0.961055	0.177547	0.924718	-0.131769	0.907993	-0.0315336	0.96517	-0.135235	0.924954	-0.0254826	0.978667	-0.130927	0.894456	-0.0312118	0.985853	-0.145995	0.918805	-0.0760127	0.976813	-0.178471	0.910187	-0.116341	0.96181	-0.0130821	0.917615	-0.0908318	0.826147	0.0899524	0.808047	0.108512	0.75774	0.0531741	0.899355	0.0849427	0.848807	-0.0802784	0.855966	-0.145659	0.722605	Acidobacteriota
3073bae4d4732fc195e08331c4b591d8	0.155245	0.686812	0.132963	0.732222	-0.282573	0.410619	-0.279886	0.374738	0.157261	0.892968	0.123232	0.919043	0.0781145	0.896653	0.202972	0.833653	0.0127298	0.942696	0.136179	0.91615	0.115818	0.886407	0.210314	0.905637	0.109937	0.919628	0.160816	0.907889	0.0910831	0.934177	0.157462	0.910856	-0.114807	0.780931	-0.18005	0.621864	-0.0765355	0.725801	-0.0606226	0.724375	0.0340377	0.82131	-0.0361019	0.807485	0.215918	0.580572	0.221632	0.539674	Proteobacteria
307e5e78f3ef7c22bc272c3b1ae275aa	0.0496224	0.859488	0.0231186	0.920313	-0.228955	0.514021	-0.228017	0.469744	0.100647	0.93981	0.0483693	0.97372	0.227646	0.84548	0.231845	0.832411	0.291689	0.840238	0.272002	0.83603	0.272725	0.779592	0.243334	0.911103	0.270486	0.839053	0.19681	0.927739	0.282344	0.842959	0.274242	0.858311	-0.175044	0.713091	-0.11957	0.760666	0.0876381	0.777436	0.135983	0.685476	0.0165756	0.894851	0.0583612	0.873918	-0.119371	0.770828	-0.148901	0.709723	Proteobacteria
3086beb554a79b1fa79c8bae03b6f3a1	0.253843	0.517401	0.131654	0.798157	-0.158615	0.674819	-0.129248	0.712962	-0.18789	0.903813	-0.153795	0.940662	0.183071	0.875246	0.288961	0.773927	0.16797	0.909481	0.193098	0.900785	0.248295	0.81072	0.281296	0.891373	0.217495	0.893469	0.231156	0.915529	0.234046	0.891504	0.241501	0.900817	0.00207404	0.969501	-0.249162	0.482537	-0.0757597	0.848447	-0.248186	0.405273	-0.016685	0.942108	-0.175138	0.672741	0.12599	0.79849	0.213626	0.556444	Actinobacteriota
308b318790b1f51c2b54283fc5cfa89e	0.321614	0.372915	0.243443	0.570827	-0.0774608	0.8098	0.0108652	0.886238	-0.0266622	0.968465	-0.0866183	0.963686	0.238192	0.841127	0.339732	0.720987	0.258498	0.861507	0.329014	0.790651	0.289542	0.768909	0.333056	0.837802	0.303719	0.804187	0.364157	0.759379	0.307967	0.810748	0.371951	0.723617	0.201682	0.674427	0.128557	0.747539	0.169881	0.63519	0.173261	0.594465	0.25246	0.553337	0.19715	0.625076	0.148286	0.730832	0.155419	0.691767	Myxococcota
31ac0434e959dca61dcd66985c11376f	-0.164527	0.706083	-0.0803402	0.868528	-0.172978	0.63422	-0.259781	0.393738	-0.063402	0.961539	-0.0690012	0.974832	0.0529849	0.959804	-0.0973121	0.938206	0.0301319	0.970484	-0.147146	0.929129	-0.0222413	0.968922	-0.201816	0.938546	-0.0297041	0.967406	-0.184381	0.938743	-0.0514755	0.969845	-0.214138	0.914797	-0.272148	0.544504	-0.242824	0.499272	-0.25367	0.446634	-0.268728	0.363839	-0.23912	0.578427	-0.263976	0.486296	-0.0221892	0.88755	-0.0458858	0.901482	Latescibacterota
31d80feb4a0448977d5a237e2209a90b	-0.0381884	0.881658	0.00352284	0.911804	0.252329	0.466069	0.219892	0.489628	-0.264952	0.841557	-0.324548	0.746777	-0.0923257	0.911721	-0.00544165	0.961571	-0.211186	0.87697	-0.260153	0.8438	-0.192327	0.851309	-0.187894	0.944074	-0.200262	0.881543	-0.150545	0.953679	-0.177479	0.910928	-0.136959	0.949139	0.204213	0.667185	0.109762	0.784636	-0.0536169	0.837657	-0.0664304	0.825194	0.147518	0.745162	0.0927693	0.8297	0.359562	0.291111	0.378786	0.209241	Myxococcota
31eb66b72e78f46ac402e92a8ba13350	0.0267327	0.800166	0.0093453	0.789045	-0.0290978	0.779186	-0.0078985	0.757623	0.0418204	0.945538	0.0235119	0.944207	0.0174291	0.917003	0.066939	0.903863	-0.0148224	0.937561	0.0240046	0.933736	0.0187978	0.917767	0.0301741	0.955208	0.00929164	0.945926	0.0229124	0.956153	-0.00721694	0.945788	0.00734442	0.947993	-0.0651454	0.800679	-0.104336	0.683299	-0.129196	0.686109	-0.103951	0.674166	-0.104147	0.765206	-0.102376	0.749432	0.0440658	0.793282	0.0727838	0.728253	Proteobacteria
3205096a5c1a6119902428ae2947650b	-0.1516	0.706584	-0.180423	0.683341	0.115681	0.710474	0.179001	0.58574	-0.0468871	0.941813	-0.066804	0.955051	-0.0808058	0.906666	-0.0709556	0.924261	0.062749	0.94311	0.0933297	0.941717	0.0260232	0.928066	0.076647	0.968854	-0.0623808	0.930388	-0.0130249	0.969395	0.0353444	0.945222	0.0762919	0.951464	0.0327518	0.847353	0.107756	0.751934	0.15668	0.619313	0.156339	0.609804	0.0678158	0.789176	0.0660065	0.815493	-0.135731	0.724447	-0.198982	0.589068	Myxococcota
3284bf1cf83719b8c4fc2406e4ad0deb	0.107177	0.811181	0.00159017	0.926571	0.0141462	0.858476	0.11141	0.745277	0.131385	0.926015	-0.00970504	0.978188	-0.0154763	0.960879	-0.0833907	0.942844	0.00659005	0.963568	0.032169	0.973966	0.0125998	0.951494	0.0173866	0.984887	0.0330694	0.966503	0.0380657	0.978937	-0.00335526	0.976975	-0.0298463	0.983336	-0.0327222	0.871886	0.0154276	0.905153	-0.00867826	0.835455	0.0508056	0.853743	0.059692	0.855634	0.092014	0.823749	0.104164	0.798503	0.146552	0.715356	Proteobacteria
328c689a6e708f5a546bfeaaf4450bec	0.105395	0.783828	0.167861	0.714775	-0.216886	0.540228	-0.327958	0.271642	0.193211	0.894219	0.202252	0.902638	0.177962	0.877525	0.126289	0.917798	0.194471	0.891142	0.045214	0.969516	0.175086	0.874224	0.0703004	0.977409	0.157771	0.921656	0.0325435	0.980284	0.156194	0.932524	0.0467413	0.980777	-0.175458	0.716862	-0.258912	0.470334	-0.266343	0.423767	-0.293637	0.319333	-0.214289	0.621061	-0.216358	0.587404	0.151389	0.724018	0.204874	0.577929	Proteobacteria
32cfe46f9cf2e5719dbd905522460dfd	-0.218499	0.586473	-0.239039	0.575973	0.308988	0.364208	0.316828	0.300623	-0.0566522	0.940862	-0.0390534	0.960664	-0.178417	0.843131	-0.240501	0.813049	-0.201152	0.869513	-0.29035	0.809842	-0.222612	0.793205	-0.264175	0.872931	-0.170447	0.894866	-0.174709	0.924143	-0.170654	0.897763	-0.193912	0.90439	-0.0658622	0.823951	-0.018058	0.843078	-0.246957	0.471064	-0.24582	0.430908	-0.174147	0.695412	-0.156041	0.699979	0.163779	0.666521	0.205706	0.570826	Actinobacteriota
3302b13a5327dee9d338d73ce82ade78	-0.0443195	0.878336	-0.0594723	0.891664	0.288885	0.39247	0.303261	0.30877	-0.204832	0.884513	-0.262083	0.83399	-0.124812	0.887072	-0.0378482	0.952252	-0.0920493	0.932176	-0.121209	0.941	-0.175468	0.867299	-0.191343	0.938912	-0.0992733	0.940938	-0.0544069	0.976284	-0.114899	0.944624	-0.0911115	0.96623	0.088401	0.807024	0.145596	0.703078	0.0384796	0.818233	0.0509532	0.829002	0.0575027	0.83673	0.0226923	0.888979	0.0978677	0.810065	0.0502973	0.87711	Chloroflexi
3342d16804634b38face037b37f3560d	-0.0665909	0.90597	0.0368919	0.942188	0.361174	0.247531	0.364843	0.188184	-0.441983	0.606663	-0.354367	0.69795	-0.328489	0.68756	-0.166911	0.893521	-0.296754	0.805168	-0.175368	0.914032	-0.351864	0.665398	-0.215319	0.933494	-0.286579	0.807548	-0.108411	0.970422	-0.280559	0.838157	-0.137189	0.958744	0.308424	0.465802	0.436421	0.166214	0.342632	0.267208	0.308294	0.279819	0.245024	0.568348	0.229715	0.55482	-0.158645	0.725631	-0.144179	0.732516	Acidobacteriota
33696bf7be08f39a46428cb16d542414	-0.254518	0.520019	-0.214306	0.625414	0.217543	0.541372	0.177867	0.588405	-0.208882	0.884023	-0.189178	0.895569	-0.188577	0.860881	-0.242687	0.812035	-0.259569	0.849487	-0.310763	0.800659	-0.246918	0.792118	-0.228055	0.908264	-0.238957	0.853089	-0.294794	0.829174	-0.298073	0.812947	-0.289327	0.821049	-0.143021	0.773256	-0.179502	0.63101	-0.253316	0.44949	-0.264807	0.392106	-0.181782	0.673826	-0.235415	0.550623	0.133507	0.762183	0.121114	0.736573	Desulfobacterota
33928c50d536d9e1bf302f533a4f1a61	0.0727704	0.888924	-0.0733068	0.884941	-0.0318232	0.90466	0.161182	0.632779	0.177473	0.907449	0.158877	0.923967	-0.192284	0.865564	-0.223365	0.831964	-0.130975	0.924022	-0.0325853	0.969112	-0.135352	0.904523	-0.0600245	0.976334	-0.150415	0.924997	-0.077267	0.967259	-0.165074	0.925691	-0.0827143	0.961354	-0.0314712	0.903776	0.0804272	0.803288	0.453092	0.131062	0.385297	0.173768	0.186895	0.674593	0.187267	0.641051	-0.475401	0.133417	-0.454436	0.117001	Entotheonellaeota
3448675d6469a38960bb5522522bf119	-0.375459	0.26843	-0.454299	0.185379	0.450301	0.142784	0.57693	0.0182363	-0.0682272	0.95743	-0.116752	0.953964	-0.0883093	0.924753	0.00666655	0.966788	-0.00819294	0.956945	0.0957348	0.949568	-0.0314866	0.9386	0.0460686	0.9839	-0.0409792	0.956724	0.0952719	0.967719	0.0087672	0.962944	0.0861401	0.968424	0.239915	0.599124	0.228144	0.533847	0.146558	0.67674	0.125081	0.707377	0.0155186	0.88214	-0.00821733	0.910038	-0.274455	0.46884	-0.189637	0.610109	Proteobacteria
34544a58bcee223504f39b1a20740145	0.0198356	0.932267	-0.035314	0.94078	-0.294842	0.367029	-0.289145	0.328473	0.00172281	0.981656	-0.0111008	0.985764	0.0878066	0.939118	0.0507398	0.965887	0.129713	0.925451	0.0480413	0.979405	0.127313	0.911992	0.0609677	0.983951	0.0870981	0.955196	0.00207307	0.988923	0.054033	0.971945	-0.0873287	0.974121	-0.374209	0.365809	-0.406107	0.206132	-0.12162	0.750419	-0.288586	0.321134	-0.20683	0.635046	-0.377971	0.294316	-0.167725	0.703744	-0.188888	0.619037	Proteobacteria
345529eded8c174ceaae2d8ad4fcdcb4	-0.189632	0.671609	0.148876	0.762127	0.155564	0.675466	-0.0410797	0.893815	-0.0497499	0.965957	-0.0187846	0.983441	0.102387	0.929921	0.264532	0.802395	0.0863101	0.947325	0.0972329	0.955593	0.0253553	0.967318	0.0346123	0.987429	0.0910393	0.954681	0.166273	0.947182	0.0016413	0.978778	0.0993156	0.970326	0.0261439	0.925067	0.0843807	0.842143	-0.217382	0.522668	-0.0876447	0.802881	-0.413106	0.300162	-0.190566	0.637557	-0.335634	0.33923	-0.0734175	0.869888	Myxococcota
34758130d3e7fbf0ac29f14a8a920040	-0.136221	0.749463	-0.131177	0.78156	0.0371842	0.820676	0.0395303	0.835967	0.204413	0.89085	0.241322	0.855344	0.137782	0.906522	0.0491166	0.948758	0.174463	0.902503	0.128565	0.934149	0.159892	0.881622	0.114953	0.967338	0.137203	0.932812	0.120523	0.956914	0.171051	0.921968	0.142683	0.946413	-0.12024	0.792295	-0.089293	0.799553	0.00591101	0.828916	-0.0260608	0.861083	-0.00731603	0.840541	-0.0224527	0.882726	-0.0257407	0.833493	0.0472035	0.856533	Proteobacteria
34977beb7958aa02d6d2de8386a8b3a5	0.23704	0.55827	0.272029	0.51501	-0.118747	0.739686	-0.112639	0.734403	0.0862265	0.942244	0.114467	0.945931	0.0440474	0.926092	0.284599	0.771897	0.083192	0.932157	0.217861	0.873121	0.098845	0.913165	0.210475	0.920975	0.0698798	0.945422	0.22271	0.907824	0.120554	0.930171	0.273278	0.845049	0.1606	0.704162	0.215453	0.560925	0.281199	0.40581	0.316791	0.282828	0.247786	0.560947	0.309391	0.417923	-0.0721385	0.816265	-0.0884814	0.800206	Proteobacteria
34cda2930eb939013ebdd224e206abd6	-0.106557	0.849444	-0.08834	0.869076	0.363877	0.235314	0.38833	0.154069	-0.156083	0.921141	0.0889543	0.969758	-0.210655	0.861765	-0.212308	0.85345	-0.234463	0.876344	-0.0876508	0.965533	-0.289741	0.774523	-0.144277	0.963374	-0.288951	0.834341	-0.140126	0.962221	-0.296714	0.839679	-0.107573	0.967059	0.332098	0.424727	0.473661	0.130068	0.374537	0.222087	0.539899	0.0281949	0.225682	0.600843	0.408371	0.251984	-0.288206	0.422436	-0.331555	0.279524	Proteobacteria
34e8587e3505582e1693a7802ceb7222	0.502072	0.0849823	0.434899	0.210149	-0.333428	0.293333	-0.238656	0.443044	0.172569	0.909807	0.00418128	0.984014	0.301929	0.781981	0.422671	0.627982	0.26399	0.858738	0.328622	0.795791	0.310477	0.746488	0.333347	0.838263	0.340407	0.76708	0.384806	0.728838	0.298558	0.831126	0.322913	0.795833	0.163397	0.748091	0.082554	0.834347	0.3564	0.252714	0.370072	0.179486	0.282062	0.508427	0.27146	0.475498	-0.0583569	0.892478	-0.0463925	0.906291	Proteobacteria
350cb8e46e48f93085736f45618a2511	-0.0785946	0.8844	-0.260029	0.539232	0.415633	0.176783	0.56085	0.0189451	-0.252409	0.856899	-0.21335	0.901348	-0.264142	0.783295	-0.189043	0.875534	-0.2096	0.878612	-0.182499	0.906944	-0.260471	0.774925	-0.143969	0.963151	-0.226465	0.862788	-0.0865501	0.977306	-0.172855	0.914589	-0.0788792	0.975874	0.334937	0.422302	0.341491	0.301197	0.330839	0.29657	0.163693	0.618451	0.365146	0.370651	0.182151	0.656041	0.0991651	0.842592	0.0761365	0.874264	Proteobacteria
350f24f24bf8c552b371de8a05a382cd	0.0575415	0.872473	0.0232899	0.913366	0.00866445	0.874385	0.0239033	0.882879	0.131655	0.924849	0.0544452	0.97299	-0.0361603	0.936444	0.158323	0.89551	0.0171118	0.950873	0.0811213	0.961502	0.0694132	0.924584	0.204179	0.937221	0.0760918	0.940832	0.192456	0.926517	0.0827382	0.959388	0.161946	0.945398	-0.0268336	0.911155	-0.149032	0.700227	-0.0410879	0.860383	-0.0301499	0.883262	0.00741173	0.909031	-0.0473443	0.887891	0.0753265	0.841154	0.0818123	0.8468	Proteobacteria
35342f7947e38a1adf54805b987f9e37	-0.100977	0.823248	-0.0101282	0.909939	0.00412003	0.839787	-0.105836	0.746384	-0.0165018	0.970268	0.0349868	0.975391	0.100915	0.930611	-0.0669712	0.946349	-0.0287381	0.96636	-0.160378	0.917698	-0.0680292	0.946059	-0.187653	0.940583	-0.0438298	0.966221	-0.164748	0.947295	-0.110947	0.948477	-0.191873	0.921734	-0.0651415	0.871713	-0.0922416	0.812119	-0.179312	0.611318	-0.199612	0.529419	-0.171748	0.697156	-0.137248	0.747988	0.0289336	0.862681	0.105151	0.79145	Myxococcota
353d2000324a91b0be121b6dc42eb395	-0.116866	0.801633	-0.05524	0.903177	-0.0746797	0.825214	-0.155589	0.64355	-0.0181109	0.970401	0.0116237	0.982365	-0.142731	0.889734	-0.0540947	0.958192	-0.212467	0.87872	-0.134703	0.935692	-0.171284	0.868718	-0.110592	0.972003	-0.0910711	0.941793	-0.0871898	0.973851	-0.160182	0.925626	-0.151396	0.947951	-0.225733	0.628711	-0.230005	0.526698	-0.412847	0.175279	-0.497229	0.0516922	-0.331868	0.419791	-0.403034	0.262105	0.11871	0.790953	0.158857	0.690432	Proteobacteria
3555ad8fb06699304d12d0a89ac4628b	-0.0940932	0.827446	-0.0527814	0.882612	-0.277022	0.410375	-0.354393	0.220192	0.138504	0.927458	0.187117	0.911631	0.259042	0.825028	0.375542	0.677429	0.315597	0.816309	0.323492	0.794672	0.326482	0.730067	0.331978	0.834589	0.283235	0.829085	0.310344	0.821733	0.335667	0.78522	0.342946	0.773355	-0.283954	0.522525	-0.346185	0.300111	-0.135461	0.690099	-0.185566	0.565665	-0.0151324	0.873965	-0.116245	0.784321	0.193281	0.633328	0.29689	0.366324	Proteobacteria
35bf4765c7a4325b2083a3a15751736b	0.0564323	0.902285	0.258231	0.541739	0.109984	0.780604	0.0345229	0.925161	0.0643426	0.96142	0.0469937	0.981609	-0.188388	0.855293	0.0908869	0.945045	-0.198704	0.884217	0.0411981	0.982935	-0.17192	0.866847	0.0421694	0.98833	-0.121673	0.937068	0.0664752	0.982632	-0.125514	0.943075	0.0925353	0.972051	0.231578	0.61208	0.399773	0.211455	0.260061	0.431333	0.506426	0.0419267	0.204314	0.641298	0.393939	0.269083	-0.0853346	0.863444	-0.225431	0.525943	Myxococcota
35cc8d0f2bbc602e756e15d677c7125a	0.0890214	0.85653	0.214453	0.6361	-0.416364	0.167041	-0.461684	0.0747692	0.289822	0.830625	0.410764	0.576197	0.145859	0.900284	0.122775	0.926717	0.0950876	0.946691	0.0113799	0.984833	0.139345	0.904165	0.0937178	0.979397	0.168652	0.919033	0.0820197	0.977136	0.0877023	0.96468	-0.0124234	0.987928	-0.198661	0.678607	-0.312736	0.354545	-0.235916	0.480336	-0.277189	0.342179	-0.257511	0.544053	-0.274757	0.464703	-0.0497208	0.900918	0.0397214	0.922809	Myxococcota
35f7536fb7b884ceebe6454153dad2c5	0.328298	0.345432	0.382974	0.286973	-0.372474	0.226023	-0.495527	0.050001	0.0246157	0.983954	0.0365626	0.982734	-0.139847	0.905612	0.129037	0.920755	-0.084218	0.948949	-0.0488115	0.978772	-0.0366145	0.959964	0.0142013	0.99218	-0.0224934	0.974257	0.0490567	0.98506	-0.0242133	0.974617	-0.0569042	0.981569	-0.015533	0.969451	-0.188038	0.617004	-0.136905	0.714828	-0.146763	0.662573	-0.0917102	0.850442	-0.145407	0.734132	0.104932	0.841325	0.0821256	0.86332	Acidobacteriota
3657035b2a54637df1bcdcd8bb51e636	0.105449	0.723164	0.0804503	0.773578	0.028441	0.752273	0.0103739	0.743529	0.045381	0.923208	0.0460021	0.933838	0.0308241	0.907316	0.075286	0.909313	-0.0121285	0.92762	-0.00913369	0.934151	0.0212469	0.910436	0.0268983	0.961922	0.0634812	0.91514	0.0376382	0.950896	0.0427503	0.946233	0.0187985	0.95115	0.20259	0.641398	0.0253247	0.738717	0.00794941	0.783747	0.0163739	0.754451	-0.00458769	0.773913	-0.0134619	0.754252	0.0807853	0.756818	0.106646	0.711273	Proteobacteria
36632d0335005062d22c641aa5bbc3ff	-0.0543076	0.898517	0.0117428	0.934377	0.0301057	0.841644	0.0362046	0.859611	0.0521276	0.95588	0.0749071	0.963507	-0.117422	0.902401	0.0265234	0.959807	0.00220059	0.953039	0.14634	0.926235	-0.0266462	0.945009	0.0660815	0.980323	-0.0927721	0.934798	0.0989946	0.965529	-0.0186955	0.965593	0.0962015	0.966963	-0.0200004	0.898062	0.129067	0.743258	0.304086	0.351692	0.39456	0.156049	0.0957662	0.825092	0.219423	0.579179	-0.394632	0.249355	-0.46845	0.0998998	Myxococcota
36a84eb0f4f42a82ff3d639b5e77ad4c	-0.325236	0.366915	-0.331489	0.390741	0.183545	0.616167	0.198162	0.54004	0.0266154	0.963992	-0.00206952	0.981018	-0.00396983	0.974004	-0.28614	0.77563	0.0948764	0.944556	-0.0844635	0.961633	0.00821599	0.967885	-0.162607	0.955322	-0.0113254	0.971748	-0.207054	0.919508	-0.0609985	0.969701	-0.236022	0.896402	-0.121263	0.79046	-0.0631426	0.852866	-0.0578551	0.819678	-0.08502	0.797068	-0.209353	0.631277	-0.21808	0.582832	-0.290144	0.436601	-0.28892	0.379586	Proteobacteria
36f5a0bf341b034bfdd7fc202e02dd81	0.436572	0.177237	0.370534	0.325564	-0.464469	0.126949	-0.410627	0.142042	0.0663224	0.958446	0.115308	0.950899	0.344999	0.722038	0.329178	0.734652	0.289223	0.8301	0.306942	0.801733	0.341205	0.702513	0.316031	0.841787	0.356694	0.728938	0.295682	0.83083	0.27307	0.846009	0.264996	0.850716	0.0244261	0.892472	-0.061914	0.84354	0.15541	0.664595	0.145917	0.658514	0.186922	0.671783	0.144911	0.725133	0.0616845	0.850616	0.0185324	0.871117	Desulfobacterota
36f997b8309918f1d5314641e5a1d003	-0.126679	0.809614	-0.0790559	0.882505	-0.375714	0.218372	-0.426065	0.109681	-0.126861	0.9362	-0.0728929	0.974616	0.253942	0.83178	0.0852009	0.947004	0.269207	0.85405	0.0615146	0.976749	0.270407	0.791878	0.110447	0.975434	0.191716	0.90595	-0.0337626	0.987483	0.188619	0.91675	-0.0189915	0.989752	-0.578887	0.063498	-0.614389	0.0450761	-0.469224	0.10271	-0.454181	0.0760061	-0.428723	0.276335	-0.363909	0.312678	0.0801515	0.880694	0.16778	0.672408	Entotheonellaeota
36feaae8285e7c57f0a5c0cd73bba26b	0.10433	0.850085	-0.0285863	0.937232	0.0117585	0.947279	0.111108	0.757494	0.281252	0.845105	0.187499	0.917713	0.346052	0.710737	0.0741748	0.95214	0.242889	0.865077	0.021881	0.984102	0.252852	0.804274	0.0668678	0.984197	0.255128	0.864827	0.0575804	0.981679	0.23522	0.889843	0.0704558	0.977683	0.163635	0.746786	0.110227	0.786375	0.243849	0.462344	0.161207	0.625144	0.284155	0.499372	0.163763	0.69592	0.0752503	0.887049	0.10129	0.820854	Proteobacteria
37725cea47f1e7eed04bbe3394cd987b	-0.0515734	0.825667	0.0199994	0.79527	-0.0518362	0.790436	-0.112884	0.703967	0.0876379	0.932916	0.0872408	0.932655	-0.0931868	0.90576	-0.155926	0.871195	-0.0752052	0.933604	-0.142556	0.90264	-0.113769	0.89964	-0.153041	0.941454	-0.0949701	0.920831	-0.150793	0.920724	-0.140178	0.923816	-0.18744	0.906256	-0.0661517	0.811467	-0.0916192	0.716132	-0.246806	0.47489	-0.196946	0.545659	-0.274322	0.523415	-0.176318	0.657154	-0.0791991	0.794575	-0.0277281	0.80043	Proteobacteria
37a1752bddb6901c314d0977fe2e2baf	0.230844	0.559075	0.182686	0.665252	-0.134362	0.692216	-0.115454	0.715696	0.0891604	0.934253	0.0818487	0.945521	0.0549514	0.918508	0.176349	0.858489	0.0434433	0.937524	0.10582	0.935971	0.0754051	0.904676	0.132467	0.955599	0.0926293	0.937677	0.116039	0.947493	0.121568	0.934971	0.144365	0.921672	-0.0263883	0.857699	-0.0876777	0.7611	-0.13555	0.682491	-0.154821	0.623402	-0.0165792	0.829955	-0.0490341	0.815844	0.234558	0.542591	0.255611	0.463385	Actinobacteriota
37c2a1799b2b282802a0e47a866a2e37	0.0227803	0.959734	-0.0677045	0.900505	0.297638	0.355856	0.332379	0.24583	-0.149799	0.92476	-0.223015	0.8933	-0.0606337	0.957453	-0.00826455	0.977203	-0.101358	0.942604	-0.146159	0.93361	-0.0563744	0.963185	-0.0285212	0.990481	-0.0837782	0.960501	-0.0427017	0.985749	0.00241712	0.986503	0.0118522	0.987709	0.167723	0.740132	0.182415	0.632284	0.122144	0.748866	0.0702274	0.849775	0.381827	0.339873	0.257404	0.497573	0.517433	0.0916418	0.449161	0.108642	Proteobacteria
37f2d48a7ecf17b1bee6bf4dc93fd097	0.0261629	0.884695	0.0179322	0.908429	-0.295923	0.370688	-0.338709	0.24027	0.349174	0.760323	0.370167	0.656897	0.165378	0.886673	0.12348	0.91474	0.120723	0.932878	0.0985642	0.955407	0.143251	0.895793	0.099821	0.974582	0.146591	0.929381	0.105004	0.967626	0.116417	0.95145	0.0472963	0.979257	-0.352879	0.398741	-0.461933	0.148606	-0.268712	0.416124	-0.293335	0.319253	-0.346596	0.404305	-0.360936	0.324741	-0.154946	0.711118	-0.0855035	0.836486	Methylomirabilota
388f8b0b5c1a5418722629a829d80688	-0.0720347	0.895418	-0.00856245	0.968957	0.466095	0.119403	0.45834	0.0763874	-0.223603	0.878423	-0.151286	0.941579	-0.323835	0.693979	-0.263439	0.804323	-0.270595	0.832922	-0.283639	0.817256	-0.309066	0.727046	-0.236786	0.924464	-0.293148	0.795909	-0.187039	0.942049	-0.274429	0.837119	-0.226397	0.911571	0.361537	0.377163	0.398541	0.213145	0.121575	0.742439	0.0762873	0.83884	0.0594388	0.887608	0.105649	0.817096	-0.111666	0.818005	-0.0185758	0.960074	Entotheonellaeota
391f64fa6271ea5525b51c3b19a5261f	-0.091171	0.873801	0.164093	0.739168	-0.172385	0.639303	-0.271705	0.361671	-0.126157	0.937967	0.0979082	0.967605	0.00683762	0.982307	0.10909	0.933717	0.0701699	0.954978	0.179078	0.911113	-0.0552247	0.961366	0.0341397	0.990924	-0.0975384	0.9519	0.0504428	0.98482	-0.115367	0.954448	0.0332289	0.98805	-0.347571	0.410038	0.0286821	0.951945	0.174588	0.621399	0.303768	0.285757	-0.0370369	0.932144	0.136945	0.752304	-0.384224	0.236779	-0.453196	0.0997147	Proteobacteria
3995ceddd99b9b32952ad7a1bd38bd0e	0.158763	0.715884	0.241119	0.577251	-0.195167	0.565939	-0.253224	0.422493	0.249762	0.849121	0.323838	0.73424	0.18523	0.877204	0.152014	0.895927	0.196459	0.89333	0.162072	0.912929	0.200777	0.845443	0.164445	0.943469	0.160655	0.916454	0.174328	0.925207	0.157714	0.927471	0.138113	0.942734	0.0012441	0.868777	0.0190187	0.857174	0.233208	0.503493	0.26175	0.39693	0.130928	0.742922	0.209657	0.599976	-0.165096	0.693863	-0.177466	0.64379	Verrucomicrobiota
39ac954061e1b9bba785b53111c6fff7	0.133285	0.724171	0.11552	0.757704	-0.131222	0.662898	-0.112658	0.672414	-0.00171441	0.945981	-0.0136299	0.954286	-0.000335486	0.910754	0.0278649	0.925017	-0.01817	0.928707	0.0179416	0.949916	0.0113491	0.906586	0.00639479	0.967112	0.00471747	0.93993	-0.00251666	0.960019	-0.001743	0.95105	-0.0193364	0.9606	-0.0183551	0.815425	-0.0753054	0.737421	-0.0159205	0.762253	-0.0222268	0.759332	-0.0609053	0.796182	-0.0719077	0.784931	-0.0640654	0.793694	-0.12227	0.718388	Abditibacteriota
39f66ae18ea6e546cc22425a1e45ea5b	0.146317	0.757693	-0.0327819	0.935162	0.241621	0.485409	0.424365	0.116582	-0.0332575	0.958597	-0.0443449	0.975042	-0.184347	0.844559	-0.195494	0.864326	-0.219116	0.861961	-0.190426	0.895205	-0.176651	0.85035	-0.134079	0.959463	-0.14857	0.915971	-0.103994	0.968402	-0.151304	0.928598	-0.113643	0.960907	0.240678	0.59717	0.295661	0.392607	0.194054	0.579958	0.155581	0.640266	0.188421	0.66884	0.142581	0.737886	-0.00361017	0.906495	-0.0218257	0.913284	Acidobacteriota
3a3e99f21a901e32ace9df3d8c3aa187	-0.502161	0.0950901	-0.529759	0.0935557	0.377231	0.238351	0.377616	0.174462	-0.0279677	0.96773	0.0420119	0.977687	0.0168766	0.978457	-0.275672	0.789197	0.0316756	0.969268	-0.160984	0.919798	-0.0127628	0.97053	-0.138974	0.964127	-0.0959461	0.952597	-0.229241	0.914271	-0.0547611	0.975037	-0.156367	0.94776	-0.086066	0.834084	0.000797565	0.915438	-0.114225	0.73328	-0.134519	0.689548	-0.154977	0.729557	-0.100235	0.821605	-0.118405	0.769206	-0.0203982	0.910631	Actinobacteriota
3a405dd1db63e4ea6840f3aa3187a069	-0.294432	0.429883	-0.173243	0.713592	-0.0157218	0.88192	-0.225504	0.474784	-0.169417	0.91258	-0.0328037	0.981564	0.197159	0.86612	0.174872	0.884405	0.145293	0.916462	0.0603242	0.972114	0.14371	0.900634	0.100471	0.975472	0.0860522	0.956575	0.0487881	0.983038	0.0941478	0.960919	0.033608	0.983941	-0.237591	0.607346	-0.421507	0.188627	-0.377858	0.220032	-0.49791	0.0510472	-0.237336	0.582168	-0.384551	0.285923	0.255902	0.501712	0.278641	0.400199	Entotheonellaeota
3a68d0ac1f2a01c2fda0fdb7ed989b5d	0.0489556	0.857499	0.0300909	0.884748	0.0458789	0.807942	0.0534188	0.790562	-0.0661707	0.947745	-0.0963897	0.950741	-0.11695	0.902555	-0.171202	0.877807	-0.193661	0.865437	-0.255617	0.846117	-0.188404	0.852942	-0.214113	0.927486	-0.156831	0.910829	-0.198104	0.917928	-0.184936	0.899616	-0.232596	0.881978	-0.105464	0.805408	-0.106008	0.753993	-0.157903	0.660321	-0.127156	0.701749	-0.107996	0.787196	-0.0781271	0.826582	0.0823215	0.82423	0.0510549	0.851548	Entotheonellaeota
3ac030d62bb0f33f986dc2c8c050060d	0.0764097	0.88738	0.0909087	0.86604	0.0182277	0.895091	0.033597	0.90323	-0.084142	0.950357	-0.145108	0.945392	-0.16709	0.873763	-0.013131	0.970768	-0.0289129	0.962169	0.088049	0.961878	-0.10999	0.913459	-0.0388855	0.986283	-0.123187	0.934479	-0.0351105	0.98515	-0.0780621	0.95963	0.0124988	0.98528	0.076154	0.861871	0.217431	0.552957	0.450781	0.125119	0.581664	0.0171865	0.253262	0.553464	0.379788	0.29339	-0.354368	0.292217	-0.461753	0.0958804	Proteobacteria
3af2a863f87bbc3bd831adcf18da4616	0.120667	0.731294	0.0742853	0.78039	-0.173383	0.601335	-0.13537	0.639593	0.0330871	0.926055	0.0365887	0.937764	0.29356	0.767483	0.11687	0.894491	0.279178	0.814898	0.103519	0.91837	0.296443	0.748646	0.152124	0.935836	0.274767	0.82102	0.0999441	0.94748	0.265044	0.841502	0.131025	0.93067	-0.0748242	0.799162	-0.138553	0.675332	-0.116198	0.6675	-0.109342	0.644084	-0.0574277	0.774942	-0.0430786	0.755916	0.0766688	0.78244	0.104924	0.719859	Actinobacteriota
3b2b902062788dbda93893bf524b6233	-0.0925043	0.796637	-0.19197	0.659494	0.163822	0.645901	0.264373	0.406329	0.0137666	0.947601	-0.00874469	0.954042	-0.131413	0.895257	-0.228435	0.817104	-0.150581	0.904798	-0.145262	0.913031	-0.174304	0.856809	-0.141264	0.944596	-0.190555	0.877363	-0.180003	0.912511	-0.169586	0.896788	-0.162681	0.912869	-0.0751181	0.798622	-0.0360536	0.766402	0.174106	0.6141	0.156891	0.618074	0.0896384	0.780257	0.075106	0.78282	-0.140597	0.717337	-0.155506	0.661361	Acidobacteriota
3b8fa78a7ee2c916899d0a1b0a8a67f1	-0.0613261	0.884993	0.0455889	0.877514	-0.177321	0.628503	-0.212409	0.508687	-0.229306	0.875367	-0.134059	0.942855	0.105252	0.927127	0.24412	0.818906	0.0920711	0.944311	0.0632179	0.964563	0.0604961	0.953611	0.0587717	0.980291	0.141856	0.930189	0.139273	0.952433	0.0997864	0.959136	0.0772924	0.970809	-0.238417	0.600718	-0.250858	0.486169	-0.333285	0.29541	-0.336748	0.242982	-0.290778	0.488253	-0.296321	0.434232	0.101511	0.772596	0.261153	0.444507	Proteobacteria
3b99aaafe0cb83f3c062df4925bdd875	0.0982567	0.840872	0.230501	0.599818	-0.0787661	0.813197	-0.0368471	0.899765	-0.0498453	0.975814	-0.0241384	0.978726	0.0384963	0.969739	0.0144876	0.97253	0.063022	0.9626	-0.0605212	0.971669	0.0371038	0.966603	-0.0500181	0.985787	0.013309	0.976079	-0.0823949	0.974261	-0.0121916	0.980728	-0.0573768	0.979031	-0.0084456	0.893698	0.216059	0.556369	-0.0785224	0.835576	0.140638	0.678244	0.0218507	0.944446	0.198654	0.62194	0.172452	0.694363	0.0488154	0.90467	Myxococcota
3b9b86c953ce09bfba6c611d176823d7	0.0625595	0.879388	0.0853309	0.865238	-0.0676205	0.82924	-0.056102	0.8399	-0.123614	0.936302	-0.089626	0.965135	0.12372	0.913882	-0.0218068	0.960482	0.103633	0.9388	0.0813385	0.959889	0.0849113	0.931788	0.0229931	0.98487	0.0578442	0.965201	-0.0581939	0.980019	0.0360441	0.972029	-0.00429765	0.982323	0.128882	0.784246	0.234444	0.519692	0.272794	0.410837	0.333783	0.243945	0.192218	0.66298	0.280306	0.463232	-0.157705	0.721405	-0.245656	0.476191	Acidobacteriota
3ba74c35827f9057de9209ddd394230c	-0.248222	0.529685	-0.30563	0.442357	0.182165	0.619079	0.263504	0.392744	0.21149	0.876947	0.191839	0.90158	0.0778066	0.946028	-0.106442	0.926837	0.0409927	0.967368	-0.0825792	0.953012	-0.0383786	0.96272	-0.145755	0.956105	-0.028074	0.969785	-0.0946935	0.96659	-0.0316942	0.971311	-0.0958817	0.961821	-0.107312	0.815782	-0.0365792	0.862722	0.211294	0.539366	0.2162	0.491454	0.0633201	0.829827	0.0803406	0.828133	-0.27522	0.46055	-0.279746	0.403184	Myxococcota
3bcab8ff444499eee6e85f57014bbd78	0.113827	0.794779	0.171555	0.709283	0.0719441	0.794643	0.00154947	0.835959	-0.278405	0.826391	-0.264811	0.827965	-0.0800845	0.926009	-0.0447008	0.946311	-0.152874	0.907185	-0.150782	0.912274	-0.153199	0.881101	-0.166065	0.951202	-0.139156	0.919517	-0.177819	0.92871	-0.136626	0.936554	-0.153929	0.938938	0.143479	0.762417	0.184542	0.621336	-0.0403131	0.811408	-0.0267802	0.832982	0.134606	0.758554	0.144436	0.72523	0.318805	0.376412	0.322324	0.32373	Actinobacteriota
3c7ceff76f44215f49045682d078cf1b	-0.108608	0.784485	-0.0340908	0.871978	-0.0902462	0.792506	-0.165868	0.617744	0.0138972	0.967451	0.0764457	0.96337	-0.0751629	0.921287	0.027335	0.956307	-0.0304078	0.95038	0.00193251	0.969171	-0.0569605	0.932308	-0.0125865	0.983395	-0.0778133	0.944828	-0.0340895	0.978672	-0.0874078	0.951158	-0.0621863	0.971099	-0.160331	0.739365	-0.206829	0.579339	-0.256903	0.44855	-0.275716	0.363766	-0.24146	0.580805	-0.241714	0.536938	-0.0099612	0.84281	0.0460117	0.846786	Proteobacteria
3ceab1d5f79e9028c5a734d63dbee5d7	0.0554446	0.911017	0.120669	0.816766	0.0119594	0.884616	-0.0539857	0.892596	-0.00215655	0.976678	0.0729894	0.973769	-0.215864	0.831993	0.0597475	0.962292	-0.181579	0.890343	-0.00271879	0.988124	-0.229799	0.817757	-0.0910252	0.979499	-0.174496	0.904455	-0.0330032	0.98754	-0.210109	0.893706	-0.0744015	0.977316	0.191985	0.693937	0.121159	0.766803	0.0963393	0.801256	0.144559	0.668752	0.0736878	0.870619	0.0784353	0.869146	-0.0212693	0.933172	-0.106741	0.814981	Proteobacteria
3d22b36a1aa1120fa1542ad2dc05c43e	-0.300333	0.416656	-0.379842	0.300378	0.379799	0.227597	0.462516	0.075815	0.0826004	0.952062	-0.075603	0.971929	0.15655	0.892765	0.12254	0.925174	0.0660629	0.959234	0.0138634	0.984245	0.111377	0.923643	0.0247788	0.991652	0.128667	0.939716	0.0960313	0.973149	0.111205	0.950077	0.108022	0.966219	0.089339	0.873117	0.102477	0.797015	-0.124145	0.728685	-0.0431552	0.891516	-0.0612285	0.879614	-0.0393344	0.91745	0.0659639	0.852448	0.207254	0.572783	Acidobacteriota
3d7c6bc37436251c1196ab13e2c73b6c	0.427977	0.171332	0.295478	0.461456	-0.300521	0.351292	-0.212296	0.501379	0.120648	0.935815	0.114106	0.957457	0.162422	0.88917	0.157363	0.895045	0.126594	0.926043	0.219727	0.875117	0.167149	0.879319	0.213843	0.932309	0.198124	0.904585	0.201823	0.925996	0.133407	0.945414	0.150728	0.949215	-0.0574342	0.902898	-0.131999	0.741529	0.0714371	0.845928	0.0379684	0.894247	0.0602567	0.895063	0.0187931	0.938392	-0.0437816	0.924599	-0.112273	0.799829	Myxococcota
3e0d4ac33a660474534005d9e4a0d290	-0.0029767	0.935875	-0.115018	0.821917	0.392516	0.212069	0.550249	0.0272938	-0.106085	0.939042	-0.0940949	0.961565	-0.124496	0.900076	-0.00859742	0.969295	-0.0419645	0.95782	0.105325	0.948537	-0.0914835	0.917292	0.0307392	0.98688	-0.0559901	0.960682	0.102478	0.969947	0.0174635	0.96732	0.128977	0.955189	0.428355	0.280241	0.451647	0.156386	0.404241	0.193253	0.360259	0.197486	0.331804	0.426015	0.305248	0.414089	-0.147835	0.740088	-0.132607	0.752338	Acidobacteriota
3e19cdce01e124f0db1807a28f01d031	-0.0594176	0.893527	-0.166955	0.732098	0.238469	0.488316	0.402162	0.135348	-0.337027	0.780966	-0.415137	0.566393	-0.239437	0.799796	-0.0352485	0.974233	-0.17259	0.896483	-0.077391	0.970006	-0.185224	0.851079	-0.0922539	0.978617	-0.129752	0.920434	-0.0367913	0.988061	-0.0990124	0.950306	-0.0115315	0.989978	0.150259	0.768465	0.154389	0.692764	-0.0253827	0.886916	-0.0933274	0.798151	0.0682684	0.871831	0.00897462	0.948458	0.176399	0.682474	0.359678	0.227973	Proteobacteria
3ed32d17d2721a7a7c677258cdb238ef	0.468793	0.131668	0.46384	0.179718	-0.387723	0.221612	-0.343849	0.247047	0.00374178	0.95377	0.00258338	0.968613	0.231374	0.841104	0.148538	0.895698	0.183011	0.901458	0.194872	0.890666	0.185562	0.85893	0.142314	0.954336	0.1621	0.920295	0.115421	0.958089	0.141921	0.935224	0.128637	0.945723	0.0782403	0.844451	0.0607801	0.829163	0.325782	0.319783	0.336651	0.249938	0.199575	0.652327	0.262471	0.499143	-0.233312	0.553545	-0.306495	0.348998	Verrucomicrobiota
3ef7acd8cd3804cc1b8186de99c8d1b2	0.251327	0.527763	0.277546	0.504034	-0.152463	0.669145	-0.140567	0.672937	-0.0393344	0.947739	-0.060532	0.96462	-0.00678539	0.925602	0.192428	0.863026	0.0335558	0.931946	0.189052	0.893675	-0.000153167	0.933444	0.104171	0.969399	0.0368564	0.943445	0.166108	0.93758	0.0580147	0.951615	0.194885	0.9168	0.121476	0.772676	0.134637	0.723157	0.278976	0.399451	0.352767	0.212898	0.265017	0.534441	0.341553	0.355029	-0.0339812	0.884311	-0.0981949	0.805478	Myxococcota
3f15e3a67fc9215c6d0f45ad4b3644c7	-0.483711	0.117759	-0.310792	0.437506	0.19242	0.594522	0.00651909	0.837323	-0.119059	0.940006	-0.0703799	0.965768	-0.171281	0.87957	-0.189843	0.867627	-0.0652747	0.953214	-0.202459	0.883816	-0.150752	0.89318	-0.208657	0.925575	-0.168146	0.912367	-0.2341	0.895312	-0.155989	0.924437	-0.231946	0.887241	-0.263715	0.563346	-0.259988	0.470137	-0.394928	0.201581	-0.395342	0.160843	-0.37611	0.356502	-0.328101	0.383476	0.0215706	0.88749	0.112438	0.76878	Myxococcota
3f21260efdec3c98eada4dac0d80336d	-0.144333	0.732188	-0.171909	0.701378	0.128405	0.697231	0.202281	0.531534	0.00485127	0.956353	0.0181832	0.969094	-0.116462	0.889926	-0.156335	0.884553	0.0109563	0.946066	0.0242741	0.953521	-0.0384875	0.921753	-0.00740227	0.97422	-0.0575351	0.946223	-0.0574607	0.963586	-0.062963	0.949786	-0.0341037	0.964812	-0.00177633	0.819118	0.0606995	0.781235	0.193916	0.575965	0.180891	0.570442	0.0999071	0.784969	0.116541	0.748219	-0.184576	0.642839	-0.210336	0.561665	Cyanobacteria
3f65ec7941f6b19ab4e7266a1f0c4672	-0.0947176	0.860994	0.00557782	0.964814	0.15539	0.678185	0.12339	0.72714	0.00368918	0.974715	0.0812132	0.972332	-0.301276	0.714219	0.160709	0.898797	-0.194467	0.884792	0.284552	0.822605	-0.241736	0.810035	0.184087	0.949646	-0.193407	0.886212	0.233131	0.91555	-0.158206	0.924667	0.235998	0.904382	0.0914778	0.868239	0.146142	0.710904	0.202613	0.557783	0.364467	0.183472	0.185245	0.673907	0.250826	0.511002	-0.032847	0.918488	-0.109185	0.808671	Proteobacteria
bd53d50421af9c58597c343a316d1dff	-0.0496516	0.805224	-0.0234611	0.813003	-0.0445091	0.763204	-0.0943663	0.680117	-0.0826294	0.927963	-0.0636021	0.942613	-0.0260729	0.931908	-0.032499	0.935963	-0.0511652	0.937831	-0.0320302	0.937832	-0.0439639	0.89432	-0.0186394	0.967273	-0.0626274	0.93565	-0.124877	0.942939	-0.104779	0.930608	-0.108267	0.940832	-0.087756	0.815362	-0.114251	0.721959	-0.215601	0.526358	-0.208882	0.510623	-0.200106	0.639153	-0.161585	0.670999	-0.021927	0.798139	0.0287164	0.793239	Actinobacteriota
3f9ab19d6ff4c1fec193681cd9fca615	0.322393	0.376314	0.254953	0.544948	-0.0658732	0.817021	-0.0166284	0.818126	0.00263954	0.957911	0.0102028	0.964108	-0.121764	0.905931	-0.104876	0.911053	-0.111131	0.92696	-0.0353101	0.954241	-0.102732	0.914993	-0.0494611	0.973559	-0.0647254	0.946224	-0.00847436	0.971511	-0.054013	0.95649	-0.005088	0.967277	0.211419	0.638709	0.305205	0.391477	0.267548	0.429259	0.260921	0.406343	0.386888	0.34818	0.339801	0.373383	0.24403	0.52935	0.174982	0.632057	Proteobacteria
3f9f6a1fefec231b455c144a845b404e	-0.0697647	0.845686	-0.0909944	0.837329	0.122927	0.727174	0.136429	0.681184	-0.0574661	0.953074	-0.0328167	0.967418	-0.0940537	0.906162	-0.0596972	0.936309	-0.118074	0.928534	-0.163441	0.912299	-0.139386	0.886038	-0.146193	0.953379	-0.0610775	0.949018	-0.0727909	0.972134	-0.123704	0.934385	-0.130784	0.945395	-0.142128	0.761234	-0.155171	0.681266	-0.292088	0.374773	-0.297366	0.319017	-0.208809	0.631411	-0.22153	0.578368	0.162937	0.690172	0.176721	0.639707	Acidobacteriota
3fb57c68d7de70b71cca0be021c160cd	0.0825845	0.817135	0.0891962	0.83964	-0.336798	0.304171	-0.371532	0.198342	0.00247269	0.96199	0.0198133	0.976532	0.253741	0.823431	0.18973	0.870539	0.089202	0.940519	0.0524574	0.968367	0.189028	0.862088	0.119719	0.967435	0.196122	0.898973	0.0968983	0.967409	0.141932	0.939441	0.0897842	0.965755	-0.213898	0.648527	-0.393425	0.237385	-0.257544	0.44069	-0.258893	0.393786	-0.179677	0.687848	-0.214221	0.591029	0.0922345	0.820942	0.125738	0.748885	Desulfobacterota
3fdd2094c342213d878428a57341c805	-0.0437204	0.934944	-0.195101	0.676395	0.271433	0.41325	0.358569	0.20253	0.0552801	0.956468	-0.0321349	0.983017	0.0239198	0.976454	0.0831553	0.947378	0.00995474	0.977973	0.0131113	0.984336	0.00954447	0.973987	0.0217664	0.989985	0.00668916	0.982786	0.106492	0.97043	0.0458807	0.980174	0.08921	0.973572	0.33994	0.412169	0.31556	0.351769	0.276134	0.391927	0.0713855	0.846847	0.215506	0.618774	0.112453	0.801049	-0.160936	0.717952	0.172324	0.659162	Cyanobacteria
402bbacaf8b153ec4e9a84cd24b1ef3d	-0.00849067	0.892247	0.0318768	0.907045	-0.0610882	0.812417	-0.0522661	0.849345	0.0987043	0.938459	0.0942578	0.96031	-0.0247202	0.915532	0.0850953	0.933096	0.0532745	0.936104	0.122406	0.938651	-0.00851715	0.937902	0.0376327	0.982314	-0.00329702	0.947752	0.0407232	0.978724	-0.00215531	0.958685	0.0603099	0.974167	0.0668516	0.835594	0.165134	0.663096	0.282442	0.402931	0.323888	0.268452	0.147133	0.718193	0.19521	0.626929	-0.279179	0.468076	-0.320575	0.321188	Myxococcota
40599d91f3abb3586fd98f3729d9e114	0.190027	0.659786	0.222844	0.613464	-0.291321	0.386757	-0.253753	0.418235	0.13752	0.919471	0.148947	0.925968	0.196426	0.866795	0.0733632	0.936394	0.177352	0.90017	0.133542	0.925849	0.164005	0.879163	0.0729006	0.97568	0.181229	0.903964	0.123778	0.946638	0.17684	0.920412	0.143131	0.944275	-0.0154013	0.865043	0.0842418	0.792257	0.421667	0.175518	0.425848	0.125204	0.231384	0.589247	0.300831	0.430647	-0.297419	0.420396	-0.287505	0.388577	Proteobacteria
4064ba8c6a67e6ad0a68c1945c8dd4a6	0.128263	0.758445	0.137305	0.773399	-0.0622091	0.806852	-0.027966	0.859265	0.056249	0.94684	0.0315668	0.973548	0.233766	0.838879	0.144919	0.900427	0.264564	0.854622	0.227691	0.868619	0.219531	0.83449	0.154583	0.952471	0.1593	0.920351	0.112448	0.960296	0.227311	0.885375	0.206314	0.909615	0.13471	0.752033	0.224792	0.541551	0.313118	0.346531	0.311874	0.291799	0.249723	0.562067	0.363009	0.325712	-0.0406069	0.846415	-0.00591756	0.897049	Actinobacteriota
406f39c17206a507bca829cbe0aad220	-0.173054	0.700861	-0.153965	0.754196	-0.0736945	0.836274	-0.0533999	0.883748	-0.00860287	0.965938	0.00445078	0.986034	0.0923715	0.935701	0.0773446	0.951128	0.217097	0.882435	0.213558	0.874879	0.133214	0.906727	0.0834842	0.978869	0.0896451	0.955998	0.076577	0.976975	0.10555	0.955511	0.115211	0.965256	-0.167938	0.723038	-0.0538256	0.893275	0.127804	0.721935	0.136592	0.687801	0.00420018	0.913952	0.0608042	0.900028	-0.265307	0.482501	-0.185147	0.629773	Proteobacteria
40700e83fcbb8bd4fd02a656af76341f	-0.134784	0.716195	-0.17701	0.685705	0.208752	0.558051	0.227734	0.481252	0.00192291	0.940699	-0.0117907	0.951578	-0.119894	0.89515	-0.196444	0.854253	-0.172632	0.865259	-0.257977	0.836267	-0.153901	0.864356	-0.190846	0.923077	-0.154389	0.905304	-0.168949	0.920602	-0.150674	0.912375	-0.1616	0.919593	0.0385285	0.817629	0.0892245	0.726467	0.0381299	0.77345	0.00426335	0.762401	0.103816	0.760814	0.0952425	0.741319	0.160429	0.698247	0.192603	0.594164	Armatimonadota
4095035902957c3c01e65dc2370d8c10	0.116496	0.803232	0.224935	0.608912	-0.250428	0.467471	-0.331472	0.266259	0.0835211	0.947695	0.12657	0.944074	-0.176444	0.864029	-0.257409	0.800566	-0.166385	0.89493	-0.171024	0.908087	-0.140872	0.890638	-0.15623	0.951191	-0.160047	0.914928	-0.221234	0.907489	-0.235191	0.8676	-0.289969	0.829928	-0.0841566	0.825595	-0.0250206	0.838116	-0.0303524	0.861996	-0.0204508	0.865385	-0.20469	0.639971	-0.120158	0.764645	-0.381427	0.26775	-0.414847	0.16445	Acidobacteriota
40b1984989008c34c172ab2e8ce33d32	-0.00355866	0.885511	-0.0762302	0.868874	-0.031598	0.868829	0.033956	0.88625	0.185012	0.895891	0.164934	0.927528	0.222423	0.851098	0.0956688	0.938566	0.207039	0.890485	0.144677	0.927285	0.213042	0.840103	0.148797	0.955348	0.23842	0.868623	0.165943	0.942491	0.211999	0.896306	0.166119	0.934999	0.00560459	0.92186	-0.0778794	0.835036	-0.0284814	0.827932	-0.0635434	0.835138	-0.0936415	0.804925	-0.142317	0.73585	-0.115931	0.777522	-0.0716082	0.855998	Actinobacteriota
40eaa188fa64134eb88c4a812bce9515	0.323061	0.381663	0.363329	0.344116	-0.407102	0.203872	-0.411421	0.153966	0.274555	0.804985	0.304377	0.748452	0.025349	0.923222	0.169246	0.87852	0.0838222	0.93209	0.165293	0.905047	0.082422	0.917091	0.143354	0.954376	0.054635	0.945799	0.138549	0.94494	0.0726708	0.946392	0.148675	0.933456	-0.00234238	0.831983	0.0576643	0.804874	0.359832	0.27087	0.414526	0.140964	0.289378	0.49542	0.340621	0.363219	-0.109952	0.785975	-0.194578	0.600571	Proteobacteria
410eb96b90819026f1361261aceead94	-0.163517	0.717549	-0.0909821	0.860028	0.193194	0.589642	0.160899	0.630829	-0.16401	0.912848	-0.0806551	0.970394	-0.278995	0.763151	-0.341116	0.712255	-0.415989	0.610395	-0.323558	0.800128	-0.358543	0.647042	-0.300376	0.871326	-0.332085	0.735015	-0.316288	0.82135	-0.305497	0.80392	-0.326643	0.798715	0.0560544	0.887437	0.0801553	0.841072	-0.232893	0.493379	-0.20275	0.523033	-0.100346	0.824626	-0.0800707	0.851613	0.203916	0.617729	0.23804	0.496856	Actinobacteriota
413537b79c2d075a805b961b5c3de412	-0.151225	0.73813	-0.104352	0.822596	0.094614	0.779064	0.0594277	0.818587	-0.0501158	0.950335	-0.0679403	0.962877	-0.178452	0.85881	-0.201166	0.850207	-0.265432	0.82042	-0.273387	0.827806	-0.274739	0.757648	-0.302216	0.845878	-0.263165	0.820549	-0.242716	0.884306	-0.261648	0.834239	-0.272927	0.836579	-0.0723006	0.85536	-0.0488488	0.851118	-0.179735	0.612002	-0.180641	0.58043	-0.26548	0.534101	-0.2436	0.534132	-0.197863	0.630685	-0.194108	0.603093	Entotheonellaeota
b0384f4281f7e1599247dee296cfdbe0	0.125526	0.791865	0.109269	0.830867	0.222387	0.527738	0.217058	0.492915	-0.0589627	0.962526	-0.0780174	0.970808	-0.0496366	0.949009	0.143368	0.909284	-0.20991	0.872903	-0.109898	0.948772	-0.133154	0.902244	-0.0318472	0.9852	-0.0201367	0.966887	0.074346	0.977906	-0.0882877	0.958222	0.0114671	0.982788	0.281929	0.515408	0.114402	0.779324	-0.215553	0.529451	-0.180722	0.576516	0.00715279	0.931103	-0.0204547	0.930223	0.396158	0.224444	0.418237	0.1464	Proteobacteria
41625fc05d1b939d3d1c13c7c2726aa7	0.0764309	0.844042	0.0633376	0.877115	-0.105327	0.769908	-0.0588608	0.836743	0.0202571	0.962412	0.0475809	0.970398	0.269537	0.811029	0.297365	0.759264	0.400678	0.69273	0.443207	0.665078	0.406893	0.592642	0.446133	0.65333	0.356517	0.730063	0.400284	0.699612	0.392957	0.699213	0.403768	0.662475	-0.0862548	0.832546	0.0236389	0.864295	0.187102	0.588525	0.177049	0.583917	0.0127885	0.877129	0.020356	0.89097	-0.282431	0.450671	-0.302108	0.354554	Proteobacteria
418567afca0cdbead8d6ca6bf14157be	0.327167	0.360489	0.200361	0.660044	0.104879	0.784242	0.244967	0.432749	-0.0468297	0.958924	-0.0747452	0.960634	-0.0987285	0.914542	-0.00161811	0.952336	-0.150791	0.905466	-0.01764	0.964326	-0.0929795	0.929517	-0.00577341	0.985987	-0.0213249	0.961257	0.0780506	0.972015	-0.0292171	0.966877	0.0396935	0.974565	0.44869	0.243629	0.439557	0.177147	0.341417	0.288684	0.293882	0.325294	0.378257	0.355422	0.322913	0.391172	0.0796677	0.8628	0.0664542	0.862539	Actinobacteriota
41efe54a605a9c25daad54b4912ee559	-0.335385	0.336587	-0.217083	0.629058	0.162183	0.658328	-0.0115832	0.928069	0.0969887	0.952099	0.169979	0.931604	0.134551	0.907716	0.0252502	0.972784	0.095491	0.944125	-0.0918678	0.96335	0.00592413	0.975778	-0.148132	0.960055	0.00853811	0.974522	-0.0708949	0.979579	-0.0442201	0.97544	-0.159161	0.947243	-0.172428	0.72929	-0.229507	0.525821	-0.218851	0.520125	-0.271138	0.358519	-0.279291	0.509129	-0.265351	0.483214	-0.13566	0.759719	-0.0312128	0.927664	Myxococcota
42693108ba4b4af981f8bc751de19fee	0.256315	0.517318	0.206918	0.646482	0.106692	0.754606	0.18758	0.565359	0.0332634	0.956761	0.032869	0.970677	-0.0867082	0.912133	-0.0335972	0.951704	0.00533274	0.948865	0.0847309	0.949257	-0.0406296	0.93845	0.00291787	0.982299	-0.0117864	0.957918	0.0646284	0.972734	-0.00507653	0.965321	0.0552964	0.973299	0.279106	0.529237	0.45169	0.164938	0.332471	0.316091	0.370014	0.199537	0.293679	0.489948	0.342655	0.358297	-0.056968	0.837163	-0.111427	0.773811	Proteobacteria
43349d27f5486b96f8803a323659b3e9	0.20489	0.634628	0.268298	0.519419	-0.174379	0.634891	-0.187712	0.562614	0.206399	0.892086	0.372647	0.659634	-0.058083	0.958462	-0.12023	0.924848	0.0217049	0.979282	-0.0104026	0.983495	-0.0401923	0.966902	-0.0178732	0.989526	-0.0215083	0.978477	0.0312691	0.98577	-0.0969768	0.961033	-0.0878887	0.972762	-0.222429	0.636828	-0.073962	0.857942	0.0898798	0.8171	0.158194	0.633434	0.0365257	0.932139	0.0825077	0.859315	-0.0985397	0.849924	-0.265398	0.427526	Proteobacteria
43501d09258829dff1201472cd89181d	-0.133808	0.791232	-0.148717	0.767275	0.239946	0.485355	0.247688	0.418614	0.00195146	0.963193	-0.0916463	0.968721	-0.085904	0.939976	-0.149431	0.906034	-0.0790856	0.955066	-0.0506013	0.97998	-0.159998	0.88401	-0.169396	0.955258	-0.0798829	0.960942	-0.114433	0.969093	-0.135675	0.942357	-0.11979	0.964681	0.216603	0.644014	0.317894	0.3433	0.162288	0.646343	0.210605	0.497939	0.0903771	0.843806	0.119381	0.787716	-0.159099	0.717834	-0.0767954	0.873897	Proteobacteria
44036687b979185b31e898bd0714077d	0.0781596	0.786576	0.0960707	0.764447	0.0977818	0.741254	0.0401727	0.739549	-0.131542	0.915952	-0.106709	0.924594	-0.0523635	0.915192	-0.0330471	0.920283	-0.118696	0.915043	-0.183321	0.892391	-0.102658	0.898531	-0.115603	0.943613	-0.10027	0.927584	-0.124665	0.933456	-0.071149	0.951857	-0.0899541	0.948633	0.0308046	0.819402	0.0361764	0.780536	-0.178624	0.611684	-0.137866	0.646034	-0.0010716	0.807716	-0.00894239	0.769609	0.321985	0.382316	0.275292	0.428406	Latescibacterota
444fd2a7c39ec79cb0b9cd321fbf148c	-0.0771296	0.860988	-0.142834	0.77163	0.0890717	0.805803	0.194647	0.548386	0.170584	0.905766	0.110743	0.956343	-0.0995232	0.921363	-0.0196919	0.960575	0.0380988	0.945467	0.144464	0.923904	-0.0447934	0.939801	0.0144003	0.985003	-0.063652	0.943466	0.0611511	0.973539	-0.020153	0.966815	0.0979843	0.966269	0.0720097	0.865445	0.156746	0.685752	0.423606	0.174239	0.45265	0.093612	0.219911	0.6111	0.284614	0.456111	-0.361132	0.301738	-0.377432	0.21237	Proteobacteria
447adbab34ed14a2b3a963b043bb9574	0.110869	0.807028	0.114003	0.816263	-0.16971	0.642784	-0.180588	0.583297	0.209604	0.878828	0.199769	0.89843	0.199216	0.866004	0.164361	0.890387	0.128604	0.929368	0.0438867	0.970438	0.150976	0.891795	0.0897965	0.974314	0.236427	0.870727	0.15701	0.950822	0.171715	0.923926	0.120105	0.960171	0.0499298	0.893926	-0.133854	0.732139	-0.177622	0.609968	-0.163011	0.620613	-0.150295	0.736584	-0.220577	0.577522	0.045758	0.870934	0.0634733	0.85925	Proteobacteria
4494a00babdf233c98c0f2b105bbe4a0	-0.0137025	0.883193	0.066151	0.864214	-0.248069	0.472947	-0.339276	0.252358	0.294642	0.816896	0.319173	0.747927	0.226569	0.846003	0.159498	0.894873	0.268172	0.855202	0.13453	0.934674	0.214712	0.838155	0.0754505	0.976789	0.223307	0.884734	0.110256	0.966196	0.198729	0.909506	0.0863533	0.971456	-0.187762	0.693421	-0.219796	0.55273	-0.11891	0.734212	-0.158413	0.630122	-0.222727	0.611482	-0.187381	0.646659	-0.198201	0.625146	-0.130327	0.748151	Proteobacteria
44a0dadf1acdf8e081bb2dfebbd776a7	0.0457955	0.83601	0.0550688	0.825312	-0.232229	0.514503	-0.284988	0.368556	0.13679	0.924003	0.106772	0.945136	0.247635	0.821096	0.153978	0.878973	0.190222	0.892858	0.12286	0.93198	0.24245	0.808636	0.167708	0.938745	0.212949	0.880446	0.112842	0.952962	0.195401	0.901471	0.115806	0.947365	-0.214341	0.646828	-0.325545	0.3617	-0.27906	0.414806	-0.278243	0.376669	-0.186794	0.668663	-0.191422	0.634213	0.146978	0.723856	0.167139	0.65092	Proteobacteria
4546125b666075191aaf0b320d7d6f08	0.152613	0.66234	0.121134	0.718569	-0.098102	0.692905	-0.0847671	0.657086	0.0395523	0.928697	0.0413392	0.925462	-0.040567	0.893764	-0.00814588	0.902829	-0.0204468	0.928798	-0.0174389	0.932201	0.0152068	0.90067	0.0248874	0.959767	-0.0198337	0.932814	0.00888072	0.957456	0.00927345	0.942608	0.000172952	0.948817	0.0148358	0.790573	0.0014481	0.735078	0.0999291	0.689139	0.0701659	0.659448	0.088877	0.771602	0.0857745	0.755061	-0.015115	0.808571	0.024716	0.774957	Actinobacteriota
455306ef55ae7abed07e535076719e62	-0.272854	0.483066	-0.182784	0.68873	0.210989	0.56054	0.122464	0.692021	-0.0609236	0.954946	-0.0584404	0.962639	-0.119912	0.8965	-0.147188	0.896947	0.0218906	0.951278	-0.00904319	0.957957	-0.0175648	0.93329	-0.0196589	0.974561	-0.0783506	0.946921	-0.127169	0.946147	-0.0419353	0.962455	-0.0908923	0.965429	-0.0720581	0.834582	-0.0128335	0.825286	-0.169706	0.626676	-0.173867	0.586483	-0.189412	0.667436	-0.150311	0.696941	-0.0753093	0.811711	-0.0369651	0.816163	Proteobacteria
45b1cc6973689fa4f7f765ec6d5eeddb	0.0726206	0.869846	0.0761202	0.882797	0.174184	0.630242	0.252072	0.415027	-0.142635	0.918867	-0.209516	0.894708	-0.170035	0.855641	-0.0634031	0.95473	-0.0580733	0.942996	0.0115287	0.97606	-0.122418	0.887202	-0.0399433	0.984927	-0.116539	0.922333	-0.00252169	0.985117	-0.0964296	0.946041	0.0158191	0.984143	0.186226	0.687456	0.383812	0.243496	0.403046	0.203563	0.41965	0.1237	0.388024	0.338508	0.410101	0.256866	0.00959956	0.871195	0.00169145	0.909852	Acidobacteriota
45ffcab08eba46729fc11bcb62f3ff82	-0.29377	0.434837	-0.321361	0.415125	0.243197	0.492937	0.283307	0.358762	-0.0447502	0.951169	-0.0961091	0.953465	-0.0629862	0.908187	0.0696171	0.942885	-0.0395746	0.944415	0.0416687	0.967878	-0.0592792	0.926966	-0.0162444	0.98156	-0.0632697	0.945789	-0.0160032	0.977284	-0.0515078	0.956278	0.0223118	0.975503	0.114594	0.7989	0.189446	0.615205	0.0763734	0.752496	0.0760844	0.775192	-0.0122532	0.83795	-0.0290769	0.865506	-0.144942	0.711016	-0.129225	0.739542	Proteobacteria
46c5909998b3da6f1038b7573acb2ac6	0.00386701	0.819239	0.0271919	0.807973	-0.0589071	0.731726	-0.0992225	0.672467	-0.0216325	0.944011	-0.024425	0.951798	0.00857472	0.914416	0.0306898	0.930988	-0.0338206	0.943089	-0.0923021	0.936748	-0.0309368	0.909697	-0.0399775	0.96341	-0.0219923	0.940125	-0.0549782	0.956962	-0.04572	0.941912	-0.0606398	0.943755	-0.0767302	0.793924	-0.135902	0.680539	-0.155689	0.63981	-0.147441	0.627934	-0.0587196	0.781907	-0.0595575	0.77675	0.20098	0.59608	0.20468	0.566386	Proteobacteria
4761bde9d0c7b8d575f1a74616ad87e4	0.15303	0.742669	0.178478	0.70418	0.0686491	0.823711	0.102435	0.77423	0.214983	0.880936	0.217431	0.891032	-0.108285	0.884641	0.185742	0.874418	-0.0115739	0.952215	0.110437	0.951664	-0.0568902	0.92069	0.0625221	0.981734	0.0497346	0.961144	0.255485	0.883862	0.0666699	0.959137	0.183613	0.934487	0.343374	0.410449	0.401797	0.212993	0.271794	0.413276	0.221717	0.472629	0.261915	0.54215	0.196541	0.627074	-0.0163765	0.902677	0.0488738	0.901421	Cyanobacteria
b020e39b6d14d4e55246d59ff050ed94	0.0190655	0.936781	0.128229	0.802429	0.251597	0.455348	0.168741	0.612616	-0.257661	0.858006	-0.228992	0.889339	0.0267345	0.975207	0.148181	0.903371	0.0234418	0.978334	0.00495898	0.987088	0.0235599	0.971635	0.0942568	0.978381	0.0659005	0.966142	0.116797	0.968493	0.0855572	0.967035	0.173506	0.939757	0.232965	0.610631	0.302339	0.374714	-0.0732285	0.844955	-0.0383671	0.886254	0.0923263	0.847829	0.164492	0.694866	0.270908	0.469836	0.485558	0.0750649	Proteobacteria
477215d77444c4720c2d5aae0c649e1a	0.169147	0.657431	0.135348	0.729795	0.0473417	0.724816	0.0114887	0.691801	-0.00684596	0.944781	-0.0115584	0.952616	0.0428309	0.911471	0.0937621	0.892753	0.0354717	0.934972	0.0509472	0.934137	0.0419684	0.915379	0.0567728	0.960896	0.0986549	0.915632	0.0919847	0.93724	0.0869099	0.933419	0.0745624	0.944455	0.165376	0.707777	0.103909	0.719926	-0.0130623	0.773616	0.000529844	0.753844	0.0532746	0.795489	0.0423736	0.761952	0.105416	0.737612	0.118077	0.701265	Nitrospirota
477d723bf01d00cecc6e0ea61028fb4f	0.0781463	0.787447	0.0873125	0.774505	-0.0901977	0.693988	-0.0922499	0.667282	0.108055	0.921159	0.0997745	0.930201	-0.022892	0.913016	-0.0309624	0.917129	-0.0336612	0.919187	-0.0475849	0.929582	-0.0345397	0.901103	-0.0137528	0.958055	-0.0573928	0.931583	-0.0656514	0.943998	-0.0400156	0.93792	-0.0579148	0.953842	0.00535789	0.811711	-0.00476726	0.721724	0.0410411	0.755859	0.0339326	0.754475	0.0293564	0.759525	0.0319751	0.759061	0.0145089	0.79865	0.0554724	0.758285	Proteobacteria
47833163ef9c1a32d0477fec002b12df	-0.073674	0.894092	-0.0424453	0.935664	0.211992	0.548787	0.163223	0.625206	0.162094	0.915326	-0.0764929	0.972826	-0.2828	0.740185	0.137451	0.913714	-0.150327	0.905706	0.234019	0.861223	-0.144386	0.890292	0.136818	0.966357	-0.147695	0.913486	0.145348	0.9538	-0.127341	0.935878	0.141556	0.954317	0.207956	0.65804	0.124027	0.759838	0.213129	0.533465	0.20642	0.509043	0.117419	0.797839	0.098469	0.8304	-0.154802	0.723026	-0.122069	0.781903	Proteobacteria
47baa66c4a505dbdff1422d9b5341666	0.361423	0.297546	0.397236	0.273686	-0.262905	0.441671	-0.27811	0.361183	0.145945	0.922334	0.147822	0.934858	-0.129892	0.895101	-0.0716033	0.943935	-0.10443	0.926683	-0.100185	0.953016	-0.0996967	0.921727	-0.0563224	0.983283	-0.0247576	0.962243	-0.0387296	0.983059	-0.0676877	0.965349	-0.0244978	0.979649	0.0417345	0.862659	0.130849	0.732803	0.195582	0.57592	0.230819	0.458149	0.23777	0.585246	0.236528	0.545544	0.135619	0.767514	0.0667242	0.864915	Myxococcota
47d3a878d170ab833e3c865b755086bf	0.423565	0.203968	0.359525	0.348721	-0.269468	0.424533	-0.19922	0.538202	0.0856934	0.945678	0.0630973	0.966109	-0.0084637	0.932163	0.156064	0.894051	-0.0479932	0.95047	0.121129	0.938586	0.0462106	0.922644	0.168364	0.946179	0.115241	0.923684	0.200201	0.916456	0.0682464	0.950238	0.154366	0.938124	0.125612	0.805237	0.0554267	0.850476	0.0927961	0.761397	0.0912808	0.759568	0.160391	0.722295	0.120096	0.780387	0.131567	0.757815	0.120803	0.763262	Proteobacteria
47df7fbbaa0030db7b897788505a013c	0.351249	0.318421	0.254562	0.548069	-0.202944	0.568643	-0.111977	0.731443	-0.0384985	0.958869	-0.0763029	0.961408	0.0679347	0.92058	0.316883	0.740399	0.057484	0.931969	0.252029	0.846947	0.144932	0.88708	0.265402	0.880477	0.179487	0.898452	0.317764	0.798959	0.142047	0.929199	0.247172	0.869847	0.267866	0.546583	0.129532	0.725908	0.133974	0.694329	0.140858	0.665349	0.14101	0.755934	0.0853032	0.812383	0.0186616	0.885783	-0.0402282	0.864437	Proteobacteria
47e4dd2725b8057e90d31152931a2982	0.276717	0.467158	0.208863	0.644269	-0.0899124	0.804009	0.0147955	0.88535	0.217738	0.875304	0.204452	0.88847	-0.0386642	0.944422	0.0740018	0.945415	0.0239867	0.954322	0.178728	0.903234	0.067619	0.937324	0.174381	0.943487	0.0995085	0.936777	0.213477	0.906993	0.10555	0.952909	0.203249	0.90989	0.196209	0.68044	0.209246	0.573783	0.247517	0.46757	0.245006	0.430014	0.24468	0.572105	0.182266	0.656248	0.0194996	0.908658	-0.0256569	0.88953	Proteobacteria
4808b29a208e6ae26dd547b7f015f818	-0.0623061	0.877635	-0.148461	0.760249	0.187369	0.605427	0.24457	0.430997	-0.136266	0.926232	-0.169496	0.919538	-0.206782	0.839082	-0.22678	0.83171	-0.170073	0.897034	-0.0381576	0.96812	-0.120262	0.90485	-0.0321489	0.982397	-0.156377	0.922807	-0.128754	0.960753	-0.156596	0.926514	-0.0862477	0.967409	-0.0739664	0.858395	-0.05275	0.867334	-0.211223	0.540137	-0.251509	0.412197	-0.227775	0.600985	-0.26914	0.484913	-0.0787672	0.8432	-0.0690755	0.851096	Proteobacteria
480c3c43f97f9ff5481c202a136f3a21	-0.120076	0.81964	-0.121452	0.807739	0.364054	0.239317	0.385004	0.165014	-0.215198	0.887722	-0.0502669	0.975446	-0.231263	0.841959	-0.368196	0.686234	-0.26522	0.855645	-0.264483	0.83549	-0.319385	0.738152	-0.281242	0.879222	-0.284657	0.830498	-0.232874	0.907915	-0.323458	0.806812	-0.289825	0.849802	0.257264	0.561004	0.308732	0.365882	0.330054	0.291849	0.38363	0.164326	0.142738	0.754135	0.203647	0.610425	-0.340739	0.315192	-0.448175	0.116616	Proteobacteria
485531b735583c0cac79a28b557ebf4c	0.146769	0.757486	0.320725	0.410917	-0.513803	0.0725678	-0.645617	0.00426839	0.0280484	0.976885	0.288633	0.816995	0.202417	0.864446	0.181495	0.880892	0.256748	0.863566	0.216673	0.875258	0.229841	0.825143	0.170498	0.954726	0.183934	0.910375	0.180868	0.939618	0.172602	0.923642	0.0802909	0.974238	-0.311871	0.469326	-0.348854	0.293774	0.00770079	0.933571	0.0442835	0.887291	-0.101707	0.828092	-0.0737224	0.866483	-0.180461	0.677284	-0.316526	0.314218	Entotheonellaeota
aba26b47a5835c98886e8eace77ae4e2	-0.428468	0.178554	-0.383757	0.294087	0.17737	0.628168	0.12409	0.721938	-0.217081	0.883173	-0.277453	0.830188	0.0554987	0.956982	-0.0556645	0.955197	0.0734049	0.953939	0.00409226	0.97918	0.0609088	0.950127	-0.022062	0.984309	-0.0379191	0.967867	-0.118879	0.964316	-0.017896	0.972218	-0.085763	0.969202	-0.265647	0.553692	-0.267762	0.449582	-0.218562	0.522849	-0.309923	0.289598	-0.316313	0.451248	-0.331211	0.373594	-0.180819	0.664012	-0.107573	0.801335	Acidobacteriota
48a6503c30c3bde40b49c3598f095fc5	-0.163361	0.709732	-0.198808	0.660142	0.164523	0.658106	0.208535	0.522555	-0.0895891	0.943074	-0.109631	0.950486	-0.148914	0.875626	-0.208531	0.846605	-0.127602	0.921696	-0.163682	0.905191	-0.160892	0.872927	-0.166266	0.936562	-0.170331	0.903377	-0.168956	0.923684	-0.171044	0.913519	-0.168818	0.918297	-0.156551	0.73875	-0.137093	0.697909	0.0480078	0.825112	0.0346459	0.804464	-0.0161362	0.862381	-0.0302571	0.857055	-0.0604151	0.831981	-0.0734316	0.803278	Proteobacteria
4900434e2282f674141e56e0d1343ea4	-0.178493	0.67921	-0.194673	0.670786	0.0458145	0.829174	0.0260953	0.85812	0.0921009	0.938681	0.107679	0.952885	0.0962423	0.932245	-0.0460805	0.953593	0.15924	0.912906	0.106135	0.942845	0.144935	0.895784	0.0928853	0.973702	0.0612288	0.961416	-0.0257459	0.977485	0.0618929	0.964806	0.0252681	0.977255	-0.0386566	0.858823	0.0403072	0.859564	0.0636331	0.784515	-0.0289375	0.844972	0.0175647	0.835788	-0.0223097	0.891737	-0.0795289	0.80135	0.036266	0.87756	Proteobacteria
49264cd279438b57468dea54d99ba14d	-0.25799	0.511977	-0.278121	0.500755	0.206296	0.567212	0.24765	0.44107	-0.0539538	0.950939	-0.0468881	0.962258	-0.140778	0.872914	-0.190018	0.860173	-0.122168	0.908088	-0.115271	0.92418	-0.12534	0.883102	-0.148114	0.94061	-0.122092	0.920849	-0.107278	0.948362	-0.0798514	0.939712	-0.0709686	0.957979	0.0469458	0.801984	0.150526	0.662671	0.047168	0.760486	0.0203718	0.794969	0.0339424	0.824643	0.0200882	0.83252	-0.0501544	0.794977	-0.00606868	0.817881	Cyanobacteria
493ddc0349b1a653de70864f75a7c15b	-0.0311715	0.953393	-0.0232532	0.954192	-0.066333	0.86678	-0.0577459	0.872143	0.0443966	0.97443	0.0373691	0.98163	0.19094	0.869366	0.151504	0.905664	0.0276645	0.976076	-0.122911	0.944469	0.0734	0.950342	-0.0287745	0.989693	0.111419	0.945997	0.00688409	0.987559	0.00904254	0.985752	-0.0857902	0.972631	-0.00994788	0.95675	-0.128358	0.749536	-0.297888	0.348478	-0.275811	0.346528	-0.19763	0.651665	-0.227564	0.561341	0.211566	0.603601	0.266215	0.425935	Proteobacteria
497b32361a0ee67b746b258c0da415d0	-0.102724	0.763801	-0.0592644	0.811601	0.0371001	0.744686	0.00321231	0.717231	-0.0270155	0.934142	-0.0559867	0.940769	-0.0573583	0.90644	-0.103846	0.899181	-0.108086	0.89835	-0.148021	0.901572	-0.106624	0.885794	-0.129448	0.93976	-0.0962776	0.915375	-0.13476	0.92228	-0.124322	0.917169	-0.155871	0.921622	-0.0575757	0.817981	-0.0942959	0.733292	-0.1812	0.588489	-0.156065	0.590952	-0.149734	0.720046	-0.081406	0.766791	-0.0489748	0.785287	-0.0376633	0.771487	Chloroflexi
49a860ad67607d4d72a3f2d2630b18ba	0.0845649	0.772717	0.0523899	0.827614	-0.171015	0.596505	-0.16362	0.57956	0.101446	0.927447	0.120604	0.920595	0.0713179	0.905273	0.209265	0.839676	0.0306383	0.934976	0.0752111	0.932612	0.09586	0.884813	0.116894	0.945934	0.0848933	0.928802	0.116407	0.946709	0.0880997	0.933939	0.136997	0.93515	-0.121478	0.778662	-0.232013	0.526416	-0.184228	0.583948	-0.201165	0.525834	-0.126904	0.744275	-0.164548	0.680987	0.0466313	0.763464	0.113158	0.697721	Actinobacteriota
4a79f69c5a851fa86e7d9330d42c057f	-0.0902505	0.812218	-0.0170148	0.883056	-0.0071211	0.82417	-0.0444054	0.803638	0.176131	0.896946	0.176584	0.903912	-0.0955686	0.904752	-0.0773939	0.929688	0.00816949	0.955457	-0.0378318	0.959534	-0.0947384	0.919396	-0.110513	0.965537	-0.116143	0.923126	-0.086881	0.956122	-0.0598942	0.960055	-0.0671365	0.966171	-0.0372361	0.878392	0.043715	0.832539	0.217603	0.526734	0.219151	0.487185	0.108981	0.782627	0.138398	0.715965	-0.169661	0.673457	-0.159126	0.671318	Proteobacteria
4acdd9edff847389026d84c5c3c2bdeb	-0.0172861	0.899228	0.0587873	0.882246	0.00589223	0.847149	-0.0560264	0.806669	-0.0938997	0.942226	-0.0736219	0.964814	-0.148935	0.886513	-0.179951	0.874969	-0.207317	0.875135	-0.238809	0.856251	-0.216913	0.820018	-0.232006	0.914384	-0.228782	0.856557	-0.239703	0.880496	-0.256145	0.846033	-0.283518	0.837899	-0.0734132	0.866323	-0.0869829	0.806928	-0.107358	0.771804	-0.113879	0.738556	-0.152679	0.736792	-0.0847251	0.839598	-0.0413451	0.864931	-0.0246787	0.884724	Actinobacteriota
4ad6cda65f97cfa19626024e25f3ecc9	0.0129797	0.843032	0.0532462	0.824528	0.00312376	0.805862	-0.0394925	0.762007	-0.0953891	0.933052	-0.0608679	0.949173	-0.0223228	0.923726	0.0127076	0.933926	0.0748593	0.931591	0.0183418	0.947284	0.0406696	0.910398	0.0300113	0.970393	-0.0176461	0.942974	-0.00708929	0.962248	0.00920628	0.951059	-0.0198151	0.958315	-0.0591081	0.831842	-0.108626	0.697131	-0.155412	0.6618	-0.124376	0.681487	-0.151563	0.730391	-0.0640912	0.792828	-0.039648	0.831472	-0.028666	0.796163	Proteobacteria
4afd02ec6a43757daaab271357cb2a58	0.093994	0.812795	0.122737	0.777551	-0.343865	0.292563	-0.403107	0.162086	0.16852	0.907696	0.174308	0.910859	-0.0871024	0.91541	0.00573128	0.95157	-0.149637	0.910794	-0.150627	0.915496	-0.131161	0.896267	-0.123749	0.966795	-0.0934101	0.93301	-0.0857705	0.968445	-0.133552	0.933411	-0.122028	0.951961	-0.235664	0.609567	-0.309109	0.383806	-0.20089	0.563877	-0.207561	0.515472	-0.163377	0.712638	-0.172689	0.672383	0.0434931	0.860288	0.100653	0.774107	Acidobacteriota
4b739b882abbde96cbc9083f57c44be3	-0.281943	0.457381	-0.195481	0.661836	0.0725446	0.778622	-0.0547604	0.811673	-0.151942	0.920596	-0.077589	0.96502	0.147691	0.898846	-0.0516348	0.946905	0.0691261	0.949599	-0.111094	0.943159	0.0451854	0.953002	-0.120337	0.965967	0.0347175	0.967953	-0.114651	0.96357	0.0398881	0.974125	-0.103963	0.961173	-0.164953	0.721433	-0.202092	0.588925	-0.353988	0.270642	-0.38674	0.175169	-0.217531	0.617442	-0.217786	0.583275	0.202166	0.614554	0.288577	0.390905	Actinobacteriota
4b8bb1daebd83e89d50a7892f42cfe1b	0.214464	0.601245	0.155249	0.735062	-0.288525	0.399002	-0.2331	0.467848	0.194056	0.882182	0.168422	0.909079	0.373796	0.643181	0.315779	0.741627	0.272807	0.839085	0.257599	0.840236	0.300019	0.728553	0.266375	0.865542	0.311136	0.781078	0.26677	0.851164	0.266474	0.846672	0.233732	0.873524	-0.106075	0.802027	-0.193961	0.605238	0.0261972	0.79687	0.0648152	0.775625	0.101188	0.776966	0.0411672	0.818441	0.136501	0.735631	0.115659	0.757337	Proteobacteria
4c199c00630470e88389de39ac37576e	-0.364914	0.276291	-0.405603	0.25248	0.34523	0.276454	0.47561	0.0636782	0.0112271	0.973831	-0.0606658	0.977792	-0.293707	0.733211	-0.239614	0.826946	-0.153325	0.915334	-0.151981	0.930355	-0.206918	0.835819	-0.175967	0.954512	-0.174322	0.897798	-0.0960061	0.975556	-0.144986	0.934685	-0.146831	0.953694	0.00172502	0.928659	0.0791805	0.852943	-0.207429	0.547884	-0.288731	0.318534	-0.299459	0.477598	-0.303451	0.410591	-0.207518	0.609587	-0.00202994	0.953922	Chloroflexi
4c1c530a546e8b4625e297286b02163e	0.0775544	0.868057	0.153097	0.756097	-0.140332	0.705133	-0.163658	0.62357	-0.0249937	0.964175	0.00201824	0.981938	0.193636	0.870457	0.248273	0.81605	0.113299	0.93524	0.132831	0.936714	0.101013	0.930829	0.0941663	0.976281	0.111381	0.944631	0.14259	0.955919	0.0638573	0.968951	0.0950954	0.968461	0.196567	0.683769	0.0926283	0.818317	0.00983752	0.89179	0.0232937	0.909059	-0.0139071	0.931446	1.81265e-05	0.930457	-0.0397638	0.876597	0.0217149	0.912815	Acidobacteriota
4c593094d78a59b97eb3093e9ab0f9fb	-0.243541	0.544105	-0.313031	0.427304	0.475639	0.112995	0.583015	0.0138575	-0.300412	0.812843	-0.364786	0.676188	-0.241711	0.801704	-0.169355	0.888882	-0.115924	0.926932	-0.11697	0.948037	-0.220429	0.828925	-0.186106	0.945246	-0.209805	0.87997	-0.136955	0.959405	-0.153641	0.92818	-0.104242	0.966995	0.10486	0.79322	0.299294	0.385522	0.260677	0.438586	0.184711	0.565388	0.184629	0.676138	0.1456	0.73275	-0.0828934	0.836481	-0.0647497	0.876143	Proteobacteria
4c76865a68d7459ceba655ab143711b6	-0.279951	0.461669	-0.341483	0.376651	0.280346	0.410292	0.356453	0.228608	0.0979567	0.941962	0.0857263	0.950266	-0.100023	0.920937	-0.0706046	0.935312	0.056377	0.951003	0.0784468	0.949421	0.00537463	0.954148	0.0394989	0.979243	-0.0393399	0.958545	0.0256242	0.976461	-0.0109407	0.969564	0.0280725	0.967143	-0.0145508	0.892631	0.0805722	0.779396	0.272653	0.414527	0.239614	0.4494	0.111847	0.778508	0.108791	0.74411	-0.273907	0.469499	-0.263418	0.453271	Proteobacteria
4cee68a1e76bc59ff4cf7b8f125a218c	0.077042	0.838641	0.0277301	0.894132	-0.0669514	0.804366	-0.0117155	0.851256	-0.16933	0.907433	-0.15438	0.921574	0.1376	0.905061	0.0902342	0.924073	0.119439	0.924594	0.15363	0.912499	0.15861	0.87683	0.186026	0.929184	0.103786	0.942317	0.127732	0.951872	0.138936	0.930793	0.159112	0.926574	-0.0565563	0.815056	-0.0204728	0.837728	0.200021	0.565521	0.21326	0.506056	0.117039	0.747193	0.166095	0.677354	-0.0909792	0.797145	-0.180077	0.632545	Acidobacteriota
4cf372fd7fafd31c302ac3d2d02a81ec	-0.177906	0.680706	-0.102309	0.801361	0.217077	0.539851	0.146425	0.641298	-0.337926	0.763892	-0.330633	0.727057	-0.148107	0.879492	-0.189561	0.854153	-0.207536	0.872499	-0.304137	0.80929	-0.25106	0.789172	-0.309252	0.841226	-0.249911	0.822363	-0.293183	0.820631	-0.216173	0.884609	-0.23357	0.877235	-0.0037179	0.894932	0.00086	0.848991	-0.228097	0.507963	-0.199609	0.530376	-0.112269	0.801297	-0.0459506	0.846518	0.21305	0.595826	0.207016	0.575488	RCP2-54
4cfd5b3a55f8d3c546bd81974220c791	-0.136444	0.749525	-0.102847	0.82009	0.077429	0.786708	0.048109	0.839659	0.0910465	0.932683	0.126547	0.937449	0.0510879	0.961343	-0.292286	0.765359	-0.00750103	0.962533	-0.233422	0.86284	-0.0617169	0.947171	-0.259848	0.895993	-0.0362687	0.964709	-0.224017	0.896191	-0.102773	0.950476	-0.283032	0.837583	-0.0699044	0.844592	-0.00817302	0.861175	-0.0581092	0.791192	-0.0483798	0.821087	-0.0625238	0.852167	0.00589513	0.877844	-0.035435	0.840185	0.0308965	0.860324	Actinobacteriota
4d3feb3445744d33454cd67bee81fbba	0.243674	0.539731	0.23318	0.59143	-0.197024	0.569565	-0.148352	0.650754	0.251888	0.822781	0.291685	0.747355	-0.0714666	0.922776	-0.096051	0.910874	-0.0396721	0.939951	0.050545	0.95056	-0.00938521	0.927409	0.0357465	0.974549	-0.00402917	0.950989	0.0395282	0.965809	-0.0130381	0.953215	0.0489142	0.962584	0.0579847	0.819612	0.137473	0.679733	0.327242	0.321927	0.350103	0.23807	0.211087	0.621348	0.249751	0.524778	-0.201269	0.618139	-0.243127	0.495021	Proteobacteria
4d6b216ed9411fa51cc69a70ea3c1a8d	-0.0798068	0.855437	-0.0770009	0.88125	0.0201975	0.842326	0.036488	0.881213	-0.0655931	0.950917	-0.0699173	0.970866	0.0483111	0.96086	-0.110847	0.927783	0.109979	0.935969	0.016727	0.977363	0.0367725	0.955452	-0.0559504	0.982549	-0.00125987	0.972163	-0.126323	0.959159	-0.00902797	0.973836	-0.0719078	0.974216	-0.0535792	0.847473	0.0218646	0.893806	0.172481	0.627187	0.227437	0.465004	0.0194095	0.880005	0.135624	0.749878	-0.313868	0.392744	-0.375007	0.213837	Actinobacteriota
4d7a378127f42a90478bceb9b79fb5ec	-0.0788806	0.855663	0.0276689	0.921031	-0.0128113	0.850467	-0.0666459	0.83147	-0.0150674	0.959379	0.0286465	0.977577	-0.147911	0.892168	-0.138019	0.906675	-0.0399484	0.951684	-0.00467342	0.976951	-0.124635	0.905631	-0.113922	0.971174	-0.16218	0.905395	-0.129557	0.960218	-0.131883	0.935259	-0.0997209	0.966651	-0.00435683	0.864342	0.135034	0.727704	0.199173	0.568072	0.248244	0.415734	-0.00560524	0.869402	0.108197	0.795545	-0.384138	0.268869	-0.42446	0.146208	Acidobacteriota
4da09cf6670d44132e552944577cc331	0.0109108	0.802469	0.016024	0.801284	0.00258554	0.752873	-0.0149656	0.749568	0.0958063	0.92056	0.12647	0.909363	-0.0180243	0.92442	-0.0420046	0.922722	-0.0609249	0.917603	-0.15665	0.89229	-0.0633481	0.904805	-0.131505	0.939906	-0.0332161	0.927771	-0.0655055	0.946826	-0.0616933	0.928201	-0.10187	0.930011	0.012074	0.801157	-0.0108477	0.776628	-0.0166697	0.729023	-0.0236432	0.70709	0.00317422	0.782882	-0.0143239	0.758023	0.0515362	0.743925	0.102697	0.701516	Proteobacteria
4de09d70481e0aac4723bbb33a022af4	-0.320502	0.366723	-0.21219	0.642187	0.340428	0.285044	0.222613	0.47823	-0.324194	0.798772	-0.40979	0.582159	0.0768849	0.946783	-0.0419472	0.966085	0.0671723	0.956532	-0.109508	0.952988	0.0235811	0.969372	-0.108864	0.973436	0.049505	0.970293	-0.0842416	0.977839	0.0355352	0.976983	-0.122684	0.958944	0.0801557	0.882019	-0.0149745	0.930589	-0.188658	0.588365	-0.245296	0.416923	-0.157162	0.727143	-0.2015	0.615043	0.0366567	0.894807	0.0698291	0.88232	Actinobacteriota
4e2ba844564abbe26c81338e24b738fc	-0.471493	0.110191	-0.434434	0.209237	-0.012653	0.91449	0.0315562	0.919765	-0.200854	0.894602	-0.237399	0.882607	0.000561808	0.980267	-0.0966815	0.941043	-0.0201306	0.977517	0.00520632	0.987789	-0.0246125	0.973893	0.0346304	0.988843	-0.14944	0.929171	-0.151006	0.957742	-0.107266	0.958846	-0.0161871	0.987792	-0.545926	0.128553	-0.435901	0.168941	-0.0671691	0.864163	-0.0763519	0.835838	-0.175554	0.691501	-0.112511	0.801783	-0.21042	0.605393	-0.157108	0.699195	Actinobacteriota
4e3a2da976b555d1d6d131858b35b739	0.0115123	0.937117	-0.132865	0.793006	-0.164468	0.660926	-0.00682143	0.931873	-0.188497	0.901484	-0.13449	0.949541	0.0657306	0.953519	-0.0116999	0.974317	0.0557632	0.966549	-0.0273749	0.980428	0.0538021	0.963155	-0.0068573	0.991632	0.0776091	0.961263	-0.0585249	0.982736	0.0731134	0.972601	-0.0896756	0.971086	-0.144712	0.780822	-0.262786	0.455508	-0.184852	0.595581	-0.259958	0.383231	-0.230827	0.589854	-0.231487	0.552712	-0.0744272	0.878279	0.0737227	0.871545	Methylomirabilota
4e3c16ee85f8d6b2492bf2805050bd93	0.260025	0.506089	0.525465	0.0970124	-0.211995	0.547713	-0.440596	0.0952278	-0.204767	0.890956	0.0609071	0.976264	0.168177	0.883705	0.235284	0.833191	0.117692	0.929348	0.261776	0.835558	0.123577	0.914337	0.212146	0.936015	0.148159	0.930015	0.220522	0.91843	0.127295	0.945923	0.176776	0.937622	0.077442	0.884958	0.0219371	0.927826	0.293546	0.358847	0.377439	0.16749	0.170342	0.701799	0.225526	0.565237	-0.209979	0.609629	-0.352105	0.242975	Acidobacteriota
4e6fdaa2c175c3f13faa4bf0a5277239	0.0836911	0.869066	0.171714	0.722887	-0.0675323	0.84665	-0.0647941	0.866138	-0.0854029	0.956657	-0.0763089	0.97156	0.1327	0.909143	0.154169	0.903989	0.0857389	0.95128	0.164965	0.918945	0.0858617	0.94018	0.147516	0.963769	0.15422	0.925044	0.190341	0.937046	0.0938457	0.957138	0.118491	0.962954	0.0458596	0.922743	-0.0083986	0.949261	-0.140873	0.701539	-0.0257144	0.931086	-0.0738102	0.879979	0.00934319	0.956351	0.112864	0.807992	0.15205	0.709589	Proteobacteria
4ec7e6b2bbf49c47a6912d37fd166873	-0.103164	0.821084	-0.0751538	0.870108	0.283969	0.398793	0.237767	0.452848	-0.147088	0.922214	-0.168532	0.923249	-0.173215	0.863589	-0.144285	0.907059	-0.228279	0.859977	-0.233412	0.864855	-0.158753	0.877542	-0.118197	0.968166	-0.120864	0.934741	-0.110419	0.966053	-0.108422	0.947067	-0.0928611	0.963172	0.147579	0.774364	0.120346	0.759248	-0.173514	0.623384	-0.19413	0.545701	0.0639139	0.863641	-0.0347686	0.88983	0.439471	0.174916	0.475678	0.0929177	Myxococcota
4f381deea4182dfef12c1030bb30e56a	-0.0123628	0.900248	0.109196	0.826601	-0.352253	0.274377	-0.488327	0.0600524	0.14228	0.921338	0.171098	0.92662	0.176432	0.882613	0.115094	0.926449	0.184601	0.898886	0.118412	0.945868	0.20243	0.850735	0.153195	0.961823	0.128413	0.939105	0.0441572	0.981627	0.10614	0.952037	0.0295446	0.982572	-0.303993	0.483428	-0.424504	0.186476	-0.257831	0.438425	-0.327652	0.250949	-0.372588	0.359627	-0.37748	0.295939	-0.247641	0.524233	-0.139902	0.735263	Proteobacteria
4f59f35b9b94b1cf99c0e604c5a3b251	-0.142257	0.768142	-0.0879975	0.870603	0.239218	0.488295	0.156288	0.641339	-0.0993111	0.949506	-0.0639088	0.977595	-0.174241	0.848734	0.0462062	0.968888	-0.159166	0.907486	-0.0447092	0.980466	-0.088446	0.913449	0.0633185	0.984723	-0.0709496	0.948932	0.0732214	0.97996	-0.0132084	0.966521	0.0756283	0.975621	0.00115454	0.935556	-0.109788	0.791071	-0.240804	0.478345	-0.294324	0.308175	-0.058913	0.884745	-0.161726	0.699487	0.355642	0.289538	0.425375	0.132186	Proteobacteria
4f741a54cd0d1e7a9afb92269086090b	-0.0262035	0.906142	-0.0432526	0.900752	0.332288	0.307294	0.349291	0.228708	-0.0113813	0.970836	-0.00923341	0.980029	-0.0716819	0.9297	0.057709	0.947645	-0.173475	0.898092	-0.124121	0.934304	-0.117588	0.910951	-0.0645974	0.978426	-0.0621952	0.961229	0.0190137	0.981063	-0.0398469	0.967997	0.00210257	0.978969	0.178947	0.711776	0.185823	0.621795	-0.177983	0.618806	-0.151783	0.646721	-0.0365134	0.892817	-0.00374614	0.888586	0.248307	0.51766	0.287838	0.382982	Actinobacteriota
4f89326d7cc2333303d78268970ba509	0.0577162	0.857634	-0.0277301	0.897286	0.299565	0.373901	0.341355	0.24416	0.0609989	0.952507	-0.00661282	0.971478	-0.120575	0.898167	-0.138274	0.903432	-0.182485	0.892403	-0.191196	0.891801	-0.142704	0.888567	-0.137562	0.954956	-0.0886846	0.93705	-0.0804636	0.971728	-0.0872761	0.949358	-0.084477	0.966025	0.308817	0.475077	0.213399	0.564872	-0.0451436	0.817285	-0.0827684	0.774298	0.0594111	0.819248	-0.00118829	0.862862	0.183445	0.656597	0.165573	0.659496	Proteobacteria
4fb49bd2a07f83ce149746bb0030582f	-0.10288	0.820158	-0.0748358	0.87537	0.144119	0.691078	0.0647374	0.835024	-0.254627	0.857391	-0.220939	0.891072	-0.076557	0.92622	0.122346	0.923098	-0.139137	0.920664	-0.0996923	0.954975	-0.0707613	0.936595	0.0127976	0.989302	-0.0326794	0.962071	0.0479905	0.981277	-0.0344668	0.964842	0.0437689	0.980574	-0.051729	0.906995	-0.19755	0.597201	-0.397657	0.197389	-0.424687	0.114103	-0.183535	0.678936	-0.280602	0.453671	0.364265	0.28192	0.391059	0.185678	Methylomirabilota
a09f9800c14c51ed4faf1a0dab2d7630	-0.155623	0.691201	-0.149721	0.732276	-0.00762101	0.777541	-0.0620731	0.773244	0.255287	0.825831	0.303569	0.744038	-0.0551611	0.9234	-0.0685792	0.930029	-0.145848	0.907762	-0.231162	0.861691	-0.120596	0.892188	-0.183189	0.927912	-0.105259	0.920808	-0.122539	0.952901	-0.158939	0.90347	-0.21394	0.895679	-0.161624	0.732421	-0.229167	0.543596	-0.309047	0.351896	-0.342354	0.256323	-0.271918	0.531488	-0.305608	0.43262	0.0439585	0.80121	0.136085	0.692764	Gemmatimonadota
50367da562406a02febdde3e43041108	-0.196556	0.649305	-0.26869	0.520989	0.244906	0.479765	0.331189	0.264844	0.0786235	0.94796	0.0585158	0.954426	-0.141204	0.889179	-0.150738	0.887419	-0.118389	0.928253	-0.0466397	0.956934	-0.125876	0.899492	-0.0776766	0.968388	-0.133892	0.9309	-0.0918328	0.961096	-0.144659	0.929169	-0.0889265	0.961443	0.0013527	0.889547	0.0669713	0.800618	0.206186	0.545709	0.181471	0.558137	0.0694996	0.829031	0.0484521	0.810443	-0.264667	0.490417	-0.256219	0.468395	Desulfobacterota
9f5628d9ff76dabe792c364d020b2b3c	-0.179118	0.697425	0.00676433	0.967965	-0.00727588	0.922131	-0.1602	0.632427	-0.0629961	0.965125	0.0489405	0.983073	0.078484	0.944445	0.0727749	0.954555	0.207135	0.887083	0.182991	0.904819	0.0933131	0.937166	0.0738598	0.983262	0.0447095	0.972495	0.0135238	0.990504	0.0606138	0.975707	0.0180172	0.989527	-0.270921	0.543414	-0.043423	0.921239	0.0467373	0.89583	0.113647	0.748356	-0.226457	0.603205	-0.0204366	0.956707	-0.491477	0.114382	-0.345285	0.251418	Acidobacteriota
5050603e76359958e34d621aa7acd657	0.0616729	0.861888	0.0795696	0.829183	-0.307667	0.35874	-0.323101	0.294344	0.151489	0.91404	0.191699	0.895485	0.208837	0.859624	0.00461801	0.949281	0.147526	0.915168	0.0228764	0.961685	0.185754	0.862779	0.0719514	0.97324	0.144574	0.928107	-0.0316916	0.970299	0.0764924	0.959993	-0.0465221	0.972045	-0.225661	0.626452	-0.272822	0.451188	-0.283237	0.392665	-0.287808	0.344175	-0.263509	0.537408	-0.216541	0.590383	-0.0341128	0.854359	0.0510065	0.820758	Actinobacteriota
508fec6e4f3980605dbf1f56bcb08714	0.105336	0.751897	0.107055	0.762466	0.00919403	0.803386	-0.00829531	0.768037	-0.0985162	0.928253	-0.080094	0.937807	-0.0239923	0.92895	-0.0178817	0.928702	-0.00951392	0.933695	0.0561836	0.930561	0.00412636	0.923657	0.0514077	0.96244	-0.0452229	0.93329	-0.0214841	0.951396	-0.0429283	0.929598	-0.005268	0.943237	0.00548343	0.82989	-0.010745	0.796979	0.0413909	0.78345	0.034859	0.746807	0.0328003	0.812197	0.034964	0.794718	0.0358181	0.809478	0.0480961	0.755347	Myxococcota
50ec05f2b976f31de13c0f49af9e8e28	0.0834731	0.846831	0.090236	0.861069	0.17825	0.62836	0.113092	0.747747	-0.129604	0.937375	-0.13385	0.949126	0.198611	0.867244	0.283038	0.783793	-0.0138166	0.971089	0.0614986	0.972737	0.113119	0.920348	0.18965	0.944547	0.157168	0.924528	0.200887	0.927912	0.116282	0.948706	0.177144	0.933451	0.315999	0.45012	0.105283	0.799753	-0.271135	0.412738	-0.290982	0.320287	-0.00450468	0.918399	-0.106568	0.811466	0.512164	0.0957782	0.56186	0.0338951	Proteobacteria
50f12efdbf389ec544a43cafcafab7ee	-0.0843993	0.834813	-0.0326107	0.872531	-0.189684	0.592274	-0.27093	0.387193	0.0129298	0.962565	0.0483321	0.966418	-0.065269	0.921043	-0.0564539	0.945936	-0.108	0.930477	-0.0749497	0.950688	-0.0558838	0.933255	-0.0253479	0.978836	-0.0970333	0.937667	-0.123953	0.954752	-0.124735	0.937387	-0.138859	0.941827	-0.243128	0.594439	-0.296535	0.404005	-0.34619	0.280045	-0.370047	0.196864	-0.297052	0.478528	-0.32303	0.390815	0.100128	0.798246	0.135724	0.71866	Acidobacteriota
50f324c99a763e1b0671407d3b4ef919	-0.00189764	0.874667	0.137868	0.776904	-0.0282582	0.833745	-0.175883	0.594264	-0.16913	0.91193	-0.103497	0.961986	-0.146557	0.884487	-0.0228557	0.968802	-0.21139	0.872903	-0.193633	0.890775	-0.159141	0.880288	-0.12605	0.967698	-0.113665	0.936628	-0.107749	0.969226	-0.146682	0.928048	-0.156892	0.943422	-0.0085419	0.927575	-0.107456	0.790037	-0.485485	0.10072	-0.55707	0.0262431	-0.367353	0.368614	-0.400815	0.26554	0.190372	0.644632	0.328863	0.294643	Acidobacteriota
50fb4537c60b9db23a60ecafbb183e29	0.372443	0.275717	0.431621	0.220738	-0.294379	0.380681	-0.292981	0.334719	0.217388	0.876447	0.256424	0.844208	-0.0898447	0.91283	0.00436458	0.958231	0.0107843	0.953728	0.103976	0.944603	-0.0189742	0.924251	0.0595902	0.973686	-0.0468241	0.95195	0.0524434	0.976457	-0.0615877	0.953886	0.0110176	0.97555	0.167934	0.721604	0.253468	0.485564	0.547377	0.0629436	0.610532	0.0147155	0.418954	0.291061	0.493878	0.162129	-0.200295	0.626333	-0.326204	0.306354	Chloroflexi
512e88a304c6dceb266d6163035a3db3	0.448971	0.145921	0.326633	0.400924	-0.176376	0.63065	-0.0732217	0.833597	0.0499511	0.967201	0.062144	0.974823	0.272685	0.813571	0.328942	0.735021	0.150579	0.916188	0.310869	0.80143	0.280378	0.777135	0.353364	0.813065	0.28067	0.837664	0.361925	0.753533	0.282659	0.851617	0.338774	0.77888	0.239603	0.598069	0.12273	0.758912	0.140073	0.700299	0.113431	0.742828	0.2276	0.601384	0.165877	0.690514	0.170798	0.69556	0.203159	0.580913	Actinobacteriota
515163db41092784bed0c10394834c61	0.0122405	0.911033	0.0972082	0.847622	-0.0222602	0.853229	-0.145877	0.668807	-0.188906	0.899903	-0.188294	0.917476	-0.152289	0.861759	0.0512557	0.960969	-0.0729254	0.939666	0.00700611	0.979902	-0.0922821	0.915081	0.00723938	0.990611	-0.128721	0.912822	-0.0623592	0.980455	-0.0875595	0.946795	-0.0396653	0.982623	-0.0345808	0.885405	-0.0830716	0.841145	-0.0949034	0.790903	-0.198674	0.530054	-0.15868	0.722579	-0.162123	0.697296	-0.13845	0.75207	-0.0904106	0.840063	Methylomirabilota
515fe31140a7cc5c73dd6223f0154fbc	-0.0924463	0.795853	-0.0302499	0.892144	0.0996706	0.756242	0.0203509	0.864765	-0.265497	0.846215	-0.248678	0.858964	0.164688	0.887361	0.209175	0.851264	0.00807998	0.960189	-0.009375	0.976456	0.0513469	0.943258	0.027572	0.983787	0.108965	0.946656	0.0982492	0.970763	0.0915589	0.958557	0.0922316	0.967006	0.0880659	0.862844	-0.048728	0.872018	-0.373406	0.23974	-0.396957	0.150618	-0.128437	0.761788	-0.227791	0.566051	0.407116	0.218857	0.522566	0.056798	Proteobacteria
516848b00b5ab4634d1f3e40f534d797	0.133281	0.744292	0.0438764	0.849407	0.161395	0.650607	0.214488	0.508948	0.0242183	0.960464	0.0512916	0.967411	-0.0468739	0.929323	0.013678	0.93714	-0.123156	0.914809	-0.0313405	0.957353	-0.0603273	0.924083	0.0080518	0.975509	-0.066424	0.943513	0.00555636	0.973524	-0.0768122	0.941523	-0.00456915	0.97035	0.349435	0.403688	0.264886	0.461809	0.08614	0.746652	0.0734249	0.752875	0.117058	0.780252	0.0873656	0.81799	0.0506456	0.816943	0.0404518	0.824505	Methylomirabilota
518a04cd4be3e17f9bbefc58f7292611	-0.17557	0.67059	-0.135935	0.760177	0.0950098	0.728998	0.0734863	0.742748	-0.0622876	0.935547	-0.0568727	0.958918	-0.06243	0.910811	-0.0809288	0.930951	0.0209689	0.935217	0.0315295	0.957331	0.0185175	0.927802	0.0280325	0.977349	-0.0480943	0.939031	-0.0617205	0.964802	-0.0175916	0.954177	-0.014354	0.970796	-0.0564761	0.80188	-0.0251777	0.803698	-0.0546439	0.776796	-0.0568932	0.768657	-0.123841	0.768244	-0.0711625	0.82108	-0.161802	0.669828	-0.139371	0.69984	Firmicutes
51c287a152d0707196efb4d7a4b5d2b9	0.149855	0.736934	0.234599	0.58985	-0.163992	0.650332	-0.295589	0.323077	0.00933518	0.968786	0.0741881	0.968317	0.100718	0.93038	-0.0647225	0.951018	0.188184	0.895889	0.0488075	0.973191	0.143978	0.897308	0.0257621	0.987019	0.103159	0.949478	-0.0620021	0.981256	0.104103	0.958923	-0.0584497	0.979923	0.00732529	0.894937	0.0566392	0.867301	0.0733063	0.821324	0.0279413	0.883732	-0.0230795	0.901642	0.0347243	0.909162	-0.19581	0.640595	-0.242929	0.486072	Entotheonellaeota
51ecec5f794092e64e19f22ffbf091f1	-0.0748607	0.784079	-0.0286475	0.805372	0.0192813	0.76187	-0.039209	0.729002	0.0132008	0.940965	0.00306607	0.948621	-0.0437972	0.923359	-0.0786902	0.90699	-0.107896	0.901459	-0.192194	0.872167	-0.133607	0.874932	-0.195809	0.917525	-0.0820535	0.918022	-0.136966	0.929163	-0.13145	0.910043	-0.151634	0.913354	-0.0743791	0.819627	-0.139662	0.670354	-0.209146	0.552389	-0.171955	0.583142	-0.24135	0.579691	-0.179194	0.643615	-0.015558	0.79247	0.042106	0.761115	Proteobacteria
524bacf5d7464a3dc32efa0c332d8bb8	0.219288	0.598784	0.291123	0.472126	-0.39543	0.199838	-0.40681	0.133013	0.185525	0.901907	0.259613	0.858591	0.126561	0.912539	0.0290677	0.974242	0.157539	0.913523	0.0889599	0.962545	0.0643039	0.955403	-0.0274855	0.990121	0.0836163	0.957111	-0.00153092	0.988968	0.0196977	0.981189	-0.0354743	0.985204	-0.0391815	0.88894	0.0841109	0.840322	0.336672	0.284622	0.418435	0.114517	0.206393	0.636562	0.277182	0.461493	-0.242068	0.533602	-0.363083	0.223775	Proteobacteria
526b7c4ed48ffe329226cc31d7186322	-0.357185	0.313477	-0.203591	0.644693	0.0944689	0.777988	-0.0462194	0.789958	-0.0664323	0.953847	-0.0321912	0.969066	-0.162601	0.875677	-0.221252	0.835808	-0.178869	0.897909	-0.285559	0.817897	-0.207987	0.840055	-0.280216	0.873336	-0.193535	0.890706	-0.27013	0.846889	-0.218941	0.890275	-0.309421	0.795191	-0.203393	0.66388	-0.20005	0.588927	-0.4342	0.154219	-0.419733	0.134339	-0.374277	0.359026	-0.329292	0.383981	0.0724711	0.852898	0.126859	0.736012	Proteobacteria
527e6b26c2f4f8bc2b863a4cc1e6c429	-0.223677	0.577965	-0.140791	0.736251	0.0473035	0.776389	-0.0592954	0.744472	-0.0419769	0.954239	-0.0138471	0.96714	-0.12391	0.886618	-0.176373	0.86907	-0.145433	0.903151	-0.192459	0.885748	-0.174147	0.846909	-0.237311	0.892371	-0.157832	0.909223	-0.223276	0.891839	-0.192517	0.88721	-0.243581	0.860872	-0.0851192	0.812161	-0.0598033	0.785572	-0.291799	0.389605	-0.295465	0.3446	-0.310506	0.461297	-0.25622	0.513556	-0.0930595	0.778147	-0.02268	0.818947	Latescibacterota
528cf021422b0fa42bea6de01b5a132b	-0.181551	0.680258	-0.16676	0.726745	0.18469	0.607376	0.155929	0.642207	0.297396	0.801886	0.261294	0.837766	-0.113877	0.916739	-0.0908849	0.94215	0.0312077	0.95401	0.085483	0.958161	-0.00517458	0.94609	0.0490046	0.984815	-0.0663768	0.941749	-0.0148394	0.98206	-0.0178021	0.969779	-0.0294612	0.980507	-0.147942	0.760243	-0.065926	0.854832	-0.131034	0.714835	-0.182031	0.574688	-0.147519	0.739796	-0.180195	0.660269	-0.0770768	0.835646	0.000154135	0.910902	Proteobacteria
5302149e698b5897c79134db4c4c6e96	-0.170628	0.697494	-0.131495	0.793531	0.133376	0.71275	-0.0104872	0.916895	-0.0418666	0.968207	0.0290347	0.983458	0.213273	0.856018	0.23559	0.832063	0.0573507	0.959346	-0.0113015	0.982745	0.0834178	0.938777	0.0503861	0.986118	0.174175	0.915688	0.128475	0.96405	0.100464	0.958292	0.0536885	0.980273	-0.00757321	0.952371	-0.258302	0.464039	-0.478922	0.108195	-0.562118	0.0239538	-0.37783	0.353395	-0.488106	0.162266	0.184831	0.655711	0.352839	0.246901	Proteobacteria
5322f760c46ea1a0f2e14d27f4a24dd8	0.0985008	0.861402	0.137758	0.787195	-0.023277	0.955069	-0.0729194	0.851503	-0.111147	0.945287	-0.0135213	0.988442	0.305797	0.779956	0.226326	0.842515	0.167604	0.908347	0.0983691	0.961242	0.247418	0.810831	0.216518	0.937173	0.206128	0.902009	0.188885	0.941148	0.242724	0.887893	0.201142	0.928242	-0.00165515	0.982763	-0.15301	0.696043	-0.22838	0.494047	-0.16518	0.614968	-0.0291292	0.956265	0.00773799	0.964924	0.354618	0.281689	0.39624	0.169372	Actinobacteriota
535cdc776a1cbcaf0bb69ff03ecd688e	-0.0836012	0.837618	-0.160729	0.735526	0.35042	0.292949	0.396531	0.163949	-0.200465	0.890744	-0.243937	0.852844	-0.117214	0.912907	-0.120407	0.915627	-0.156298	0.896827	-0.148168	0.919009	-0.165955	0.864282	-0.160499	0.946647	-0.144747	0.916666	-0.11651	0.959392	-0.151093	0.921119	-0.137909	0.947116	0.106704	0.802182	0.199885	0.592966	0.0301123	0.860166	0.0291599	0.854979	0.097683	0.81972	0.093158	0.821478	0.174354	0.668551	0.171103	0.651057	Myxococcota
5382361a4ba8fc1eee2a26eea8a73b70	0.091562	0.852589	-0.0688543	0.895622	-0.0181854	0.909594	0.16978	0.609466	0.106936	0.941678	0.029096	0.981036	-0.0613181	0.930219	0.147409	0.902643	0.0219091	0.952255	0.153101	0.925165	-0.0113635	0.944038	0.059922	0.98174	-0.00471735	0.959692	0.12091	0.963641	0.0659972	0.960663	0.176404	0.936242	0.0324371	0.893905	0.134033	0.733207	0.364149	0.246779	0.342717	0.223049	0.316808	0.452582	0.25367	0.510482	-0.0811187	0.836364	-0.120897	0.775304	Proteobacteria
5386ee30df9b6d5b814a50e918464dd7	0.0989065	0.726905	0.0743832	0.765806	-0.104507	0.675379	-0.0930057	0.665177	0.00169932	0.940519	-0.00902324	0.951788	0.0156243	0.90792	0.0431299	0.907381	-0.0154815	0.921036	-0.0160372	0.927198	0.0266409	0.910257	0.0256797	0.959397	0.0302567	0.927626	0.0351055	0.948782	0.0212409	0.947043	0.0249252	0.955428	0.00768754	0.772468	-0.0198022	0.693774	0.0319635	0.773494	0.0307535	0.737951	0.156167	0.694745	0.112688	0.727574	0.192976	0.605617	0.155719	0.631825	Proteobacteria
53db14212446f525349ee95f6abaf9c3	0.0991487	0.841901	0.262794	0.532282	-0.135521	0.722532	-0.185086	0.571142	-0.157869	0.917038	-0.00986794	0.982935	0.115209	0.919385	0.0356689	0.968889	0.0362314	0.963911	0.0428149	0.978774	0.0503287	0.95353	0.0605574	0.98412	0.052665	0.960891	0.0508381	0.982613	0.0259946	0.975874	0.0149523	0.986345	0.022475	0.929015	-0.0250649	0.933505	-0.00492457	0.950698	0.037908	0.900826	-0.114129	0.807833	-0.0257275	0.931017	-0.189999	0.650954	-0.185944	0.626821	Actinobacteriota
54a73a33d6174fa989ce9c85f32aa260	0.0467957	0.892599	0.229584	0.600912	0.028181	0.876706	-0.0591254	0.854857	0.152865	0.917887	0.156125	0.935175	-0.178067	0.856144	-0.0421283	0.958038	-0.00924214	0.950999	0.119196	0.945239	-0.0890383	0.927472	0.0112934	0.989098	-0.102273	0.940626	0.0578167	0.978007	-0.072081	0.959361	0.0244305	0.982733	0.095089	0.819325	0.262421	0.459093	0.219222	0.524348	0.314719	0.275101	0.0407277	0.869529	0.200757	0.616043	-0.300767	0.41074	-0.318269	0.314932	Proteobacteria
5501b0604e52eb5f8a05ffa83d186b48	0.331474	0.339932	0.266011	0.524004	-0.101294	0.80928	0.0378863	0.920145	0.181068	0.906883	0.108107	0.964194	-0.0641215	0.956201	0.175949	0.887078	0.0356605	0.977575	0.112757	0.952898	0.0816482	0.947586	0.161593	0.958326	0.138644	0.934601	0.243288	0.905929	0.192186	0.914707	0.256087	0.888423	0.304263	0.469914	0.376944	0.24191	0.285144	0.371311	0.374704	0.167089	0.448663	0.248494	0.390315	0.273183	0.329724	0.329639	0.14811	0.723968	Proteobacteria
5512d09b7a780c124214b125837b2990	0.080894	0.817492	0.153806	0.742817	-0.215492	0.528504	-0.332455	0.261915	0.0541707	0.96156	0.0859978	0.963109	0.173377	0.883286	0.0839156	0.940773	0.0803686	0.944383	0.024085	0.970877	0.100786	0.926331	0.0421151	0.981776	0.134802	0.933374	0.0229969	0.982324	0.018712	0.971037	-0.0519047	0.974201	-0.0399469	0.907283	-0.250425	0.486117	-0.379721	0.224691	-0.403609	0.146082	-0.346117	0.408528	-0.372507	0.313393	0.0396562	0.820524	0.0519716	0.851821	Proteobacteria
55b44304ebdda9f19e3d8444e907ad82	0.280581	0.467318	0.320859	0.42195	-0.154453	0.653535	-0.193135	0.555777	-0.070525	0.942865	-0.0758574	0.956621	-0.00383026	0.934739	0.116941	0.913473	0.111337	0.925398	0.191892	0.892305	0.117741	0.900759	0.193115	0.934533	0.0250192	0.950413	0.10069	0.962316	0.139972	0.924918	0.208457	0.903931	0.0163527	0.851882	0.0727919	0.79895	0.147241	0.662554	0.213432	0.501463	0.23607	0.584356	0.306174	0.42056	0.159613	0.703467	0.114682	0.760549	Verrucomicrobiota
55ca271a3e0916d5a66c9107022c0736	0.141948	0.732248	0.166099	0.721131	-0.171029	0.625757	-0.19185	0.549478	0.138901	0.920002	0.149917	0.929144	0.188123	0.873	0.156334	0.890329	0.192807	0.894159	0.175644	0.900633	0.173621	0.872937	0.131636	0.958037	0.135727	0.931257	0.106505	0.961179	0.130565	0.93734	0.107381	0.959036	0.0893099	0.813382	0.112714	0.765814	0.0724978	0.765193	0.0760977	0.805136	0.0428936	0.839378	0.0629331	0.836869	-0.035292	0.81793	-0.0372805	0.86132	Proteobacteria
55cf68f59554c7892969891fdc404289	0.382767	0.256667	0.438055	0.206166	-0.281945	0.404407	-0.299028	0.314897	0.292951	0.823881	0.29523	0.795443	0.102172	0.927776	0.0484831	0.957365	0.182652	0.899007	0.24009	0.853445	0.190776	0.856017	0.202632	0.933332	0.121539	0.939551	0.148903	0.954531	0.124151	0.94531	0.112082	0.963721	-0.0226298	0.861677	0.0519706	0.867047	0.185848	0.600801	0.251254	0.406472	0.0424855	0.857937	0.169948	0.68186	-0.280749	0.457495	-0.337625	0.277344	Nitrospirota
5600f72fc06c72dc504cec94c50e75e5	-0.116927	0.748721	-0.132449	0.74635	0.110782	0.719031	0.129966	0.643338	-0.069759	0.941952	-0.0562412	0.95476	-0.0387631	0.92164	-0.0542717	0.915173	-0.0101396	0.935236	-0.00974702	0.936708	0.0187905	0.921688	0.0210244	0.967536	-0.0479295	0.9316	-0.0616672	0.954264	0.00666538	0.943906	0.00796987	0.952697	0.0708847	0.802951	0.125339	0.687751	0.100185	0.685134	0.0829755	0.679287	0.0969606	0.752572	0.0966785	0.722504	0.038707	0.808017	0.0526012	0.772845	Proteobacteria
560cee5a9a01e47925ba1d971b4fb490	0.0280573	0.89659	-0.0371488	0.915534	0.189234	0.599104	0.212938	0.505164	-0.0705713	0.955668	-0.132831	0.946222	-0.186418	0.855099	-0.190256	0.870105	-0.263678	0.821226	-0.231795	0.866142	-0.177344	0.859951	-0.141035	0.962445	-0.153594	0.912831	-0.143601	0.956206	-0.165476	0.928018	-0.121337	0.959189	0.220199	0.632686	0.21895	0.553944	0.087507	0.767141	0.0408431	0.851566	0.170707	0.705042	0.0879738	0.837143	0.198977	0.630426	0.205394	0.575935	Proteobacteria
56cab48814253f95872705fb1dbb03af	-0.168247	0.706651	-0.124669	0.802373	0.135259	0.722982	0.0850506	0.813058	-0.362528	0.746099	-0.517793	0.332109	-0.103838	0.914967	0.0876798	0.940416	-0.106763	0.935743	0.0695101	0.967636	-0.069163	0.933022	0.0522704	0.983621	-0.0777654	0.95591	0.0514527	0.980102	-0.0122049	0.966361	0.10142	0.967952	-0.175967	0.717431	-0.161156	0.677633	-0.320064	0.317077	-0.301048	0.301924	-0.196319	0.655481	-0.238426	0.540178	0.216228	0.592188	0.213532	0.557935	Actinobacteriota
5731f1ce2e497704ecd825c7bdd206c1	0.137608	0.707904	0.100707	0.757764	0.0412748	0.711053	0.00680253	0.691862	0.0563385	0.939254	0.0505022	0.933152	0.0393434	0.890821	0.0791126	0.896959	-0.0377935	0.927412	-0.0123713	0.930535	0.0138178	0.902167	0.0059745	0.95601	0.100085	0.923943	0.0711222	0.941145	0.0707914	0.940069	0.0353566	0.942648	0.29976	0.490706	0.0689914	0.729414	-0.0397429	0.741057	-0.0252686	0.720143	0.00421682	0.811713	0.0142212	0.764793	0.0989142	0.744318	0.112773	0.679336	Deinococcota
57397a6dbd0c67d7eb6b5c04bbfd7f5b	0.361966	0.312588	0.331501	0.408455	-0.335958	0.317908	-0.300048	0.340478	0.042016	0.952469	0.0485061	0.963577	0.0595242	0.911914	0.189769	0.844246	0.0491675	0.940976	0.148389	0.913411	0.0843059	0.894449	0.16357	0.922288	0.0834947	0.929381	0.139474	0.93053	0.0875943	0.942736	0.136303	0.928422	-0.0102344	0.84063	-0.0128799	0.793478	0.263706	0.439732	0.279193	0.368428	0.311827	0.463486	0.303608	0.437964	0.130131	0.746352	0.0752167	0.786378	Chloroflexi
5744d78665b5c5c94644fd6466147262	-0.0408283	0.818378	-0.0950676	0.795131	0.080349	0.742222	0.129267	0.664759	0.0567477	0.935785	0.044898	0.945593	-0.0500858	0.922163	-0.0743568	0.915944	-0.0767458	0.924497	-0.0296935	0.943507	-0.0614032	0.913156	-0.04155	0.965695	-0.0422172	0.93258	-0.0237584	0.952356	-0.0857522	0.936657	-0.0729314	0.946357	0.0591957	0.809092	0.0465427	0.774908	0.0432268	0.757318	0.0241873	0.729947	-0.00237803	0.814082	-0.0176773	0.808149	-0.085418	0.75615	-0.082312	0.7377	Myxococcota
575b466a4a4e79e0ea0d28ba6c948420	0.0467233	0.91698	0.0835328	0.877069	-0.196452	0.58269	-0.199465	0.532344	-0.0611121	0.967886	-0.106715	0.960903	0.0948509	0.935546	-0.00595856	0.979043	0.128714	0.927792	0.0222712	0.984798	0.0942245	0.933545	-0.00665621	0.991153	0.044617	0.967381	-0.0268695	0.987004	0.0650921	0.967599	-0.0727414	0.976812	-0.218773	0.641359	-0.21101	0.568052	0.0638841	0.875069	-0.0871794	0.809237	0.0306064	0.927817	-0.0293951	0.936725	-0.0496857	0.918766	0.0216353	0.946758	Myxococcota
57859f0742937e3895ead273ee6a9596	-0.37088	0.275012	-0.345323	0.366441	0.579938	0.0510009	0.563231	0.024971	-0.326879	0.782435	-0.357834	0.677953	-0.129151	0.900401	-0.0574254	0.949147	-0.0985581	0.937034	-0.130212	0.937891	-0.170215	0.867427	-0.172454	0.950653	-0.180075	0.903983	-0.115002	0.964768	-0.0846115	0.954716	-0.0672049	0.972935	0.112955	0.807302	0.25593	0.475513	0.00870306	0.872546	0.0194905	0.86932	0.118695	0.7785	0.110753	0.785002	0.195458	0.636916	0.221697	0.538943	Proteobacteria
58304c0c383092b44c4673579ccafaba	-0.0548927	0.898346	-0.0789702	0.884984	-0.169344	0.64833	-0.0821784	0.828886	0.230459	0.875061	0.273373	0.847508	0.0389229	0.970534	-0.0587036	0.963676	0.0652523	0.960712	0.0815858	0.968204	0.050335	0.961607	0.0675977	0.984202	0.073042	0.96308	0.0391058	0.98712	0.00114806	0.979621	-0.0348166	0.986379	-0.423616	0.290719	-0.315616	0.347499	-0.192267	0.579817	-0.22218	0.468257	-0.244842	0.567629	-0.288481	0.438925	-0.123162	0.793268	-0.123469	0.779948	Proteobacteria
583d31fa8aa93ff6d6bcaf2e7884708d	-0.224124	0.58795	-0.246305	0.567527	0.0524974	0.845552	0.0451424	0.874266	-0.211166	0.880061	-0.208851	0.893429	-0.24547	0.795689	-0.390473	0.670576	-0.265779	0.827376	-0.38411	0.758825	-0.300765	0.729141	-0.390756	0.775415	-0.240009	0.841692	-0.39194	0.722358	-0.294175	0.819583	-0.392848	0.694583	-0.22415	0.631745	-0.230716	0.528204	-0.222903	0.516003	-0.204018	0.518853	-0.183537	0.677872	-0.208811	0.601026	0.0501266	0.874821	-0.0213864	0.91074	Chloroflexi
58de4ef6d1ee83d26084b1f320927bee	-0.210099	0.62127	-0.114884	0.82469	0.0528509	0.857499	-0.0510379	0.886693	-0.294651	0.824301	-0.19769	0.915219	-0.202759	0.841077	-0.101844	0.93685	-0.0251528	0.959972	0.0212134	0.983629	-0.0459022	0.943643	0.0111828	0.991012	-0.179783	0.893939	-0.0589805	0.981675	-0.0917481	0.952077	-0.100698	0.967895	-0.168911	0.728933	-0.179732	0.636678	0.0695367	0.852626	-0.0117601	0.933807	-0.0314989	0.926241	-0.0882679	0.846628	-0.179475	0.675068	-0.266402	0.424615	Methylomirabilota
955dd41ef4a6fa883794de8ebfccad35	-0.0168578	0.899861	0.0721447	0.883578	-0.427968	0.163271	-0.577535	0.0155787	0.179329	0.906173	0.158892	0.935564	0.114608	0.921133	0.109534	0.930727	0.0406831	0.96115	0.0561776	0.971452	0.0971723	0.932517	0.0913449	0.977771	0.0985575	0.950762	0.05752	0.980748	0.0751591	0.966384	0.0347915	0.982361	-0.336719	0.433782	-0.469617	0.135034	-0.251447	0.451988	-0.359498	0.196218	-0.27561	0.515469	-0.358046	0.324724	-0.076307	0.841451	0.0287255	0.917689	Proteobacteria
59b63011db5d837a9d1f5c179280cb0f	-0.166614	0.697599	-0.120033	0.794654	0.223524	0.53178	0.169591	0.609748	-0.212834	0.88071	-0.228617	0.866564	-0.227077	0.814863	-0.368676	0.674802	-0.18676	0.886158	-0.358601	0.767588	-0.219849	0.821037	-0.290108	0.874006	-0.256332	0.831193	-0.39958	0.695171	-0.267006	0.842077	-0.334036	0.781938	0.0273605	0.8708	0.097466	0.790046	-0.0739784	0.800863	-0.0661568	0.797594	-0.028938	0.874903	0.0354393	0.86299	0.087784	0.822509	0.0557937	0.846997	Proteobacteria
5a2f01110826f3d8a17efe7ca6e05e68	0.00558564	0.90422	-0.0277179	0.911066	0.311387	0.34917	0.310895	0.297716	0.0256432	0.962265	-0.0150116	0.977331	-0.130908	0.902648	-0.098014	0.922535	-0.205276	0.874169	-0.17472	0.907882	-0.124776	0.902262	-0.061034	0.977745	-0.0786607	0.950511	-0.0388714	0.979211	-0.0904105	0.953231	-0.0567715	0.972182	0.276659	0.530323	0.216124	0.557219	-0.11486	0.732566	-0.151894	0.641177	-0.0113736	0.867267	-0.0727476	0.845703	0.172724	0.683107	0.195138	0.599974	Acidobacteriota
5a7997f467209583b3aa3c6c5429697f	-0.0115096	0.914387	0.0451363	0.918132	0.340039	0.294104	0.318869	0.275282	-0.292621	0.832959	-0.358487	0.685831	-0.154159	0.891146	-0.0170038	0.968602	-0.25994	0.839853	-0.219168	0.871484	-0.204957	0.841417	-0.143786	0.960643	-0.151849	0.920692	-0.0823567	0.976153	-0.135185	0.932806	-0.0394009	0.980052	0.430214	0.27999	0.526191	0.0941336	0.0728212	0.815204	0.079409	0.816482	0.262912	0.538671	0.229614	0.557774	0.350951	0.300808	0.36384	0.225514	Proteobacteria
5a863db69c8ce724e8f75cf7f46c1edf	-0.371102	0.294227	-0.295037	0.470728	0.245721	0.483406	0.184292	0.571932	-0.266076	0.832308	-0.303816	0.769783	-0.182453	0.849591	-0.261661	0.796311	-0.121936	0.92156	-0.31141	0.793863	-0.253635	0.783725	-0.352035	0.807267	-0.225415	0.856839	-0.332311	0.788448	-0.199706	0.895645	-0.272739	0.852832	-0.108425	0.79348	-0.0743971	0.798438	-0.165672	0.640363	-0.167136	0.610389	-0.134917	0.757276	-0.115705	0.768452	0.0409591	0.837644	0.0534868	0.843341	Myxococcota
5ac913d4f999d171d98a3ffe89a090a8	-0.177398	0.676228	-0.119899	0.788103	-0.0810464	0.765213	-0.167607	0.607424	0.12495	0.927222	0.0971027	0.953927	-0.0195487	0.932027	0.0672176	0.931329	-0.0400384	0.948238	-0.0713079	0.952908	-0.039409	0.932975	-0.0295648	0.976336	-0.045795	0.952492	-0.0250519	0.973727	-0.0454034	0.956124	-0.0638273	0.962977	-0.300318	0.499394	-0.410385	0.231435	-0.369878	0.246172	-0.393141	0.16709	-0.285633	0.501166	-0.341219	0.361691	0.0847578	0.803641	0.159373	0.671017	Actinobacteriota
5b02c3e8f02eea623fba9e10323b6353	-0.0706099	0.792322	-0.0891473	0.791447	0.101251	0.742958	0.128625	0.670869	-0.0274678	0.928467	-0.0504439	0.927355	-0.00506868	0.907541	0.0295092	0.914304	-0.0283603	0.928836	-0.0378519	0.938955	-0.00678969	0.896189	0.00278314	0.950852	-0.0340608	0.932319	-0.0231347	0.961989	-0.0619941	0.929135	-0.0520626	0.943922	0.00365202	0.831306	-0.0130752	0.785201	0.010432	0.794547	0.00760024	0.751821	-0.0278958	0.798737	-0.0517773	0.760865	-0.0331203	0.807957	-0.0175573	0.777891	Myxococcota
5b6e5ab9363a17ff45b3e490f93b0a1a	0.0744709	0.878925	0.109147	0.834889	-0.464608	0.1208	-0.538742	0.027658	-0.00176603	0.9806	0.0676446	0.976562	0.146734	0.900438	0.0662099	0.958586	0.13334	0.925794	0.0252554	0.984362	0.15074	0.894343	0.068927	0.984147	0.0796077	0.959622	-0.0299917	0.98604	0.0658113	0.970241	-0.0479318	0.98242	-0.338759	0.421509	-0.410492	0.197682	-0.0674563	0.863073	-0.281992	0.331415	-0.115911	0.803262	-0.244768	0.524265	-0.081513	0.871826	0.00117566	0.962142	Entotheonellaeota
5be0f99d1c8506841dec4b6fd94bb6b5	0.0166478	0.901998	0.0435829	0.911396	0.0111655	0.853252	0.0305547	0.876714	-0.0298956	0.959842	0.015451	0.977978	0.180738	0.878143	0.188489	0.869313	0.284996	0.842904	0.350541	0.779606	0.26262	0.790756	0.327691	0.844263	0.215449	0.885948	0.312584	0.818409	0.277111	0.842677	0.343299	0.760702	-0.102442	0.802328	0.00221143	0.874298	0.395606	0.210853	0.453787	0.0871566	0.328346	0.429113	0.347148	0.344966	-0.0662321	0.857431	-0.172511	0.657455	Proteobacteria
5be90367b5e9a8605c598195adb299ae	0.239913	0.549272	0.228911	0.601073	0.0282154	0.86819	-0.0191227	0.884784	-0.0623727	0.956084	-0.0715021	0.966464	-0.0772195	0.92552	0.085588	0.939632	-0.191579	0.884762	-0.101311	0.94993	-0.167106	0.877806	-0.0571429	0.981658	-0.104066	0.934193	-0.0140217	0.97911	-0.145249	0.932832	-0.0853659	0.970104	0.18039	0.713785	0.0481097	0.870956	-0.13858	0.704516	-0.122901	0.717614	-0.0906711	0.82911	-0.0955648	0.822419	0.104829	0.820294	0.107251	0.79865	Myxococcota
5c07a6bcbbafbe9e50037c4f91c444e4	-0.162191	0.720594	-0.250855	0.558047	0.28733	0.390358	0.415786	0.12704	-0.0133356	0.95658	-0.0660095	0.970202	-0.180363	0.863537	-0.195954	0.864673	-0.178131	0.896414	-0.203722	0.886877	-0.197613	0.852253	-0.210304	0.931156	-0.0957274	0.944795	-0.0987542	0.96996	-0.136506	0.939967	-0.133828	0.955197	0.134765	0.786545	0.19344	0.60521	0.0581671	0.830247	0.0733717	0.822439	0.0344053	0.898668	0.0299187	0.906031	-0.0793251	0.859229	-0.0269685	0.920615	Acidobacteriota
9482a266edec0b6d53c13b6d1d9a9523	0.118288	0.814653	0.304689	0.44303	-0.458435	0.121568	-0.66062	0.00262907	-0.0462258	0.973319	0.161752	0.937587	0.160585	0.890415	0.212772	0.853317	0.234396	0.87268	0.259077	0.838826	0.185207	0.863399	0.216908	0.932893	0.137401	0.935577	0.139547	0.961394	0.150964	0.935083	0.116828	0.963313	-0.412108	0.30654	-0.404027	0.207493	-0.0809632	0.841911	-0.0981862	0.784968	-0.189823	0.665588	-0.189647	0.640063	-0.187098	0.660938	-0.264448	0.42831	Acidobacteriota
5cd791e372ce3572e86ffc8f22acb4fe	-0.00975058	0.951324	0.0509833	0.907863	-0.0607131	0.863152	-0.203509	0.523927	0.231028	0.871687	0.230633	0.884439	0.109128	0.926038	0.0819878	0.947277	0.16304	0.912578	0.0492057	0.975189	0.148269	0.897206	0.112424	0.972566	0.12624	0.939587	0.0589222	0.981274	0.152443	0.937063	0.117196	0.963348	-0.0493538	0.884986	-0.0623792	0.883983	0.257288	0.438059	0.189746	0.551427	0.189772	0.666376	0.26174	0.490583	-0.165125	0.706862	0.100222	0.816728	Actinobacteriota
5ce13dea0f9d7fe460b6a36351749c92	0.0997503	0.812497	0.0533074	0.859035	0.0380427	0.831091	0.0998083	0.752348	0.0509323	0.955853	0.0939803	0.955516	-0.102122	0.925467	-0.0860567	0.934977	-0.143075	0.918768	-0.123353	0.932672	-0.124642	0.896866	-0.117974	0.965662	-0.0369525	0.954947	-0.0202379	0.974045	-0.0486044	0.964308	-0.0242143	0.973458	0.262036	0.553969	0.237076	0.515477	0.161711	0.63985	0.122208	0.680331	0.106103	0.808505	0.119171	0.763716	-0.103646	0.792945	-0.0701031	0.821498	Actinobacteriota
5d8024f50d52c964f3bfbbd5fc88047f	0.252256	0.524492	0.221559	0.615392	-0.0950463	0.766876	-0.0683277	0.772514	-0.0336434	0.954137	-0.0658989	0.95593	-0.0580193	0.927007	0.000610438	0.952811	-0.0973014	0.93389	-0.0523005	0.954547	-0.0147646	0.943012	0.0306467	0.97768	-0.0223998	0.957496	-0.00602911	0.974307	0.00952824	0.963963	0.0140976	0.973273	0.190446	0.693912	0.0726529	0.809537	0.0596028	0.792775	0.0504244	0.783413	0.255413	0.549612	0.185287	0.652055	0.348208	0.314292	0.290278	0.381163	Acidobacteriota
5db923b5b5475050227ce593dfe62a4a	-0.0225481	0.860585	0.0244886	0.854693	-0.115601	0.711646	-0.173181	0.59005	0.040272	0.95299	0.0597909	0.95783	0.199326	0.865824	0.0131631	0.950962	0.170677	0.903828	0.0723576	0.942367	0.171325	0.86964	0.0759411	0.970476	0.151598	0.919741	0.00469736	0.973561	0.120294	0.945149	0.0193163	0.972687	-0.081398	0.813324	-0.0543371	0.79012	-0.111638	0.704627	-0.147877	0.630135	-0.0899328	0.788994	-0.110257	0.765593	-0.000238574	0.837278	0.0464469	0.811625	Proteobacteria
5df12cabe78f875013e63161e51999fc	0.221834	0.580859	0.242036	0.566759	-0.390213	0.224844	-0.400159	0.17417	0.298665	0.810865	0.285894	0.782142	0.236901	0.837715	0.0937862	0.925439	0.145645	0.918826	0.0803028	0.951664	0.186626	0.859585	0.106015	0.967926	0.155267	0.925594	0.037426	0.974561	0.0915249	0.959798	0.00889999	0.972502	-0.246025	0.589785	-0.310023	0.38369	-0.165666	0.642019	-0.146787	0.647963	-0.196027	0.661688	-0.154415	0.70918	-0.0888323	0.82587	-0.0268597	0.852454	Chloroflexi
5ebb70adf8a94b0dd035f04ff2bd83b8	-0.157487	0.74439	-0.0902727	0.851617	0.0504996	0.864768	-0.0571413	0.852228	-0.284913	0.840475	-0.175973	0.925844	0.0936303	0.934375	0.0821346	0.946113	-0.054925	0.956226	-0.0826134	0.960575	-0.0704091	0.948362	-0.0485662	0.983411	-0.0323074	0.966931	-0.0336379	0.984047	-0.0985385	0.956032	-0.111389	0.958941	0.0104131	0.901414	-0.23557	0.514766	-0.0912726	0.811172	-0.243393	0.424689	-0.1999	0.648555	-0.295186	0.43322	-0.218045	0.588953	-0.0209936	0.910747	Proteobacteria
5efbe30ba495b93d3634aa0c69ac826f	-0.362308	0.304033	-0.426899	0.23535	0.313049	0.353543	0.391675	0.174856	-0.100739	0.937855	-0.0780395	0.954763	-0.154535	0.878622	-0.233255	0.823076	-0.234165	0.845179	-0.222726	0.862125	-0.257687	0.775293	-0.266928	0.876609	-0.203649	0.878489	-0.156999	0.937965	-0.199389	0.880353	-0.185812	0.910889	-0.0357024	0.848378	0.0112465	0.833473	-0.0599845	0.778395	-0.0859865	0.755885	-0.0637231	0.828204	-0.116426	0.760785	-0.00449606	0.871505	0.00800191	0.859277	Acidobacteriota
5f3f371021e6ff91cacf8ba932bf437b	-0.137652	0.761133	-0.0614294	0.84521	0.0274106	0.848545	-0.0207288	0.8298	-0.190689	0.897898	-0.170622	0.914927	0.184798	0.875528	0.0984897	0.92489	0.217484	0.883234	0.0988497	0.946247	0.173603	0.870944	0.0859154	0.970833	0.109556	0.943788	0.0698548	0.969052	0.177865	0.920311	0.103546	0.960667	-0.103338	0.83269	-0.090721	0.792852	-0.000982087	0.841017	-0.0244026	0.823602	0.0216067	0.869731	0.0384724	0.856057	-0.0039985	0.876771	0.0259017	0.864238	Proteobacteria
5f898f6addafdb37d664c8419093e7a0	-0.0111331	0.937227	0.188349	0.69119	-0.0659362	0.85276	-0.144422	0.67251	0.173498	0.909968	0.145655	0.943446	0.0821103	0.942784	0.154011	0.900548	0.143232	0.921421	0.248116	0.847972	0.078293	0.943717	0.107768	0.974558	0.0863879	0.955283	0.166345	0.951516	0.0588735	0.96885	0.16217	0.947226	-0.0906373	0.84476	0.179655	0.636784	0.258671	0.4394	0.467996	0.0666273	0.137552	0.761968	0.33164	0.360871	-0.225344	0.57343	-0.260909	0.437119	Proteobacteria
60c852ea7f19e5efc084cb7d5b924db5	-0.276579	0.471247	-0.145403	0.765128	-0.0714543	0.817677	-0.255246	0.40603	-0.112449	0.943944	-0.0165109	0.984417	0.120142	0.918645	0.000428413	0.970728	0.107144	0.938661	-0.048347	0.972948	0.0903213	0.93671	-0.0121843	0.989244	-0.00224517	0.973074	-0.102858	0.970811	0.00468463	0.983615	-0.130582	0.958689	-0.328995	0.445453	-0.420877	0.191024	-0.387772	0.20364	-0.455528	0.0806349	-0.363358	0.375682	-0.411815	0.251229	0.0130441	0.9022	0.0441107	0.906628	Myxococcota
612e57caeea65afe070afde89c32f7eb	0.302419	0.408989	0.333018	0.386442	-0.0440889	0.85567	-0.0188392	0.895901	-0.0032201	0.965501	0.0367074	0.974759	-0.102156	0.920708	-0.00316181	0.966462	-0.119576	0.919985	0.0590995	0.966579	-0.127413	0.896016	-0.0412283	0.984549	-0.0505319	0.953832	0.0333895	0.980112	-0.0986141	0.943749	-0.0118774	0.97952	0.322426	0.448136	0.381449	0.250004	0.37215	0.243084	0.437775	0.102304	0.229391	0.59821	0.281178	0.459211	-0.280727	0.459629	-0.348488	0.260278	Proteobacteria
613e13fde8ec6df2dbbeb33643fbeb40	0.244162	0.540401	0.194001	0.664819	0.0310893	0.844557	0.0708408	0.798733	-0.0869273	0.947459	-0.120564	0.942256	-0.0826948	0.931795	-0.0395578	0.948832	-0.104888	0.914751	-0.0162926	0.95999	-0.0753971	0.920547	-0.0275418	0.977995	-0.0144057	0.956482	0.0415802	0.971605	-0.0335736	0.959457	0.0220433	0.968016	0.262639	0.552306	0.33247	0.347472	0.174029	0.614063	0.188637	0.557965	0.349206	0.397093	0.288668	0.458103	0.285841	0.441117	0.238426	0.504122	Proteobacteria
6160623f18df6d832baec32c0cbfa94c	0.194465	0.646815	0.176081	0.688386	-0.443093	0.153825	-0.417581	0.142419	0.0614782	0.958622	0.09572	0.948766	0.295127	0.788539	0.209082	0.845576	0.299096	0.824753	0.273715	0.833342	0.367805	0.665566	0.300627	0.861424	0.300666	0.811112	0.178618	0.931981	0.299165	0.829464	0.215335	0.898254	-0.310179	0.477011	-0.389546	0.247489	-0.262108	0.431751	-0.225703	0.475369	-0.270304	0.523695	-0.206511	0.608556	-0.0352175	0.879353	0.0231222	0.857842	Actinobacteriota
61960cdb3cf613822197112bb6e17faf	-0.365632	0.294021	-0.316517	0.421259	-0.0251737	0.850673	-0.132668	0.698105	0.115987	0.940831	0.211651	0.896861	0.213658	0.854493	0.234139	0.828868	0.26297	0.853598	0.221059	0.87579	0.23745	0.815853	0.218617	0.928069	0.185059	0.908203	0.200901	0.925336	0.20619	0.905055	0.172554	0.935608	-0.36131	0.391267	-0.508528	0.108513	-0.393359	0.210812	-0.465437	0.0787189	-0.380575	0.350854	-0.447051	0.210664	-0.0328027	0.855982	0.111828	0.790472	Nitrospirota
621cfa8a38b823d036506bef7fc5c839	-0.200394	0.633431	-0.135678	0.750665	0.00258492	0.7957	-0.0710109	0.757207	0.225845	0.871481	0.276526	0.798212	-0.0750299	0.91479	-0.0675937	0.93654	-0.0663512	0.936543	-0.144902	0.916824	-0.104102	0.908203	-0.145888	0.954247	-0.104158	0.931122	-0.140696	0.948146	-0.141971	0.920252	-0.1928	0.905613	-0.189359	0.69077	-0.250999	0.488314	-0.268145	0.431223	-0.277994	0.369937	-0.25683	0.552391	-0.252252	0.521633	0.000260889	0.841534	0.0924859	0.789483	Myxococcota
8fe004a96099a52698e68d2859d3b5cb	-0.00354329	0.923218	-0.0263846	0.953223	-0.230592	0.507315	-0.266508	0.37528	-0.180142	0.910015	-0.16217	0.938177	0.0625191	0.95666	-0.0313767	0.976682	0.0476897	0.966243	-0.154899	0.928455	0.000663828	0.976077	-0.152807	0.959857	0.0198121	0.974779	-0.162977	0.953156	-0.0382884	0.977209	-0.224224	0.91274	-0.241279	0.598986	-0.326919	0.326673	-0.243245	0.463994	-0.339366	0.223608	-0.221894	0.607835	-0.332977	0.358832	0.0323282	0.931044	-0.0149722	0.960819	Proteobacteria
62d66602af62ba1d398bafa1612af036	0.161091	0.712494	0.155262	0.741724	-0.102329	0.753879	-0.105383	0.744887	0.187912	0.888817	0.182236	0.909649	-0.0858698	0.913155	0.00811671	0.954463	0.00944155	0.94977	0.165848	0.911454	0.016286	0.940651	0.109552	0.966703	0.0220213	0.956203	0.134032	0.953585	0.0562452	0.960495	0.122792	0.94989	0.06936	0.835748	0.142224	0.707722	0.201908	0.560119	0.214218	0.49861	0.186409	0.671951	0.159596	0.696033	0.00448294	0.877689	-0.0226417	0.8825	Proteobacteria
634ebd613d0ba2e118ca90ec198d464b	0.0253274	0.928257	0.250341	0.558974	-0.0256893	0.892233	-0.218796	0.486282	-0.0738063	0.960591	0.0610539	0.976375	-0.098544	0.932586	-0.283165	0.77961	-0.0871858	0.948607	-0.0396135	0.97854	-0.147528	0.89563	-0.13387	0.965768	-0.143183	0.934099	-0.131866	0.962481	-0.164388	0.929454	-0.181446	0.934081	-0.121988	0.79499	0.0499243	0.888163	0.118195	0.7481	0.279528	0.340581	-0.0527881	0.8774	0.132452	0.757697	-0.318605	0.365587	-0.521681	0.0521619	Entotheonellaeota
6357a4ee14f1c92ef73b77058fe73f22	0.0332087	0.786461	0.0461394	0.789683	-0.0954799	0.712142	-0.133689	0.651943	-0.0125037	0.944983	-0.0121004	0.953144	-0.0618279	0.904334	-0.135567	0.884635	-0.110282	0.900289	-0.130785	0.906601	-0.10643	0.87091	-0.127693	0.944039	-0.0637124	0.926486	-0.130472	0.933825	-0.0871026	0.929855	-0.152517	0.923583	-0.0147341	0.802479	-0.0230951	0.740068	-0.0807447	0.737098	-0.0624745	0.732713	-0.0265006	0.851605	-0.0136875	0.814497	0.0427413	0.802638	0.0129765	0.814292	Acidobacteriota
63a97e91d9a0a772380ab115710d1fd9	0.0899999	0.844366	0.100181	0.845398	-0.174809	0.629042	-0.159425	0.63476	-0.0552936	0.959934	-0.232002	0.876611	0.181792	0.878213	0.171934	0.888468	0.0917588	0.946225	-0.0253459	0.97502	0.116987	0.916824	0.0376267	0.985907	0.107593	0.945275	0.066097	0.979228	0.0963619	0.95877	0.0519469	0.98212	0.0207293	0.939951	-0.138706	0.723064	-0.116356	0.75683	-0.169016	0.603883	-0.0759744	0.868657	-0.0878167	0.838463	0.089631	0.845973	0.171249	0.660339	Actinobacteriota
63adb6cc0c73833905340bd2fd1887d5	0.10238	0.746892	0.0632276	0.80118	-0.165486	0.62387	-0.135786	0.644647	0.157062	0.897403	0.14457	0.91341	0.0615973	0.895081	0.130535	0.878124	0.0456835	0.937818	0.0516329	0.940092	0.0941529	0.895923	0.10034	0.949983	0.0612378	0.926399	0.0582955	0.951893	0.0779295	0.926831	0.0875217	0.925359	-0.100804	0.772342	-0.164155	0.634604	-0.0932805	0.696332	-0.0940141	0.676162	-0.0229451	0.788475	-0.032398	0.763685	0.14555	0.677083	0.174008	0.621871	Proteobacteria
63df7e3bae8ae19f2d59fcdb99aebe24	-0.0739851	0.862137	-0.0373934	0.928887	-0.281089	0.399082	-0.351067	0.213614	0.0276485	0.968444	0.0161912	0.982085	0.00359192	0.974629	-0.134288	0.913819	-0.11618	0.933241	-0.157796	0.91866	-0.0272252	0.962872	-0.062134	0.982138	-0.103407	0.946703	-0.185143	0.938075	-0.133725	0.939929	-0.199466	0.923522	-0.303288	0.490011	-0.315753	0.352845	-0.219541	0.520844	-0.250915	0.404663	-0.232076	0.590927	-0.24851	0.518708	-0.0225912	0.8943	-0.0169669	0.921912	Actinobacteriota
63ebe9c355d0051bb093e129861414af	-0.0663868	0.873615	-0.0113514	0.909637	-0.0323824	0.850017	-0.0114131	0.862157	0.122514	0.927711	0.130167	0.943303	-0.124773	0.903812	-0.0470771	0.952882	0.00185844	0.957034	0.0035292	0.973577	-0.0834344	0.932909	-0.0578648	0.98061	-0.0826411	0.948176	-0.0221078	0.98165	-0.0601226	0.964571	-0.00382003	0.97828	0.0401146	0.85856	0.210464	0.57141	0.392949	0.205159	0.393482	0.15557	0.194901	0.658351	0.25344	0.517706	-0.351797	0.322633	-0.389689	0.200021	Myxococcota
63f0b4f0993b1081d10da62c7073b65a	-0.0863916	0.815679	-0.0896121	0.832658	0.0455526	0.803845	0.0841814	0.773241	0.145495	0.910252	0.152923	0.917688	0.00185834	0.921757	0.155351	0.884807	0.133565	0.912642	0.228889	0.862153	0.0794979	0.90636	0.162806	0.940734	0.0919128	0.939008	0.243321	0.871307	0.144464	0.926376	0.272805	0.849076	0.00966696	0.863805	0.100217	0.76652	0.222225	0.516701	0.248805	0.429804	0.112823	0.736763	0.149529	0.692593	-0.162162	0.682888	-0.148147	0.689301	Proteobacteria
642ff01950ff511cd69a35d45c3cf257	-0.358467	0.319038	-0.250329	0.558483	0.188639	0.599354	0.0717289	0.784456	-0.236749	0.862529	-0.235307	0.850857	-0.196211	0.82863	-0.323233	0.728331	-0.13982	0.915019	-0.307264	0.801994	-0.193464	0.841796	-0.273458	0.87082	-0.229319	0.856923	-0.376593	0.714855	-0.2605	0.844141	-0.344211	0.761789	-0.195517	0.680979	-0.212352	0.558991	-0.294843	0.375766	-0.290055	0.342963	-0.298401	0.481741	-0.256449	0.518052	-0.00193022	0.882112	0.00937703	0.865691	Myxococcota
6462e7af5d6802ade8bfbaf494755541	0.014187	0.916984	0.109722	0.817585	-0.0406587	0.836409	-0.0764907	0.788784	0.0440414	0.955202	0.0475618	0.968182	-0.0581211	0.928236	0.104881	0.924046	0.0907241	0.940019	0.145988	0.92256	0.0220676	0.947984	0.0801661	0.976152	0.0135489	0.95387	0.127331	0.954102	0.0129392	0.963948	0.104366	0.956515	0.0907793	0.822213	0.162659	0.667238	0.244744	0.471781	0.274212	0.361889	0.0678586	0.823716	0.124714	0.754306	-0.295571	0.429057	-0.326248	0.313812	Myxococcota
64c2b7a6249dc614041f9fc174ef0f10	-0.488185	0.110348	-0.380271	0.30125	0.357096	0.27342	0.221309	0.486647	-0.201141	0.892281	-0.143867	0.940539	-0.250075	0.798137	-0.370828	0.679918	-0.205553	0.877276	-0.322112	0.801505	-0.254128	0.779815	-0.33564	0.826353	-0.360894	0.70134	-0.411101	0.674263	-0.271578	0.835479	-0.341216	0.776209	-0.0852151	0.851995	-0.00682562	0.896545	-0.141462	0.696995	-0.167427	0.611303	-0.131055	0.769385	-0.112767	0.791612	-0.0120269	0.86695	-0.0058813	0.886828	Proteobacteria
64f57c0dc0b9aee2ab91428d41ff0f8a	0.0511457	0.860942	0.0460415	0.873274	-0.172696	0.624082	-0.187712	0.568042	0.33272	0.757632	0.356417	0.661494	-0.019057	0.929348	0.0650665	0.938633	-0.0400079	0.944153	0.0237673	0.957578	-0.0240894	0.933238	0.0271557	0.974176	0.00794474	0.946066	0.0336248	0.966547	-0.0983515	0.93909	-0.0743653	0.959128	-0.0790941	0.838923	-0.144915	0.69778	-0.13853	0.672261	-0.144808	0.638394	-0.223805	0.604074	-0.208773	0.599353	-0.162764	0.682574	-0.131334	0.711619	Myxococcota
650f45e6a11d245a470c03f351814dc0	0.045615	0.880884	0.160766	0.732605	-0.0992078	0.748974	-0.164584	0.611766	-0.0166769	0.963087	0.0269621	0.972789	-0.11231	0.912738	-0.100598	0.930547	0.0514461	0.944192	0.0882099	0.949553	-0.0216504	0.940883	0.0184102	0.983756	-0.0611452	0.951674	-0.0422008	0.978051	-0.0753294	0.959751	-0.0575477	0.972307	-0.0252934	0.868986	0.0288533	0.841587	0.0967155	0.767943	0.14918	0.651691	-0.0422524	0.862142	0.0428167	0.869843	-0.299638	0.420209	-0.390416	0.199845	Myxococcota
65a4f1dbab0d7d09feca731d72182bb7	0.127565	0.748847	0.0874104	0.818141	-0.251039	0.471268	-0.222726	0.489277	0.0885645	0.933908	0.104396	0.934083	0.364921	0.663657	0.286639	0.768208	0.395733	0.655381	0.258597	0.836501	0.395406	0.596722	0.30031	0.831293	0.32107	0.765698	0.221241	0.892016	0.343485	0.749151	0.242223	0.849924	-0.170624	0.710377	-0.251446	0.49353	-0.0173517	0.793569	-0.0103745	0.790291	-0.00660417	0.801945	0.00857785	0.808268	0.0147541	0.817016	0.0281805	0.803468	Proteobacteria
65d099b6e22243c96cee852823d45dcc	0.24863	0.531846	0.20726	0.64813	-0.0605499	0.845451	-0.00776623	0.919512	0.0601802	0.954637	0.00393189	0.984402	-0.166268	0.868906	-0.0738147	0.95081	-0.224327	0.87266	0.000561052	0.982065	-0.182909	0.854546	-0.0671412	0.982061	-0.144212	0.917807	-0.0250137	0.985332	-0.119508	0.939586	0.00155556	0.984976	0.292349	0.496588	0.330516	0.324971	0.285629	0.387694	0.342855	0.226435	0.312358	0.454203	0.330937	0.366678	0.0759945	0.856688	0.0492939	0.906357	Proteobacteria
66125a96a8a6381d59635fc16875a0d8	0.123484	0.787521	0.314413	0.424168	-0.145138	0.692511	-0.270325	0.371679	0.134754	0.927236	0.16583	0.925683	0.106532	0.925663	0.129375	0.912994	0.202308	0.889517	0.22275	0.874037	0.109139	0.922179	0.066357	0.980385	0.117568	0.944051	0.132588	0.958812	0.117064	0.949552	0.115736	0.960424	0.00169702	0.848578	0.126289	0.749807	0.148813	0.66149	0.237187	0.438317	0.0116486	0.873479	0.140865	0.73946	-0.310932	0.399711	-0.30499	0.342239	Myxococcota
8f0af8bdf97f18b5b06c3da25a28b8f2	0.618934	0.0153659	0.559385	0.064102	-0.350497	0.256518	-0.338974	0.229235	0.201529	0.89561	0.155124	0.93846	0.142328	0.900345	0.289149	0.772451	0.0450097	0.972176	0.13672	0.941068	0.183008	0.867108	0.250036	0.916502	0.246484	0.871575	0.280825	0.866407	0.209439	0.905886	0.245652	0.898625	0.275213	0.524714	0.0688625	0.877077	0.0281152	0.946668	0.0769781	0.840085	0.228136	0.595158	0.162353	0.699898	0.395297	0.217257	0.247076	0.470341	Proteobacteria
67391c3edacfebe8ac02ee23455a995d	0.181778	0.656272	0.150271	0.714341	-0.0216488	0.760471	-0.0223539	0.729874	0.0850385	0.924198	0.0803896	0.925229	0.00559447	0.923132	0.0589188	0.921377	0.0242286	0.934345	0.0335264	0.943045	0.0243473	0.913849	0.0490126	0.962538	0.0566386	0.932774	0.0547519	0.948245	0.0352193	0.936359	0.0365612	0.946936	0.0661279	0.808104	0.0549272	0.765972	-0.0825189	0.707711	-0.0930589	0.696684	0.0458119	0.798686	0.0191053	0.800085	0.194897	0.616102	0.229755	0.520129	Proteobacteria
6796be427d8e1d37e228a762f4610d2b	-0.228365	0.579326	-0.244103	0.570808	0.271152	0.418755	0.281304	0.346019	0.00640742	0.966549	0.0318101	0.983203	-0.386365	0.590776	-0.383867	0.673976	-0.218891	0.872816	-0.237544	0.857331	-0.416508	0.561579	-0.381946	0.793082	-0.387102	0.659962	-0.330556	0.804175	-0.40359	0.666031	-0.377231	0.73195	0.0286516	0.882275	0.0813113	0.843548	0.359417	0.250551	0.318571	0.263051	0.110047	0.793952	0.15735	0.709195	-0.461114	0.153784	-0.394853	0.17384	Proteobacteria
67a1ba5be744c8ad8e73e830ebac1260	-0.163578	0.72379	-0.189169	0.687778	0.107814	0.770932	0.198785	0.538338	0.0446664	0.960792	-0.0287662	0.979686	-0.222123	0.818437	-0.295739	0.772616	-0.114836	0.93788	-0.159319	0.922151	-0.178836	0.867011	-0.237735	0.917869	-0.239302	0.853511	-0.297068	0.839343	-0.235335	0.883238	-0.251008	0.885	0.01939	0.89593	0.167658	0.661996	0.336837	0.291472	0.306916	0.287712	0.104	0.798211	0.119	0.783	-0.405155	0.235365	-0.405155	0.167786	Proteobacteria
67beaa6ef35f56c79829577c5f68614a	0.364476	0.278215	0.289423	0.474825	-0.237908	0.48954	-0.126357	0.715463	0.164736	0.913152	0.233038	0.87142	-0.0279096	0.952209	0.216043	0.842792	0.153649	0.912988	0.323114	0.796193	0.175898	0.866848	0.329585	0.83573	0.11135	0.940903	0.304275	0.824861	0.221686	0.892211	0.327378	0.802669	0.0291855	0.895911	0.145227	0.708671	0.501291	0.0882797	0.459247	0.0818674	0.489257	0.205126	0.481783	0.173333	0.0197911	0.929337	0.00688771	0.926353	Desulfobacterota
67e13d69067159bbdb476b22ee060e13	0.281895	0.45485	0.374901	0.308642	0.0535725	0.867067	0.0162316	0.914387	0.217814	0.876945	0.194169	0.913011	0.18725	0.874379	0.287315	0.77317	0.22534	0.875516	0.293171	0.817087	0.216439	0.841434	0.234359	0.922971	0.236624	0.874758	0.354235	0.777551	0.260507	0.86617	0.309121	0.821446	0.33525	0.422661	0.377017	0.250102	0.320531	0.320632	0.350526	0.210426	0.217463	0.617532	0.239493	0.538039	-0.179314	0.668086	-0.248237	0.470206	Myxococcota
67fad358f5e81cc0df957acc7cb99812	0.194635	0.64695	0.182735	0.699428	-0.153549	0.681459	-0.186919	0.567048	-0.0849668	0.954607	-0.0265327	0.977919	0.0506452	0.960261	-0.0332885	0.966154	-0.0345024	0.960222	-0.0498049	0.97624	0.0651932	0.944706	0.0467383	0.984891	0.0495167	0.971239	-0.000576357	0.984945	0.0792891	0.965355	0.0420484	0.981228	-0.0268219	0.912263	-0.110682	0.778283	-0.0671368	0.847175	-0.103464	0.765079	0.0339567	0.920697	0.0121709	0.914037	0.15899	0.726146	0.150387	0.710571	Actinobacteriota
681e3b3ab13eedffb0790872b4b4c394	-0.0838771	0.858122	0.00319257	0.935066	-0.0461417	0.839941	-0.109823	0.754741	-0.034498	0.967504	0.00980359	0.980622	0.102543	0.930884	-0.0153887	0.965375	0.161851	0.912292	0.0481962	0.973717	0.0848279	0.938117	0.00916385	0.986015	0.0552454	0.96641	-0.0171931	0.985493	0.0485744	0.972029	-0.0126044	0.984022	-0.132044	0.779884	-0.0286318	0.887692	0.156341	0.659627	0.18661	0.561212	0.00886371	0.878656	0.103202	0.810579	-0.273546	0.470244	-0.289802	0.377688	Proteobacteria
688dc832a12839d5ea51e9d2b70903ad	0.0727514	0.883311	-0.0157671	0.911093	-0.15701	0.674411	-0.0999594	0.771159	0.169304	0.910627	0.151256	0.928788	0.0761352	0.942365	-0.120132	0.918275	0.023042	0.967814	-0.0686173	0.9632	0.0597879	0.954621	0.0178189	0.984827	0.0109678	0.973542	-0.111308	0.96809	-0.00178631	0.980488	-0.071765	0.974003	-0.194511	0.682857	-0.198708	0.596992	0.106646	0.774689	0.0644227	0.821672	0.0676391	0.874644	0.0261202	0.891632	-0.0798716	0.855435	-0.0866217	0.819957	Proteobacteria
68b18cb64ad0f757dcaf0cb788918613	0.218498	0.598614	0.113624	0.794175	0.00757854	0.872475	0.0999406	0.739931	0.0755532	0.954183	0.0860924	0.954809	-0.0567737	0.94157	-0.0514297	0.945217	-0.0879404	0.933148	-0.0619611	0.954862	-0.0726819	0.932547	-0.0557372	0.976608	-0.0563295	0.957416	-0.0237282	0.972585	-0.0703653	0.960777	-0.0400927	0.969268	0.187199	0.68657	0.2311	0.528282	0.343161	0.29346	0.324933	0.279651	0.482024	0.209044	0.464167	0.198603	0.212789	0.596584	0.16377	0.660566	Actinobacteriota
6962cd19fd6acca9f6b8992a95b0e1f4	-0.191771	0.635861	-0.160901	0.709471	0.045352	0.796205	-0.0152868	0.815115	-0.0257851	0.952786	-0.00860793	0.967597	-0.163253	0.867064	-0.29664	0.75746	-0.13984	0.909131	-0.251993	0.851084	-0.167687	0.860247	-0.243452	0.904081	-0.204765	0.874617	-0.334612	0.786335	-0.220544	0.875687	-0.325606	0.7864	-0.173868	0.71049	-0.174941	0.639834	-0.204468	0.557225	-0.203836	0.525821	-0.199903	0.644318	-0.171299	0.659249	-0.0324899	0.853945	-0.0153047	0.867268	Chloroflexi
69ed7d771fe8874fee9c84fec5e5df5a	-0.290735	0.446222	-0.328174	0.411487	0.226953	0.523112	0.27469	0.384358	0.0400449	0.943534	0.0571985	0.954068	-0.130131	0.898561	-0.211857	0.844934	-0.0744808	0.933631	-0.103664	0.929967	-0.137935	0.88973	-0.162068	0.942963	-0.132521	0.919543	-0.149664	0.934497	-0.108009	0.928757	-0.114015	0.946226	0.0252203	0.849355	0.111031	0.750684	0.140524	0.6546	0.131762	0.658425	0.10023	0.781261	0.10439	0.764002	-0.124782	0.735366	-0.0920517	0.768522	Proteobacteria
69eeb580a6c73c7ba4935066b9893136	-0.0344424	0.856625	0.00452586	0.854685	0.0523673	0.815396	0.0277392	0.803868	-0.135362	0.922622	-0.11032	0.944278	0.262768	0.808879	0.0794042	0.924776	0.13663	0.920017	0.0371421	0.962465	0.119585	0.906827	-0.0129766	0.976843	0.142919	0.924691	0.0232082	0.971186	0.0933221	0.954327	0.00597489	0.968463	0.122072	0.774306	0.118837	0.725855	-0.0377162	0.806613	-0.0512668	0.790064	0.0204852	0.850761	0.025371	0.863527	0.0793905	0.796819	0.127117	0.724525	Cyanobacteria
6a0fa1555f06b0cc97241df0fab1eedb	-0.212838	0.60847	-0.190417	0.673124	0.108149	0.763104	0.123901	0.712789	-0.0928285	0.945216	-0.0871623	0.96123	-0.14474	0.887912	-0.138104	0.90586	-0.0756543	0.94459	-0.14886	0.919805	-0.151894	0.884022	-0.165084	0.94863	-0.116027	0.932902	-0.0994814	0.965342	-0.19752	0.890065	-0.198735	0.90982	-0.180518	0.702965	-0.209361	0.573538	-0.117958	0.743289	-0.0823575	0.79052	-0.238512	0.58472	-0.221093	0.580028	-0.250302	0.513173	-0.3086	0.34492	Proteobacteria
6a806ce4e39911d1bc89f8a7f7c114e8	-0.174173	0.699623	-0.335318	0.378582	-0.13144	0.739425	0.00995815	0.964329	-0.0479598	0.977599	-0.0690495	0.975901	0.100488	0.931105	-0.0777298	0.953237	0.12948	0.926805	-0.129953	0.945755	0.0964116	0.937423	-0.169327	0.95736	0.0846269	0.959186	-0.178197	0.94694	0.0771314	0.971875	-0.148115	0.955475	-0.251042	0.575164	-0.230168	0.524106	-0.165172	0.644495	-0.187105	0.557151	-0.292037	0.484337	-0.226907	0.560362	-0.228354	0.56495	-0.110058	0.807714	Proteobacteria
6a8d909661bebfecbb4e580db92c1073	0.131622	0.725198	0.0891106	0.765509	0.0274617	0.763605	0.00285328	0.722481	0.0286038	0.937472	0.014904	0.937112	0.0294856	0.908284	0.070484	0.901057	-0.00697615	0.928025	-0.00706443	0.924608	0.0410008	0.90907	0.0446911	0.957495	0.0930195	0.923165	0.0518681	0.95042	0.0787795	0.938834	0.044516	0.944515	0.27969	0.526652	0.0484662	0.735667	-0.0638537	0.732083	-0.0439863	0.695345	0.00182242	0.799619	0.00257396	0.773917	0.0877535	0.778948	0.0973426	0.734957	Proteobacteria
6ade428d8fc68ef79a326c564d452f8d	-0.0179429	0.919082	0.083227	0.870748	-0.00969399	0.889082	-0.0230719	0.906395	-0.252463	0.860971	-0.235112	0.877742	0.133296	0.909731	0.258953	0.804995	0.17045	0.907357	0.235193	0.857391	0.1426	0.896775	0.18494	0.944432	0.111519	0.944528	0.189636	0.937511	0.157927	0.927827	0.241103	0.8916	-0.20449	0.663171	-0.0181285	0.918363	0.0312629	0.888925	0.0985152	0.77389	0.0752556	0.86897	0.15363	0.716676	0.0938803	0.837591	0.230394	0.515267	Proteobacteria
6ae6198c34e7515c8519e62b0576f06f	-0.0909287	0.835933	-0.0997036	0.835061	0.279199	0.413978	0.302656	0.320248	-0.0768974	0.946761	-0.113396	0.949946	-0.157797	0.876292	-0.165795	0.884582	-0.0888709	0.941424	-0.101084	0.949883	-0.119813	0.903272	-0.0906652	0.969213	-0.115892	0.935968	-0.0933698	0.966069	-0.101083	0.950745	-0.110756	0.956868	0.136746	0.784864	0.157281	0.68284	0.0275974	0.849941	0.0608071	0.788138	-0.0262583	0.878517	0.0128919	0.879993	-0.115451	0.780099	-0.0942499	0.800704	Proteobacteria
6af3ff79faed9afb21e99f1c1947b049	0.0116296	0.944131	0.152497	0.76013	-0.021001	0.92288	-0.13692	0.692531	-0.271597	0.848841	-0.16161	0.935738	0.205598	0.859534	0.139808	0.914699	0.161085	0.91148	0.112174	0.95336	0.203628	0.847318	0.156407	0.959835	0.183326	0.914485	0.108006	0.971325	0.244635	0.884991	0.159874	0.947278	-0.0226029	0.952522	-0.163279	0.672468	0.00916388	0.930515	-0.0219112	0.935385	0.0409247	0.908982	0.0741131	0.877381	0.0759977	0.878946	0.187016	0.624475	Actinobacteriota
6b1325ec52ff5b050d36e212c5445b1b	0.0446177	0.868206	0.054555	0.858863	0.0297273	0.817214	-0.0497152	0.795364	-0.131174	0.926422	-0.133913	0.940162	0.00460735	0.94001	0.111196	0.915009	-0.0780706	0.937319	-0.0136482	0.962597	-0.0565823	0.919907	-0.00386905	0.975432	-0.0373788	0.956475	-0.0160565	0.976424	-0.0538687	0.957797	-0.0223299	0.970276	0.00322212	0.906828	-0.0838631	0.803606	-0.294388	0.376506	-0.314478	0.297843	-0.159282	0.70855	-0.229378	0.566558	0.289667	0.424653	0.32932	0.314293	Proteobacteria
6b2ac2ab54569de52549c2c38fef4b57	0.0799737	0.853904	0.0616374	0.88551	-0.459559	0.124415	-0.466503	0.0757675	0.41519	0.659283	0.434859	0.510929	0.319071	0.757211	0.478927	0.537371	0.406997	0.685923	0.462599	0.656238	0.441535	0.531279	0.450278	0.668017	0.397241	0.660423	0.453985	0.593728	0.465632	0.552891	0.474221	0.527251	-0.279395	0.527264	-0.309107	0.365926	0.0469139	0.860595	-0.0541579	0.853173	0.0321335	0.889656	-0.0605404	0.873063	-0.0357777	0.890784	0.123463	0.765907	Proteobacteria
8bd45106ea2741817100faf705b87c00	-0.20121	0.636631	-0.0697228	0.896532	0.0611293	0.854479	-0.209253	0.508441	-0.260328	0.855719	-0.245389	0.8787	-0.00958711	0.978376	-0.117507	0.928214	-0.0869971	0.949205	-0.221229	0.873278	-0.0896517	0.939981	-0.21137	0.937861	-0.115774	0.944287	-0.24515	0.903799	-0.117709	0.951036	-0.284288	0.859412	-0.12394	0.814101	-0.286505	0.404305	-0.225326	0.503488	-0.384912	0.154506	-0.215427	0.619217	-0.314676	0.39049	0.000172277	0.929953	0.091008	0.846264	Methylomirabilota
6b457007ef36cf4c81f0f98ead343cc7	-0.0933638	0.830524	0.00258097	0.939509	0.0253657	0.853994	-0.0600324	0.859135	-0.19952	0.892703	-0.212671	0.89722	0.024657	0.958783	0.0506161	0.956447	-0.031391	0.963804	-0.137412	0.935153	-0.0218997	0.957808	-0.0932251	0.977347	0.0612379	0.961492	-0.0269168	0.982793	0.00715923	0.975668	-0.104215	0.964231	-0.0370017	0.922801	-0.167763	0.661511	-0.41115	0.17613	-0.437711	0.0989043	-0.295656	0.48149	-0.341593	0.351792	0.218149	0.577664	0.289484	0.373974	Acidobacteriota
6b689b0584c3f8b30543247b35b17152	0.311686	0.392247	0.276983	0.501088	-0.209368	0.557574	-0.174164	0.595291	-0.00451308	0.957351	0.00351859	0.965903	0.0392058	0.931354	0.192729	0.852607	0.0646784	0.942266	0.147094	0.917579	0.0618098	0.930241	0.107292	0.961417	0.140927	0.914116	0.235216	0.879882	0.111323	0.936575	0.188115	0.910828	0.14292	0.736864	0.0871178	0.761042	0.210717	0.548365	0.235532	0.454892	0.234678	0.592251	0.208769	0.598263	0.104203	0.791313	0.0418108	0.836677	Verrucomicrobiota
6b88b9861efd0375af7ceac03020ee60	-0.109329	0.843852	-0.220018	0.623183	0.430748	0.147885	0.4686	0.0700718	0.0322515	0.98124	-0.0297376	0.98361	-0.0574325	0.960745	-0.113744	0.93052	-0.0851301	0.952374	-0.184381	0.905716	-0.0712033	0.956868	-0.0969353	0.978062	-0.0814581	0.962916	-0.0783201	0.979037	-0.0374679	0.983237	-0.0570218	0.98145	0.185843	0.706022	0.201542	0.588686	0.0197592	0.944244	-0.000521646	0.932504	0.237425	0.579306	0.137385	0.750866	0.410225	0.196699	0.393935	0.174273	Actinobacteriota
6b951487323b762d0c923b6c408c8d0a	0.22778	0.579985	0.136192	0.786184	0.0313082	0.89306	0.161466	0.628836	-0.0125996	0.970944	0.0444978	0.972963	-0.223562	0.827015	-0.210154	0.848085	-0.161346	0.906204	0.0156572	0.971699	-0.168265	0.874167	-0.043384	0.983561	-0.181621	0.904315	-0.051682	0.980883	-0.162209	0.920882	-0.0673527	0.966957	0.115193	0.808962	0.269768	0.446028	0.501249	0.0902431	0.460976	0.0825221	0.333754	0.420625	0.339205	0.358224	-0.265275	0.481467	-0.355541	0.247023	Entotheonellaeota
6bad755f6ce10cea75d459ddad98902b	-0.0153728	0.946796	0.0884623	0.869778	-0.286069	0.383008	-0.394906	0.144514	-0.0602506	0.97034	0.0406423	0.984005	0.192494	0.869526	0.116247	0.930328	0.242212	0.870901	0.235423	0.858374	0.210394	0.844212	0.177741	0.952572	0.125656	0.940624	0.0795755	0.978763	0.155137	0.933422	0.085207	0.973954	-0.349584	0.405161	-0.276695	0.424546	0.0306075	0.931652	0.0320981	0.936983	-0.151938	0.736653	-0.0907512	0.846593	-0.312724	0.371435	-0.360021	0.223579	Entotheonellaeota
6be74d86774480254479868ccecdd12f	-0.359235	0.315415	-0.228263	0.600386	0.175575	0.610604	0.0503765	0.762964	-0.243829	0.852115	-0.23229	0.844633	-0.115172	0.897952	-0.124935	0.907742	-0.117218	0.923792	-0.241303	0.857232	-0.170533	0.865033	-0.236945	0.902413	-0.173846	0.89964	-0.230568	0.88346	-0.188089	0.900911	-0.222221	0.880155	-0.194417	0.678873	-0.219606	0.553257	-0.311441	0.339883	-0.295377	0.330045	-0.307547	0.468292	-0.270292	0.492099	0.0288351	0.840103	0.0749044	0.794578	Proteobacteria
6bf25fcff4a23aaf268598afbe5eaa39	-0.0116336	0.907835	-0.0988596	0.838564	0.299919	0.37014	0.351672	0.2253	-0.186457	0.896279	-0.241705	0.855442	-0.184019	0.855245	-0.230074	0.832773	-0.162167	0.902713	-0.142863	0.923143	-0.205648	0.831769	-0.193931	0.931677	-0.160188	0.913758	-0.162088	0.945463	-0.190525	0.900577	-0.184918	0.923111	0.108889	0.806286	0.112755	0.772074	-0.0486913	0.843235	-0.0550669	0.82253	-0.0352864	0.872883	-0.0307203	0.875761	0.0517226	0.89145	0.0186795	0.905418	Acidobacteriota
6bf4c820b30d4793f91970a643bd4c7d	0.220729	0.590589	0.254329	0.548116	-0.0223012	0.854422	0.000188959	0.87797	0.0878439	0.943122	0.0575344	0.972396	0.168801	0.885173	0.185448	0.873245	0.10545	0.939195	0.20141	0.89137	0.16997	0.874704	0.206624	0.931432	0.153998	0.922691	0.215546	0.913316	0.203337	0.903697	0.275828	0.860916	0.316743	0.456894	0.335259	0.317346	0.322781	0.329424	0.37154	0.186717	0.367126	0.374027	0.413614	0.249499	0.0658285	0.847733	0.0470151	0.889793	Proteobacteria
6bf62b154f8e8f04e86df72c23ab5aa8	-0.511723	0.0796123	-0.486579	0.142542	0.500179	0.0945287	0.516199	0.0421253	-0.191489	0.89698	-0.241935	0.863884	-0.292708	0.755872	-0.338366	0.719627	-0.391351	0.667763	-0.325352	0.799166	-0.37515	0.625136	-0.355088	0.81475	-0.308233	0.79303	-0.27427	0.869277	-0.290372	0.825022	-0.29792	0.831482	0.123201	0.808609	0.200823	0.591185	-0.266563	0.419594	-0.215771	0.490455	-0.168626	0.704823	-0.154413	0.714517	0.121042	0.796934	0.177027	0.646797	Proteobacteria
6c138291c2760daa222b50b391700fab	0.108688	0.789197	0.0718879	0.847454	-0.0251347	0.836199	-0.0192361	0.841315	0.00614889	0.953944	-0.0719446	0.960701	0.00828155	0.931128	0.195067	0.86064	-0.0359513	0.93776	0.0829613	0.949028	-0.00616675	0.932609	0.0570041	0.978639	0.0460214	0.933279	0.148138	0.94856	0.0565821	0.953075	0.124907	0.943531	-0.0309397	0.869376	-0.0948377	0.77962	-0.0559275	0.792498	-0.0635936	0.795949	0.0751298	0.831317	-0.0371915	0.861191	0.248943	0.514888	0.269294	0.431695	Proteobacteria
6c39b943386ef3ae3f1c173914795584	-0.0783728	0.766022	-0.121709	0.75215	0.101991	0.713188	0.138715	0.634893	0.0692946	0.931354	0.0796022	0.931811	-0.0105377	0.896933	-0.0115098	0.90877	-0.0375654	0.92168	-0.0790903	0.926473	-0.045281	0.881611	-0.0406491	0.951209	-0.0404836	0.930405	-0.00360902	0.954164	-0.0220638	0.944146	-0.0284425	0.958069	0.0255119	0.815734	0.0412861	0.7462	0.0627161	0.71441	0.0626713	0.715235	0.0711368	0.773388	0.0648887	0.755377	-0.00760106	0.794383	0.0098072	0.769729	Proteobacteria
6c51fe84a5a395ed2ee87a5ef0e07f7f	-0.282647	0.45486	-0.20249	0.651496	0.0729769	0.781885	-0.0300445	0.862154	0.00940769	0.955015	0.0115211	0.972584	-0.19506	0.827448	-0.241317	0.819454	-0.171865	0.887416	-0.280785	0.825843	-0.193717	0.835392	-0.232091	0.919775	-0.214199	0.85783	-0.276444	0.854247	-0.243955	0.859596	-0.328164	0.791635	-0.298508	0.502397	-0.315028	0.364965	-0.293056	0.369209	-0.366011	0.189804	-0.299101	0.476191	-0.320202	0.389347	-0.0596531	0.833808	-0.00277241	0.882192	Proteobacteria
6c94975033caf8d4cf36d327b9f29cf8	0.119457	0.793666	0.123165	0.802026	-0.24429	0.479215	-0.251788	0.418266	-0.0429406	0.960326	-0.00758926	0.977166	-0.0578172	0.94206	0.0590134	0.950968	-0.0807693	0.938921	0.0243505	0.968038	-0.0396147	0.936197	0.039515	0.983247	-0.0400437	0.960244	0.0193618	0.980206	-0.0638992	0.960238	-0.00867475	0.980948	-0.196303	0.680378	-0.283365	0.421026	-0.18277	0.604867	-0.178462	0.581724	-0.265771	0.533442	-0.217878	0.583014	-0.143792	0.746128	-0.156439	0.693003	Acidobacteriota
6c9d7743be64e42119396d6037b6fc43	0.144627	0.709267	0.136828	0.728201	-0.291923	0.39612	-0.297989	0.338408	0.124498	0.924499	0.12361	0.938386	0.0863925	0.902689	0.225534	0.830892	0.0242587	0.935176	0.0738739	0.936828	0.0952763	0.900774	0.126261	0.954396	0.129983	0.921454	0.164961	0.926027	0.102579	0.939809	0.146376	0.932971	-0.215833	0.642791	-0.32299	0.364553	-0.172369	0.617809	-0.159449	0.614922	-0.100744	0.803766	-0.0986845	0.779839	0.0741169	0.797462	0.0697807	0.782308	Acidobacteriota
80b782f158be8d8d7dad527aa73ce669	0.442689	0.160667	0.311869	0.429481	-0.459099	0.122412	-0.396966	0.1456	0.192593	0.894271	0.174531	0.925866	0.233562	0.840577	0.334915	0.720105	0.161765	0.913397	0.221939	0.870981	0.243484	0.811456	0.265539	0.898943	0.280929	0.836984	0.31303	0.82439	0.26125	0.863535	0.283225	0.855943	-0.171173	0.727022	-0.291375	0.400487	0.109604	0.761192	-0.00680701	0.92601	0.13499	0.764643	0.00161124	0.938969	0.0813514	0.85419	0.130697	0.756422	Acidobacteriota
6d5aca199fea961d2c5315db02c0ab4e	0.0732623	0.751903	0.101135	0.757406	-0.0773403	0.72635	-0.119328	0.662949	0.13242	0.913932	0.127158	0.915071	-0.0453937	0.90298	-0.0917678	0.906567	-0.0337295	0.923954	-0.0976573	0.91907	-0.0442533	0.905651	-0.0985702	0.943642	-0.0677902	0.93403	-0.134888	0.933798	-0.0921863	0.922774	-0.128599	0.927697	0.0149031	0.812555	0.00811059	0.756032	-0.0359579	0.761606	-0.00745472	0.731982	-0.0816766	0.797806	-0.0356165	0.798226	-0.0342087	0.813524	-0.0426288	0.785464	Myxococcota
6d66519dccc45466f8b36e2a480c27e4	0.340681	0.348046	0.311734	0.441221	-0.368602	0.261121	-0.323423	0.293441	0.0630332	0.953086	0.0920898	0.95206	0.285712	0.788807	0.219386	0.837283	0.204988	0.885799	0.170628	0.89706	0.248166	0.801297	0.178065	0.933915	0.238976	0.862932	0.194589	0.91263	0.248972	0.868196	0.202469	0.89948	-0.0707733	0.844535	-0.13221	0.709183	0.0685435	0.784891	0.0400079	0.789154	0.02795	0.849602	0.0586693	0.819265	-0.0374465	0.856598	-0.0191973	0.845673	Chloroflexi
6d7a8b1466fe13c1631279db09f02bee	0.153643	0.743964	0.153745	0.753742	-0.111759	0.744929	-0.0526063	0.846524	0.0340784	0.961227	-0.015623	0.978694	-0.0802554	0.920472	0.0667882	0.950915	0.0597825	0.941355	0.102709	0.951909	-0.0405429	0.93647	0.024085	0.985702	-0.0653511	0.953805	0.0143878	0.984165	-0.0282652	0.967177	0.045245	0.980047	0.0878962	0.821445	0.146196	0.703679	0.453399	0.133431	0.493245	0.0572459	0.268197	0.531654	0.368386	0.313865	-0.284526	0.443069	-0.337298	0.280748	Myxococcota
6d9c2ff76ac49547f209a64e46fedc65	0.242661	0.542848	0.265203	0.528103	-0.257502	0.451759	-0.279433	0.35949	0.155856	0.91589	0.167464	0.921408	0.263297	0.818807	0.2957	0.760935	0.173712	0.903805	0.266584	0.839321	0.234504	0.814585	0.256721	0.889574	0.196469	0.903595	0.204696	0.916049	0.129066	0.941093	0.140923	0.941356	-0.036884	0.888424	-0.137528	0.724683	-0.0672949	0.827634	-0.0564484	0.826142	-0.101202	0.815696	-0.0498115	0.876619	-0.0600721	0.841105	-0.00997645	0.877895	Acidobacteriota
6e1162ac21a4d4d1b9d79b286ddd4cd7	0.264587	0.498405	0.221572	0.606409	-0.217369	0.541754	-0.187599	0.567318	0.0616783	0.946995	0.0712196	0.951818	0.343326	0.698197	0.247563	0.803557	0.227634	0.863973	0.161501	0.899178	0.281871	0.76598	0.211537	0.91286	0.256103	0.849122	0.153393	0.9267	0.204441	0.893611	0.130749	0.931273	0.0262546	0.869467	-0.0857664	0.76557	0.0313407	0.776271	0.0341365	0.758876	0.102987	0.802318	0.105683	0.770504	0.147224	0.695734	0.17306	0.626502	Planctomycetota
6e42a75eb96d70a99bad4a0d3043fef0	-0.235684	0.557204	-0.211566	0.626707	0.217797	0.540623	0.174844	0.595303	-0.365949	0.712926	-0.359622	0.664345	-0.109052	0.903891	-0.153899	0.884112	-0.179795	0.886353	-0.164865	0.906826	-0.184792	0.841732	-0.162711	0.937822	-0.205242	0.864868	-0.215295	0.895578	-0.174013	0.907207	-0.178132	0.919118	-0.0244449	0.874496	0.0273246	0.840446	-0.128451	0.694605	-0.147238	0.641348	-0.0408959	0.825228	-0.0591225	0.815672	0.170231	0.670997	0.166379	0.659153	Proteobacteria
6e680d0debc8b468b241c599f55e2a28	-0.0330474	0.889395	-0.0917527	0.855129	0.320934	0.328752	0.388557	0.161604	-0.170858	0.907737	-0.218998	0.890978	-0.114238	0.90136	-0.0244608	0.96534	-0.174361	0.891502	-0.0881314	0.95656	-0.148833	0.887741	-0.0886784	0.974964	-0.060654	0.941623	0.0422038	0.978292	-0.0593519	0.96167	0.0122414	0.981345	0.280105	0.520773	0.28583	0.411724	0.0934674	0.756372	0.0679595	0.816834	0.173477	0.695443	0.087712	0.834351	0.187764	0.650473	0.131896	0.746187	Acidobacteriota
6e79c878360a7b376d9522abee023140	-0.357458	0.300571	-0.271001	0.514342	0.0103273	0.88156	-0.0701606	0.835656	-0.0416229	0.964145	-0.0885712	0.966073	-0.244583	0.788329	-0.216296	0.850388	-0.193975	0.886518	-0.258854	0.842584	-0.235709	0.813649	-0.256453	0.909135	-0.221989	0.871486	-0.268569	0.873131	-0.242174	0.871443	-0.280063	0.860693	-0.315575	0.467283	-0.321042	0.343295	-0.160211	0.654989	-0.158935	0.6312	-0.21988	0.613973	-0.216559	0.583968	-0.107503	0.813165	-0.0463029	0.91123	Methylomirabilota
6ed7b84ac411e9c43a4addeaa90343c0	-0.232589	0.568221	-0.256947	0.545985	0.14215	0.696519	0.181117	0.581902	-0.0754556	0.956516	-0.0834748	0.965235	-0.152328	0.880658	-0.162419	0.888369	-0.0494563	0.954082	-0.0956865	0.953124	-0.100588	0.919667	-0.140567	0.96177	-0.155981	0.917723	-0.165352	0.942746	-0.10177	0.945866	-0.108358	0.961663	0.0107555	0.883273	0.0998064	0.798053	0.17503	0.61493	0.0751395	0.807758	0.0367307	0.863101	0.00460412	0.901392	-0.263805	0.488288	-0.272539	0.418857	Verrucomicrobiota
6edbf60fe9ccb1f6322a3f49b03b0443	0.0396955	0.816478	0.0529649	0.809136	-0.196349	0.574941	-0.237087	0.463565	0.211015	0.878555	0.210844	0.876054	0.239959	0.833828	0.0334142	0.942308	0.209748	0.883017	0.0419542	0.947714	0.210601	0.844219	0.0555401	0.974449	0.203567	0.883615	0.0234435	0.969538	0.138636	0.936197	-0.014168	0.96975	-0.190527	0.685574	-0.259094	0.476311	-0.308466	0.355621	-0.28497	0.364083	-0.274726	0.523947	-0.216035	0.592046	0.0100972	0.814342	0.0600904	0.777445	Proteobacteria
6eebf69420adfe76bd3bf1c056f57a49	-0.086692	0.81979	-0.0227883	0.87295	-0.225018	0.52865	-0.321779	0.286179	0.139348	0.924594	0.210274	0.891209	0.161058	0.888639	0.0177339	0.955253	0.0660245	0.951049	-0.0209057	0.96786	0.109135	0.918043	0.0193593	0.980994	0.0778023	0.954388	-0.0493987	0.976303	0.0326062	0.970615	-0.0810652	0.966644	-0.288671	0.516227	-0.39095	0.240855	-0.376945	0.233245	-0.418583	0.131846	-0.382584	0.350866	-0.382058	0.297982	-0.0341258	0.843252	0.0734296	0.822816	Proteobacteria
6f06a5c2559794a6c18634d4dd93a07c	0.0502815	0.797618	0.0812209	0.793326	-0.106287	0.712452	-0.141039	0.652795	-0.00451226	0.943981	0.00142795	0.950021	0.201488	0.862296	-0.0264419	0.931434	0.167995	0.897699	0.0692527	0.937836	0.197087	0.844354	0.10041	0.964066	0.164261	0.914293	-0.00678954	0.971303	0.131861	0.930786	0.0295356	0.961108	-0.0656936	0.821089	-0.113532	0.714805	-0.122031	0.70508	-0.0980929	0.720021	-0.130067	0.725822	-0.0901933	0.732266	0.0102232	0.826644	0.0139547	0.832636	Myxococcota
6fadfa7229afafff29ab58a876183281	-0.0561515	0.891849	0.147311	0.764709	-0.216954	0.536028	-0.39005	0.158609	-0.10577	0.944979	-0.0425499	0.978328	0.14709	0.899746	0.147289	0.902512	0.175034	0.906614	0.142471	0.928625	0.135672	0.900382	0.143028	0.962807	0.0838849	0.956786	0.0767671	0.97678	0.0589138	0.967169	0.0608791	0.976145	-0.213601	0.652312	-0.279375	0.42437	-0.117556	0.747815	-0.107042	0.753526	-0.253662	0.556346	-0.178938	0.662867	-0.267806	0.478703	-0.264191	0.433008	Proteobacteria
7053554b97eab3653c472d0dfe512726	-0.174135	0.696552	-0.351709	0.351486	0.451291	0.14358	0.60928	0.010526	-0.0232527	0.95688	-0.0734882	0.969826	0.0832061	0.939906	-0.0441094	0.96291	0.0714222	0.953372	-0.0295347	0.976535	0.0112123	0.959618	-0.0566401	0.983723	0.0777169	0.956723	0.0448311	0.981672	0.0609915	0.962828	0.0355466	0.980925	0.252776	0.569816	0.295194	0.39365	0.144249	0.669675	0.0919613	0.791906	0.149536	0.717546	0.0857604	0.845979	0.011062	0.849397	0.0437823	0.902622	Chloroflexi
7054ec7dd10ada27296f3b41f331b685	-0.181609	0.679679	-0.132253	0.794715	0.121113	0.742999	-0.018707	0.914971	-0.186637	0.902255	-0.176455	0.926024	-0.134815	0.889096	0.0711236	0.955176	-0.0654267	0.945506	-0.0341578	0.978433	-0.0537421	0.938123	-0.0107525	0.990262	-0.0486701	0.949765	0.051172	0.983246	-0.032983	0.972396	0.0116632	0.988106	-0.287059	0.516884	-0.388642	0.230792	-0.391907	0.198799	-0.47416	0.0632876	-0.196985	0.654729	-0.29987	0.420027	0.353773	0.299971	0.489945	0.0720087	Proteobacteria
70859290d9d36f119ea136d89a27837c	-0.0188155	0.898094	-0.0904928	0.848025	0.420285	0.175292	0.459587	0.0875872	-0.171399	0.901364	-0.173265	0.91319	-0.116635	0.908432	-0.0830427	0.935762	-0.158118	0.911551	-0.121366	0.938567	-0.163737	0.871833	-0.118121	0.96036	-0.0891802	0.948116	-0.0304564	0.976279	-0.0878618	0.951673	-0.044695	0.973692	0.314122	0.458678	0.27914	0.431687	0.00891192	0.849042	-0.00118165	0.843883	0.0971024	0.81292	0.0688544	0.841058	0.193242	0.642472	0.197517	0.598174	Proteobacteria
709524402c62c3babcf754ea1b4ec877	-0.0306026	0.919022	0.144033	0.773929	0.0600325	0.847344	0.00631124	0.93207	0.120681	0.936238	0.179533	0.92391	-0.181235	0.862608	0.0903951	0.94475	-0.0879434	0.948793	-0.00740428	0.985598	-0.113225	0.917471	0.0714648	0.982554	-0.0402631	0.965351	0.16267	0.950838	-0.0341517	0.972625	0.114035	0.963931	0.0902738	0.863206	0.151932	0.697145	-0.0514997	0.85903	0.0631263	0.859685	0.0506554	0.90168	0.143034	0.738187	0.194378	0.644347	0.256774	0.448443	Proteobacteria
70cb60fefa928ea219732dbc2b1cf8f4	0.0334385	0.8346	0.0861627	0.808333	-0.0141883	0.774593	-0.062281	0.730183	-0.104985	0.925057	-0.117237	0.933073	-0.0399931	0.917356	0.0165532	0.925995	-0.0966156	0.915379	-0.0707931	0.929222	-0.0584811	0.90652	-0.01654	0.969685	-0.0882854	0.934487	-0.0743178	0.954463	-0.0627577	0.952216	-0.0524658	0.961245	0.1136	0.764467	0.138651	0.67921	-0.0358327	0.752287	-0.056595	0.723245	0.00975318	0.80695	0.0138023	0.786024	0.0619818	0.800185	0.0903703	0.757147	Actinobacteriota
70f646645921392d437131195426b47c	0.359402	0.300776	0.397689	0.269615	-0.28248	0.397608	-0.247839	0.422849	0.225757	0.865841	0.207398	0.887449	0.184311	0.875822	0.144599	0.899795	0.292423	0.837371	0.282766	0.826728	0.254772	0.806146	0.25111	0.902719	0.242533	0.868987	0.24709	0.891386	0.292537	0.838016	0.294352	0.835968	0.0151301	0.875475	0.132307	0.734313	0.460533	0.127762	0.506242	0.0505559	0.388639	0.344535	0.444159	0.217194	-0.086941	0.843387	-0.177316	0.645224	Proteobacteria
7101b4a0d08086e2396d390b1bc65701	0.0791568	0.847303	0.0241339	0.906254	0.146729	0.688293	0.147067	0.661291	-0.000681936	0.964227	-0.0501191	0.971973	-0.0979651	0.916446	-0.00752538	0.956784	-0.130551	0.92399	-0.0837355	0.95496	-0.0489012	0.946229	0.00981942	0.983337	-0.00501262	0.959226	0.0390444	0.978392	0.00944548	0.969443	0.0466538	0.974403	0.155185	0.756706	0.0463292	0.851925	-0.0990185	0.757845	-0.112656	0.71614	0.121859	0.78662	0.0260256	0.892996	0.431018	0.181969	0.399361	0.18261	Proteobacteria
7116f7806db8e2b53de69fe0316551dc	0.133766	0.78603	0.125501	0.804094	-0.0272769	0.870516	0.0314617	0.886352	-0.119614	0.930816	-0.136733	0.945838	-0.145233	0.864255	0.0495933	0.957103	0.00354593	0.942953	0.136388	0.933966	-0.0766487	0.91874	0.039531	0.985764	-0.0852105	0.938687	0.0636185	0.978862	-0.042209	0.960239	0.095388	0.967408	0.108827	0.766798	0.218335	0.553001	0.549811	0.0574424	0.590152	0.0167444	0.469386	0.232262	0.505213	0.149044	-0.155217	0.712032	-0.271528	0.416041	Acidobacteriota
7125118e6b06e789befb2891d33d7f4a	0.0547766	0.830399	0.0606588	0.838829	-0.28669	0.403707	-0.362575	0.226952	0.168359	0.900446	0.174889	0.898719	0.0201242	0.928836	0.134454	0.902919	0.0204675	0.940983	0.0703809	0.947553	0.0817641	0.904468	0.136153	0.952945	0.0588361	0.939379	0.0645067	0.964596	0.0580508	0.953718	0.052326	0.96782	-0.204782	0.656767	-0.329833	0.348732	-0.302389	0.36227	-0.327582	0.2695	-0.185708	0.673789	-0.240568	0.541001	0.164144	0.680713	0.211061	0.561862	Acidobacteriota
7129e91b2fb123ced4d65c90eb3493c2	-0.125492	0.778871	-0.185034	0.686682	0.286728	0.399927	0.301314	0.320905	-0.0893352	0.945362	-0.138372	0.929341	-0.0900331	0.922266	-0.0737071	0.937281	-0.0735649	0.942574	-0.0808398	0.942224	-0.128731	0.897997	-0.107006	0.961124	-0.067329	0.954717	-0.0450715	0.974767	-0.0809814	0.950546	-0.0715347	0.959496	-0.0336239	0.886657	-0.0395862	0.844248	-0.0129569	0.8389	-0.0405684	0.807225	-0.0340397	0.855448	-0.0852166	0.803607	-0.00604719	0.868047	-0.000224654	0.842341	Chloroflexi
717a8eb588657de4d44595a55578604f	-0.0479518	0.8793	-0.101918	0.833434	0.0921349	0.780552	0.132309	0.691736	0.136943	0.925125	0.086378	0.961954	-0.0717423	0.932105	0.048469	0.954089	-0.1142	0.925215	-0.0135316	0.972557	-0.0590264	0.925424	0.00897683	0.982199	0.0263633	0.946397	0.12364	0.960638	0.0550064	0.963751	0.13697	0.952018	0.0764986	0.870774	0.0269098	0.882453	-0.0333523	0.830127	-0.0300566	0.850831	0.0429947	0.872546	-0.0126744	0.90075	0.0999344	0.813368	0.145263	0.715338	Proteobacteria
7ef8bfa4d7e488f9d11ed3c0cabb022b	-0.36101	0.30403	-0.350094	0.356747	0.197258	0.589138	0.169742	0.611063	-0.0471919	0.95952	-0.00483894	0.977545	-0.163531	0.862531	-0.178948	0.877967	-0.294777	0.783316	-0.38708	0.745212	-0.258634	0.779888	-0.323049	0.831178	-0.231588	0.85173	-0.293625	0.837717	-0.290206	0.807256	-0.335178	0.786601	-0.0202374	0.907225	-0.0974741	0.801668	-0.355478	0.269578	-0.426593	0.117545	-0.347278	0.399657	-0.407815	0.256334	-0.00604423	0.861334	0.0856485	0.829289	Firmicutes
723f8b73b5bb2883ea94c82d03eca78c	0.00759997	0.876224	0.0592644	0.869553	-0.228131	0.519572	-0.292603	0.345303	0.0870148	0.944888	0.121565	0.948072	0.234736	0.842063	0.178327	0.874955	0.194027	0.890894	0.190814	0.891729	0.207963	0.84615	0.18232	0.944309	0.184112	0.904311	0.123197	0.953758	0.16894	0.923869	0.140985	0.948307	-0.275488	0.541056	-0.328055	0.340865	-0.146419	0.674765	-0.150316	0.646712	-0.1844	0.676835	-0.155725	0.704295	-0.0619512	0.84864	0.00777826	0.878839	Proteobacteria
7252b9cb21f53b404c5fd29f52f16767	-0.0149995	0.907818	0.0825298	0.875644	-0.0439983	0.829729	-0.248576	0.419383	-0.185717	0.903704	-0.11107	0.959747	-0.0907877	0.916176	0.111861	0.92992	-0.189658	0.882706	-0.130355	0.940219	-0.180962	0.860875	-0.0877011	0.977971	-0.133444	0.921812	-0.046872	0.982747	-0.169058	0.91443	-0.126186	0.960912	0.024872	0.93807	-0.181404	0.630945	-0.388872	0.208051	-0.50408	0.0451177	-0.25886	0.544517	-0.403008	0.26043	0.240301	0.535997	0.282218	0.389502	Acidobacteriota
725c678649150d5cfcb614e69d47dd86	0.0743881	0.789765	0.10111	0.785129	-0.262873	0.442517	-0.346192	0.252372	-0.103793	0.935334	-0.0895567	0.951335	-0.0298554	0.919987	-0.00683047	0.950025	-0.0949992	0.923341	-0.110616	0.931552	-0.0432989	0.91588	-0.0221746	0.97671	-0.0684758	0.926297	-0.139874	0.944721	-0.0661121	0.945531	-0.0814523	0.956035	-0.156482	0.733722	-0.253388	0.485722	-0.233728	0.502575	-0.245309	0.438672	-0.144606	0.735112	-0.170939	0.674947	0.160897	0.691654	0.13921	0.706105	Acidobacteriota
728bc088e84fbad09a9ebdea94aaab92	-0.0657137	0.844764	-0.112388	0.816414	0.0734764	0.802531	0.0934026	0.780197	0.0602487	0.950966	0.0515209	0.971903	0.206701	0.857374	0.300785	0.762577	0.173862	0.906334	0.230574	0.865458	0.195187	0.85486	0.255072	0.900488	0.233728	0.872686	0.304695	0.833703	0.292324	0.815661	0.348931	0.75188	-0.0809454	0.852972	-0.168985	0.659358	-0.116749	0.728925	-0.0940243	0.774918	0.0351613	0.839502	-0.0742783	0.843082	0.29636	0.416644	0.328863	0.300205	Acidobacteriota
72c206f38bfd3bd7205f3a7e18b6cbc8	-0.101622	0.837272	-0.0295282	0.939916	0.0951864	0.799824	-0.0441409	0.902973	-0.224867	0.879061	-0.200874	0.909391	0.14177	0.904136	0.0785836	0.948725	0.127032	0.928802	0.0250583	0.984473	0.0779797	0.943819	0.00662001	0.990427	0.0869399	0.955565	0.0317761	0.986901	0.0905595	0.961995	-0.0162937	0.988013	0.0970901	0.853702	-0.022644	0.925691	-0.09262	0.810705	-0.2156	0.485607	-0.23978	0.579888	-0.244562	0.525096	-0.261485	0.488358	-0.128897	0.765973	Myxococcota
7632c0d3da666481b9c587f91e601c92	-0.285483	0.448096	-0.154063	0.74729	-0.0881092	0.795068	-0.232533	0.46384	-0.078171	0.953775	-0.0381575	0.977323	0.125031	0.914312	0.0285588	0.961192	0.0751517	0.951803	0.0300656	0.971946	0.0875411	0.940838	0.0325993	0.986094	0.0637227	0.965708	-0.0118782	0.984101	0.0647593	0.972485	0.0215396	0.981249	-0.283794	0.521234	-0.419652	0.197848	-0.520497	0.0725317	-0.577248	0.0220266	-0.486457	0.207374	-0.514542	0.14287	-0.0182784	0.904398	0.0623389	0.864813	Actinobacteriota
766566769b6abb685d30201072d3d0fd	-0.117734	0.783465	-0.199725	0.658096	0.265101	0.445176	0.316979	0.296289	-0.0086031	0.960905	-0.076141	0.958742	-0.146449	0.887408	-0.187558	0.866843	-0.161716	0.904399	-0.16062	0.912151	-0.108804	0.907629	-0.0940436	0.969976	-0.129123	0.921352	-0.106011	0.960046	-0.0660469	0.955508	-0.0606639	0.964854	-0.00600938	0.878637	0.063213	0.834092	0.0375275	0.803722	0.0167357	0.814906	0.202817	0.647484	0.128156	0.758039	0.271609	0.469254	0.275705	0.415816	Armatimonadota
76cbf9b82d6ea9c2f196469f4dc13503	0.113221	0.828362	-0.00676433	0.980803	-0.331975	0.287197	-0.196348	0.539673	0.12665	0.934317	0.165303	0.934587	0.0443861	0.966959	0.0949136	0.942715	0.0755315	0.951794	0.280715	0.820864	0.13477	0.905852	0.249415	0.918038	0.10031	0.951452	0.173905	0.950391	0.120565	0.951428	0.199276	0.927764	-0.356334	0.39471	-0.295272	0.386247	0.209437	0.543073	0.242082	0.41994	0.080627	0.859671	0.0516322	0.91834	-0.248541	0.517511	-0.326287	0.285558	Proteobacteria
76ccff27e4cbb09bb50a379e608b02db	-0.579678	0.0436556	-0.632789	0.0288678	0.553086	0.0643877	0.585925	0.0166753	-0.146214	0.919817	-0.168634	0.926481	-0.241161	0.7908	-0.366512	0.687577	-0.141458	0.903054	-0.189867	0.893871	-0.238183	0.788007	-0.259958	0.897712	-0.289031	0.782548	-0.295714	0.835058	-0.21847	0.886095	-0.281519	0.844574	-0.0705108	0.813612	0.134222	0.731761	-0.0811042	0.728346	-0.0792502	0.795096	-0.122015	0.760867	-0.119288	0.767205	-0.134066	0.716823	-0.104749	0.789026	Acidobacteriota
77c1b44418546431aa50117bd59de9f6	0.419	0.203191	0.391891	0.289945	-0.289133	0.387366	-0.260329	0.404274	0.17389	0.908012	0.200406	0.894071	0.00944439	0.938987	0.174386	0.875775	0.0594182	0.942825	0.154118	0.915189	0.113974	0.896251	0.20963	0.92379	0.0519632	0.949541	0.148002	0.940325	0.116982	0.935293	0.183664	0.914433	-0.0288486	0.877221	0.0142716	0.857625	0.346936	0.2772	0.356942	0.214165	0.399378	0.326473	0.406986	0.261227	0.10365	0.820591	0.0405928	0.879473	Acidobacteriota
7ee5fd2ac2e09880c211fcc59518db7b	0.0593553	0.901011	-0.000366962	0.951887	0.291175	0.375848	0.307115	0.292851	-0.133478	0.930836	-0.12586	0.952658	-0.192439	0.859134	-0.0903136	0.943666	-0.229428	0.869013	-0.185421	0.899695	-0.211959	0.838708	-0.119323	0.969447	-0.0775838	0.957256	0.00332436	0.986775	-0.12767	0.942311	-0.0551968	0.980572	0.309701	0.460284	0.227481	0.531722	0.0168022	0.888422	-0.0329077	0.899237	0.185856	0.675319	0.0752933	0.867692	0.361039	0.27888	0.37903	0.19911	Proteobacteria
77ef7928c3760ca1d1f3b90cf8400734	0.419212	0.220852	0.408184	0.274166	-0.0969688	0.741297	-0.0979565	0.725338	0.0533072	0.947003	0.0472601	0.961935	0.234492	0.838456	0.19259	0.861312	0.112272	0.932275	0.0726492	0.942541	0.169693	0.872512	0.126408	0.956358	0.230639	0.870567	0.172195	0.929817	0.166629	0.919109	0.134937	0.94157	0.40506	0.312449	0.305548	0.381769	0.108175	0.709237	0.130989	0.658106	0.237738	0.586027	0.215975	0.592019	0.276555	0.45926	0.242819	0.491926	Proteobacteria
77fca2d59086fc4cd5b31e925bfc956b	0.188353	0.647927	0.280481	0.499154	-0.252431	0.474877	-0.321325	0.298762	0.311842	0.782277	0.361076	0.659321	-0.0925941	0.907275	-0.118002	0.911643	-0.0757488	0.931944	-0.129939	0.922929	-0.135109	0.875606	-0.191809	0.922825	-0.0235706	0.947989	-0.0670073	0.964666	-0.133802	0.930128	-0.191305	0.915044	0.033718	0.856406	0.0401884	0.811402	0.0314732	0.803762	0.0706374	0.767794	-0.0875517	0.800013	-0.0148557	0.83329	-0.230355	0.565125	-0.251623	0.477925	Acidobacteriota
780517cb57ac9053f694d99d5345864e	-0.194483	0.661267	-0.0683895	0.896183	-0.0723984	0.832701	-0.0796652	0.821155	-0.0256635	0.968807	-0.0219301	0.980675	-0.00773186	0.976701	-0.216629	0.847139	0.0760216	0.953018	0.00220198	0.98194	0.00632983	0.965763	-0.0574103	0.984974	-0.101756	0.951431	-0.189029	0.935912	-0.111943	0.94665	-0.169762	0.94207	-0.303944	0.488425	-0.110116	0.788306	0.159084	0.657865	0.307515	0.284727	-0.136533	0.752861	0.113858	0.79755	-0.507815	0.109666	-0.530625	0.0492451	Proteobacteria
7806fce28d850f41054a5cc19f26dd0f	0.406114	0.201124	0.109893	0.833518	-0.167614	0.65256	0.17679	0.589475	0.0732729	0.961191	0.0457618	0.981769	0.197919	0.867148	0.217597	0.85124	0.263941	0.861346	0.332676	0.792054	0.319213	0.737627	0.339927	0.836382	0.279253	0.841043	0.317591	0.817544	0.32155	0.811073	0.321004	0.811112	0.159262	0.757921	0.116096	0.77673	0.302977	0.340256	0.262806	0.373115	0.219123	0.610681	0.189353	0.640519	-0.163789	0.71639	-0.17653	0.652791	Myxococcota
78359260b2716607c7a44674c474999a	-0.00839355	0.815124	0.016024	0.830123	-0.127163	0.689093	-0.169345	0.601912	0.00633006	0.948461	0.00281869	0.961673	0.0147223	0.918792	0.0822724	0.914204	-0.0860938	0.910888	-0.0297639	0.941093	0.0150396	0.929375	0.0491594	0.964669	-0.0325102	0.945603	0.00106722	0.969166	0.00471081	0.946052	0.0178281	0.95195	-0.106265	0.780048	-0.183752	0.610772	-0.160107	0.63189	-0.183755	0.566379	-0.020979	0.83548	-0.0977379	0.773637	0.301224	0.424201	0.315597	0.354598	Acidobacteriota
78b559e7e9383f54c5fb78fe19e4d055	-0.0836927	0.827766	-0.0610625	0.852413	-0.125186	0.71179	-0.164602	0.616125	-0.0310416	0.956291	0.0027845	0.969197	-0.0529844	0.935295	0.041718	0.943394	-0.141354	0.913151	-0.129313	0.930332	-0.105304	0.913297	-0.0963542	0.970481	-0.053781	0.947585	-0.0620584	0.973345	-0.0537467	0.957158	-0.0208276	0.971302	-0.0836415	0.836396	-0.0607579	0.825036	-0.0920739	0.737545	-0.112233	0.703556	0.0220433	0.859813	-0.0529555	0.845397	0.249002	0.519552	0.269702	0.437069	Proteobacteria
78c94aed9b4b1013b18a2494b51d66ba	-0.299917	0.407958	-0.306511	0.439899	0.129925	0.735397	0.153794	0.648033	-0.218018	0.883947	-0.0155918	0.984921	0.0224696	0.969931	-0.0945907	0.941571	0.0666687	0.953602	0.0539233	0.973857	-0.0655986	0.949795	-0.0780224	0.97997	-0.115279	0.942188	-0.0937178	0.974181	-0.0966478	0.957191	-0.055954	0.980428	-0.232296	0.606603	0.018344	0.929074	0.210875	0.536815	0.252943	0.402953	0.0159584	0.919055	0.0871823	0.839611	-0.366504	0.270592	-0.39971	0.16975	Proteobacteria
791432d106ac52664cd191d791619f2c	0.215059	0.583582	0.152191	0.705712	-0.116176	0.708352	-0.0859576	0.694792	-0.0954978	0.938742	-0.0519714	0.949091	0.368248	0.661494	0.196689	0.841277	0.262535	0.839519	0.115488	0.910105	0.318747	0.721564	0.163349	0.932425	0.340345	0.743795	0.163899	0.909114	0.299227	0.814853	0.150225	0.924737	0.164531	0.730522	-0.0176854	0.807033	-0.126154	0.673039	-0.101859	0.670138	-0.0308049	0.826334	-0.0165636	0.804936	0.148477	0.695551	0.175835	0.625117	Actinobacteriota
7945cf02b269baace2f831c6e6bd4364	0.114282	0.810725	0.0446837	0.912498	-0.078931	0.81352	0.0285517	0.878653	0.173859	0.90047	0.120499	0.947986	0.195255	0.865759	0.169617	0.884225	0.238799	0.866695	0.232919	0.865035	0.24945	0.805596	0.248568	0.905784	0.192045	0.904552	0.170733	0.945023	0.222355	0.887923	0.224024	0.901494	0.0794207	0.849996	0.0775229	0.826908	0.361469	0.259589	0.376468	0.179803	0.125167	0.762091	0.157247	0.706367	-0.399302	0.244651	-0.425898	0.142948	Proteobacteria
79598aebff89faddcc2ab82caddbe813	-0.159983	0.677942	-0.0863951	0.79205	-0.0158841	0.788135	-0.10697	0.699102	-0.284308	0.821093	-0.262009	0.806259	-0.0969111	0.909002	-0.145458	0.884764	-0.0648136	0.933646	-0.11182	0.930876	-0.047173	0.928955	-0.062681	0.968574	-0.0973518	0.923337	-0.184595	0.909798	-0.0619979	0.951558	-0.114061	0.944205	-0.0945427	0.810504	-0.0935447	0.761129	-0.295409	0.377608	-0.281844	0.364946	-0.271993	0.527993	-0.215739	0.590263	0.0110525	0.855796	-0.00243291	0.825788	Proteobacteria
7c5d4b99750ade58cc39b50d47ef9d36	-0.27784	0.460561	-0.200361	0.663129	-0.0764142	0.84227	-0.0613362	0.834311	-0.14077	0.926868	-0.0513932	0.973714	-0.00588995	0.968771	-0.146735	0.900901	0.0777356	0.953042	-0.0997406	0.946655	0.00443265	0.973869	-0.0890444	0.97445	-0.0592774	0.961526	-0.146199	0.949673	-0.0178336	0.97662	-0.146212	0.948026	-0.596074	0.0745246	-0.288271	0.409663	-0.152708	0.674651	-0.297588	0.308408	-0.227577	0.601033	-0.281538	0.454213	-0.137876	0.756163	0.00585913	0.917279	Acidobacteriota
79a68d99145007a76cdff668827bcff1	-0.229539	0.573717	-0.254855	0.548718	0.0613072	0.832941	0.0759238	0.800576	0.117209	0.939823	0.107634	0.953808	-0.123757	0.900713	-0.119683	0.919442	-0.205707	0.876747	-0.223602	0.871004	-0.175979	0.864244	-0.163505	0.949968	-0.182514	0.892773	-0.195743	0.918799	-0.202039	0.899204	-0.222368	0.898519	-0.152297	0.75733	-0.179144	0.637797	-0.239844	0.483206	-0.285387	0.345212	-0.224302	0.602233	-0.305985	0.420698	0.0135631	0.877928	0.0223445	0.864006	Proteobacteria
7a3b962004594bbac0b4ded5dc6d9441	-0.0511034	0.834804	-0.0314976	0.8438	-0.0819582	0.708567	-0.136334	0.620846	-0.0725796	0.938604	-0.0427601	0.955868	0.140856	0.900354	-0.0291984	0.935925	0.0188503	0.957778	-0.174727	0.898277	0.0226458	0.944081	-0.139332	0.950929	0.0521131	0.956979	-0.14531	0.938479	-0.000253759	0.958294	-0.114487	0.940471	-0.19558	0.675875	-0.297578	0.408684	-0.310295	0.353547	-0.320665	0.293759	-0.270731	0.526175	-0.275778	0.480866	0.141468	0.721881	0.189517	0.608692	Proteobacteria
7a986ec4c9dfe6da3f428a0b243c5331	-0.220636	0.592422	-0.286805	0.483561	0.309368	0.355788	0.402578	0.153127	0.0156561	0.956424	-0.0425539	0.968634	-0.136661	0.898213	-0.16291	0.8876	-0.0308143	0.951005	-0.0539093	0.961817	-0.13794	0.892499	-0.155828	0.951329	-0.107274	0.938736	-0.0907224	0.96559	-0.0624249	0.959211	-0.0397498	0.974518	-0.02145	0.867089	0.138331	0.71221	0.091071	0.767308	0.146007	0.653246	0.0434213	0.85799	0.0952123	0.811236	-0.0944848	0.804755	-0.0992658	0.794984	Proteobacteria
7a9c537a69a4260f2e3826addc86b745	0.20707	0.62833	0.281374	0.494014	-0.0155638	0.889158	-0.038132	0.878653	0.151215	0.92012	0.150264	0.937121	0.11452	0.921243	0.0269116	0.963925	0.151351	0.916461	0.0741916	0.964368	0.104242	0.924417	0.0548625	0.982136	0.1722	0.915392	0.145003	0.9537	0.117913	0.951781	0.0974644	0.968868	0.103391	0.84263	0.123641	0.756184	0.184859	0.601065	0.213382	0.497845	0.115208	0.790351	0.113538	0.790294	-0.115996	0.791514	-0.181591	0.634675	Myxococcota
7abdc2de01b3520590a0581bbbb5592c	0.150284	0.737457	0.119287	0.804372	-0.241535	0.486279	-0.178132	0.590538	0.290242	0.812604	0.298338	0.776488	-0.0835563	0.928094	-0.0142412	0.958129	-0.10047	0.934191	-0.0528636	0.960608	-0.108451	0.908025	-0.0742499	0.976326	-0.0592225	0.950961	-0.00957275	0.978254	-0.165905	0.917769	-0.120836	0.957299	-0.133697	0.783363	-0.151038	0.69789	0.0535788	0.827836	0.0828597	0.788311	-0.1488	0.733162	-0.0998889	0.794287	-0.360989	0.294851	-0.383381	0.209067	Latescibacterota
7ae1bb42088808178dcbf06be927b295	0.196193	0.649363	0.162735	0.732592	-0.19356	0.592073	-0.0948387	0.772275	0.138655	0.922662	0.136217	0.933384	-0.152601	0.875146	-0.177298	0.876927	-0.00236533	0.957464	0.00210746	0.969393	-0.0592576	0.931492	-0.0449887	0.980903	-0.101379	0.936534	-0.122519	0.959563	-0.110348	0.9462	-0.0997862	0.959997	0.00106915	0.881264	0.0988638	0.772348	0.511691	0.0856147	0.513315	0.0528581	0.238879	0.582266	0.293816	0.442867	-0.483824	0.134796	-0.559812	0.0404116	Proteobacteria
7c574b835ad3b8b359b16aad13615ac8	-0.255734	0.514069	-0.432012	0.21317	0.319003	0.32027	0.543126	0.0272813	-0.251787	0.858168	-0.34995	0.700105	-0.0546615	0.961775	-0.221937	0.847718	-0.0262553	0.975195	-0.144862	0.932418	-0.0581505	0.960465	-0.156009	0.958778	-0.0497803	0.973958	-0.141985	0.960385	0.0143347	0.986639	-0.105098	0.965599	0.0436658	0.925671	0.0208837	0.930227	0.0785635	0.835312	0.0415953	0.890353	0.0625939	0.8765	0.0359126	0.91716	-0.0256594	0.932991	0.0182121	0.947323	Actinobacteriota
7b4e759dfa56185c0170757275480f26	-0.217161	0.601015	-0.0853309	0.864979	0.256164	0.457407	0.215735	0.494604	-0.0512627	0.948215	-0.0402873	0.977463	-0.229027	0.812851	-0.0926096	0.940632	-0.100835	0.928162	-0.0313003	0.978594	-0.204602	0.824472	-0.116343	0.97059	-0.188814	0.893366	-0.0485488	0.980963	-0.140241	0.922223	-0.0227854	0.983723	-0.0228446	0.834474	0.2161	0.555686	0.279544	0.396881	0.319152	0.266225	0.134607	0.742913	0.204596	0.609539	-0.23503	0.548483	-0.25682	0.449216	Proteobacteria
7b228cb701e4704d926b7c7c3aaa75d3	0.388646	0.238256	0.31445	0.422855	-0.329761	0.30099	-0.377295	0.170039	0.159954	0.918621	0.1679	0.931249	0.228257	0.848407	0.331421	0.729542	0.130869	0.925138	0.232951	0.860274	0.200921	0.850735	0.269707	0.900797	0.264454	0.851373	0.298408	0.847017	0.188646	0.917722	0.23177	0.906175	0.0612372	0.907563	-0.183386	0.628745	-0.175553	0.619109	-0.294602	0.309541	-0.063977	0.881047	-0.172782	0.675422	0.217612	0.589384	0.330842	0.281014	Proteobacteria
795bddd4bbc01deebbc57fcee8efe4a7	0.0958466	0.75497	0.106615	0.762012	-0.198194	0.575708	-0.250787	0.43745	0.0948814	0.933765	0.111244	0.939734	0.235891	0.839151	0.130613	0.904135	0.176648	0.902762	0.0836591	0.943403	0.199963	0.843435	0.115768	0.957721	0.194058	0.892597	0.0621419	0.966948	0.173505	0.920752	0.0736765	0.965636	-0.0883222	0.816993	-0.174155	0.645697	-0.176349	0.610686	-0.158919	0.614831	-0.00937847	0.883998	-0.00920221	0.855163	0.280083	0.452792	0.299779	0.368327	Acidobacteriota
7cadfcde17c2467cb73fdf4451d39da8	-0.0140816	0.85453	0.0519618	0.82798	-0.0955019	0.734837	-0.1424	0.61782	-0.148448	0.91415	-0.131439	0.92291	-0.0976935	0.907385	-0.117073	0.904699	-0.0722	0.936913	-0.0336169	0.950053	-0.0365357	0.927403	-0.00827502	0.972947	-0.105093	0.940148	-0.138362	0.940876	-0.0978669	0.949799	-0.126345	0.940795	-0.125856	0.779553	-0.129077	0.698439	-0.197968	0.571329	-0.179265	0.568986	-0.253098	0.561803	-0.162443	0.686271	-0.158779	0.689381	-0.103803	0.733419	Proteobacteria
7ce744f7093183d327e602fdbc3782e9	0.111998	0.818938	0.0696005	0.892065	0.175359	0.631119	0.218569	0.487221	-0.132331	0.933812	-0.155478	0.940219	-0.111229	0.905673	0.117955	0.929445	-0.144738	0.911253	-0.0386744	0.979761	-0.101558	0.914332	0.0116494	0.990239	0.00117209	0.960934	0.11402	0.964325	0.0181578	0.96507	0.120541	0.963486	0.334464	0.419879	0.296618	0.385843	0.0481857	0.846325	-0.0259972	0.90257	0.261399	0.541963	0.147131	0.728766	0.398023	0.225048	0.474263	0.0858107	Acidobacteriota
7ce836963ea05124935859016301b204	-0.115687	0.816137	-0.0310083	0.929573	-0.36383	0.247976	-0.445887	0.0925702	0.0482468	0.971296	0.155193	0.938203	0.211515	0.857084	0.128177	0.918805	0.224978	0.879585	0.113121	0.951117	0.209423	0.843671	0.1161	0.972997	0.168132	0.921344	0.0619347	0.981476	0.172861	0.925763	0.0495708	0.982601	-0.437498	0.264399	-0.497664	0.113288	-0.300647	0.349233	-0.363624	0.188048	-0.273451	0.518203	-0.337606	0.356439	0.0481225	0.900049	0.0653713	0.880277	Entotheonellaeota
7cfe2db43d9ec9b0c16ac443a2dfc1ef	-0.0913135	0.753673	-0.0959116	0.773602	0.0594567	0.720409	0.0450668	0.719311	0.0779563	0.917142	0.0919299	0.923843	-0.0549874	0.917411	-0.108653	0.90826	-0.120109	0.895383	-0.228079	0.848862	-0.162131	0.842275	-0.236237	0.880654	-0.0760231	0.921529	-0.138615	0.926326	-0.125707	0.918138	-0.181658	0.905712	-0.00628276	0.808504	-0.00489012	0.758337	-0.123523	0.690204	-0.109817	0.670792	-0.119757	0.751906	-0.081404	0.759068	-0.0318079	0.782198	0.00207528	0.776997	Proteobacteria
7d21a068770b821c513c21f20fe75564	-0.126471	0.772605	-0.0168925	0.919315	0.0413992	0.80964	-0.0714455	0.824986	0.0112728	0.956276	-0.0277616	0.976589	-0.0821784	0.910836	0.0455204	0.957264	-0.0657686	0.945238	-0.0514378	0.966781	-0.0975223	0.918511	-0.0414032	0.982227	-0.156339	0.896004	-0.057862	0.976943	-0.130502	0.930896	-0.122425	0.958275	-0.128466	0.785507	-0.141497	0.717534	-0.0613622	0.825057	-0.0779056	0.814423	-0.191036	0.666353	-0.129097	0.767915	-0.266168	0.489884	-0.229593	0.5177	Acidobacteriota
7d547b542eb4b5d97ca2fb87ebd91c15	0.134605	0.789343	0.0122932	0.954334	0.168897	0.647984	0.371475	0.180598	0.0339741	0.973754	0.000487716	0.983946	-0.279696	0.754992	-0.284777	0.77863	-0.287343	0.805273	-0.265227	0.837406	-0.297477	0.731102	-0.265798	0.901075	-0.281983	0.789186	-0.264766	0.881889	-0.256111	0.844991	-0.211045	0.921456	0.352577	0.393123	0.476003	0.129941	0.467439	0.11031	0.432023	0.10275	0.510413	0.177851	0.469619	0.183155	0.104775	0.832425	0.0624165	0.889822	Actinobacteriota
7dac1531b763b20719c368c5f7f40729	0.174885	0.697773	0.353984	0.346045	-0.47573	0.107468	-0.621374	0.00635726	0.132924	0.933134	0.308501	0.789058	0.0919502	0.935372	-0.014032	0.978956	0.051498	0.96437	-0.015621	0.983667	0.069815	0.946971	0.0317889	0.988278	0.0248218	0.975643	-0.0378333	0.985394	-0.0204143	0.979289	-0.0883322	0.97254	-0.306466	0.484578	-0.313499	0.356169	-0.0304993	0.917946	-0.0455881	0.890529	-0.0991925	0.833919	-0.10174	0.822456	-0.108313	0.827864	-0.19885	0.593364	Proteobacteria
7df3630b8e0dc160e6bd7a6315969e3c	-0.0465471	0.929058	0.0708726	0.893466	-0.15789	0.675791	-0.176318	0.5923	-0.287679	0.837504	-0.158608	0.935459	0.230412	0.844575	0.0853316	0.947219	0.153044	0.91454	-0.0375804	0.979024	0.147177	0.897099	0.0178008	0.9892	0.150367	0.929026	-0.0431956	0.982433	0.151789	0.938147	-0.0297568	0.983407	-0.267231	0.539878	-0.348844	0.289966	-0.219458	0.515536	-0.295306	0.310136	-0.240701	0.574073	-0.211357	0.594301	-0.0237068	0.9141	0.151641	0.712149	Actinobacteriota
7e0a4156040141edd2e0261a58657fc0	0.118074	0.73847	0.0922176	0.768699	-0.110468	0.695692	-0.0945174	0.670802	0.0930577	0.924378	0.0937631	0.924607	0.294215	0.76947	0.0910679	0.902958	0.227114	0.848342	0.042839	0.923539	0.217678	0.819022	0.0771557	0.955305	0.260932	0.825743	0.0965201	0.945387	0.22002	0.876584	0.0797701	0.946693	-0.0591474	0.784357	-0.0914621	0.733707	-0.0234875	0.76652	-0.0229401	0.73505	0.0269684	0.801879	0.0273508	0.782787	0.0873137	0.722755	0.108098	0.68509	Verrucomicrobiota
7e2e74c23d90e0422b871637cb3cc856	0.314953	0.387483	0.434275	0.211423	-0.448531	0.143148	-0.603536	0.0103205	0.238326	0.868672	0.389477	0.620131	0.109566	0.925498	0.0823448	0.947765	0.054922	0.958385	0.0216075	0.979871	0.0787267	0.940841	0.0135035	0.989341	0.107402	0.947839	0.0284376	0.986421	-0.0212175	0.977014	-0.101785	0.967407	-0.0311814	0.929595	-0.151999	0.696545	-0.172673	0.627037	-0.155898	0.638972	-0.262462	0.543835	-0.204571	0.609213	-0.133784	0.75552	-0.138548	0.739531	Chloroflexi
7e4233f56a79ef518a7721bca0c902b5	-0.137069	0.76601	-0.0858324	0.86437	0.168226	0.63882	0.100677	0.769179	-0.101979	0.94481	-0.114377	0.955528	-0.110166	0.908766	0.0594488	0.954832	-0.0434235	0.945451	0.0227276	0.978967	-0.0841354	0.924589	-0.0656149	0.980853	-0.0537811	0.947963	0.0351608	0.983743	-0.0547948	0.959339	0.00344396	0.981186	0.00461416	0.891118	0.0765622	0.838026	-0.128929	0.723911	-0.11532	0.740779	-0.200301	0.645996	-0.197913	0.623525	-0.14582	0.729548	-0.159846	0.686622	Proteobacteria
7e6f0a693d504e0d103f042635ee6691	0.217405	0.601138	0.368785	0.318374	-0.187495	0.601333	-0.314674	0.276337	-0.0238615	0.97722	-0.00867732	0.985966	0.268123	0.81612	0.392906	0.66252	0.19054	0.896715	0.289981	0.81692	0.242733	0.812671	0.332012	0.843788	0.226426	0.882095	0.315661	0.821412	0.272653	0.850061	0.325054	0.802012	0.172037	0.73255	-0.00929687	0.944508	0.145531	0.689042	0.00865481	0.929852	0.233898	0.586791	0.113711	0.800161	0.216141	0.588896	0.284296	0.381069	Actinobacteriota
7e924f731fae2d7edd818c8845760cff	-0.111109	0.823468	-0.16517	0.736914	0.164173	0.658704	0.293	0.322669	-0.129875	0.932972	-0.179413	0.922478	-0.124437	0.909468	-0.0444906	0.966781	-0.128752	0.927306	-0.129416	0.942261	-0.0199109	0.952853	-0.00502534	0.991219	-0.0486749	0.960551	-0.000939472	0.989597	0.0309066	0.97039	0.0165601	0.987947	0.0436876	0.898101	0.106797	0.796264	-0.082696	0.807441	-0.12439	0.720728	0.0435274	0.89446	-0.0236168	0.947369	0.216767	0.589905	0.267083	0.422588	Actinobacteriota
77d0c1467daf6b76263ed3714832f7bf	-0.291428	0.433956	-0.122712	0.810021	0.0463371	0.859379	-0.170252	0.606913	0.0329413	0.9615	0.0730156	0.973768	0.103427	0.929402	-0.080787	0.94638	0.125291	0.927046	-0.0477598	0.974538	0.0804488	0.94467	-0.0423283	0.985837	0.0582219	0.967877	-0.0830024	0.976339	0.044149	0.976228	-0.116432	0.962473	-0.302544	0.485865	-0.36004	0.275103	-0.194044	0.574223	-0.162707	0.620553	-0.347514	0.401731	-0.257188	0.500664	-0.280897	0.456292	-0.284033	0.385961	Proteobacteria
72052d593db5879f3cf4e6e0e82f90b4	0.112115	0.787319	0.18397	0.694318	-0.0765855	0.80269	-0.243909	0.432427	-0.0203101	0.970879	-0.0345926	0.981421	0.0891776	0.93648	0.0633267	0.956452	-0.0876173	0.949932	-0.159208	0.924342	0.000328231	0.968057	-0.018941	0.990112	0.0514356	0.968743	-0.00905474	0.986274	0.034484	0.977935	0.0109895	0.98638	0.0654214	0.890408	-0.131532	0.743345	-0.455865	0.120727	-0.494898	0.0486138	-0.20446	0.640422	-0.281367	0.452468	0.442742	0.162205	0.51289	0.0565883	Proteobacteria
7f2e8ad10f078b7eeb06bb2a1af3932f	-0.0938876	0.807734	-0.164411	0.724026	0.205534	0.564151	0.239808	0.444543	-0.188831	0.896683	-0.2245	0.86353	-0.0934027	0.907331	-0.0847785	0.925724	-0.266229	0.818569	-0.263676	0.832043	-0.173799	0.862514	-0.162044	0.947239	-0.180379	0.892789	-0.150502	0.94358	-0.151659	0.915297	-0.125464	0.947584	0.129735	0.784781	0.113981	0.75804	-0.0459569	0.805823	-0.0635321	0.810447	0.155876	0.71565	0.0900604	0.810654	0.373656	0.276727	0.382095	0.21956	Proteobacteria
7f564d61c4f2c0abe276a2915154de05	-0.311896	0.403365	-0.275907	0.50799	0.208929	0.560736	0.180683	0.58431	-0.148118	0.914876	-0.167156	0.90222	-0.063832	0.933314	-0.057527	0.920391	0.00685946	0.946439	-0.117875	0.932291	-0.0285371	0.936301	-0.0497024	0.972291	-0.108313	0.913997	-0.111786	0.946737	-0.0382845	0.961078	-0.0599087	0.969927	-0.115912	0.804009	-0.131806	0.713047	-0.0691852	0.769621	-0.0833229	0.7422	-0.0795119	0.802577	-0.0977138	0.769576	0.0654121	0.810687	0.0512856	0.806031	Actinobacteriota
7f5f18e1d336bb6a8206f9b6d6b109a1	-0.129319	0.760335	-0.15076	0.744859	0.269915	0.437618	0.295438	0.336548	-0.133577	0.921107	-0.123736	0.939973	-0.148233	0.886268	-0.223411	0.834354	-0.141937	0.906141	-0.172794	0.903602	-0.163601	0.867087	-0.178117	0.937857	-0.169665	0.896507	-0.182978	0.919594	-0.0961808	0.942831	-0.096108	0.94951	0.0888086	0.813478	0.273162	0.450366	0.0954059	0.752648	0.0942129	0.735204	0.192254	0.66224	0.203331	0.608529	0.179062	0.65875	0.170569	0.639025	Verrucomicrobiota
7fcfe686d469ebe33340c6822390326f	0.074088	0.848036	0.148828	0.756711	0.176875	0.621994	0.134671	0.692195	-0.0512411	0.955483	-0.068063	0.968832	-0.105983	0.916035	0.0377054	0.955914	-0.118775	0.927465	-0.0471425	0.971292	-0.1154	0.911661	-0.0247185	0.985747	-0.0508476	0.954002	0.0463892	0.981615	-0.0269928	0.969075	0.0637308	0.975708	0.355333	0.390234	0.347595	0.297893	-0.107769	0.740659	-0.0751621	0.809753	-0.0284341	0.883748	0.00354876	0.910536	0.152712	0.723848	0.17943	0.640251	Proteobacteria
7feda31e283317eae94272841953c77d	-0.443835	0.145693	-0.343513	0.366787	0.448368	0.138928	0.21651	0.492948	-0.184994	0.903777	-0.210963	0.899991	-0.0278563	0.971896	-0.210786	0.85484	0.0154719	0.971956	-0.213487	0.878232	-0.137395	0.902249	-0.300678	0.871259	-0.130817	0.935253	-0.287596	0.851729	-0.162897	0.929928	-0.259301	0.882903	-0.0191748	0.875824	-0.001003	0.943938	-0.0339214	0.854197	-0.0711857	0.840595	-0.133798	0.758309	-0.109017	0.80361	-0.205721	0.608123	-0.14976	0.714159	Acidobacteriota
803f8ce8d9b18af5e0fa5d5006a795c1	-0.249782	0.527035	-0.205425	0.637423	0.0975032	0.742055	0.0413254	0.771784	0.0677525	0.944993	0.0784478	0.955515	-0.0494025	0.922587	-0.0151232	0.939827	-0.0425132	0.944716	-0.0599803	0.949719	-0.0564365	0.927183	-0.064147	0.974439	-0.112632	0.925297	-0.112895	0.956507	-0.0661677	0.956941	-0.0563109	0.968036	-0.142822	0.743654	-0.173736	0.63646	-0.171797	0.617834	-0.167182	0.596464	-0.205659	0.639597	-0.176093	0.665651	-0.0601713	0.828814	0.00430268	0.832056	Proteobacteria
8077b353f901dd1502adc8aeaee7abed	-0.22343	0.591476	-0.166833	0.732267	0.361502	0.239772	0.266017	0.377464	0.00751553	0.988981	0.0274348	0.985203	0.126806	0.912983	0.169606	0.888291	0.0697687	0.959277	0.0780486	0.969529	0.0901174	0.940706	0.156976	0.959296	0.131366	0.938666	0.168259	0.948342	0.110882	0.957542	0.1745	0.940456	0.152387	0.770073	0.0649834	0.881002	-0.307798	0.328229	-0.287685	0.320891	-0.0964399	0.841841	-0.149884	0.724165	0.352895	0.287267	0.373693	0.205026	Cyanobacteria
80913500abd71b44d959a755aa1bd06c	-0.0884804	0.808961	-0.112082	0.808258	-0.0395984	0.791038	-0.0849939	0.768055	-0.120721	0.927741	-0.120644	0.943549	-0.0587813	0.918885	0.0214337	0.951118	-0.142473	0.896072	-0.0892173	0.946884	-0.0467634	0.919661	0.0377333	0.977145	-0.0961841	0.935176	-0.067486	0.972602	-0.0885345	0.943383	-0.0609706	0.968668	-0.129875	0.772004	-0.222031	0.547654	-0.299882	0.373377	-0.333884	0.261189	-0.177585	0.691142	-0.242365	0.536724	0.227483	0.566872	0.21606	0.551773	Proteobacteria
6cca6b14b621a6ca600f05351af7ffa4	-0.198011	0.643673	-0.119238	0.812165	0.357838	0.263581	0.276315	0.35623	-0.258949	0.852226	-0.182864	0.923534	-0.12395	0.888641	0.0913082	0.941907	-0.151051	0.907521	-0.0891651	0.962719	-0.0981388	0.918408	0.0268782	0.987679	-0.107179	0.927164	0.0705992	0.978353	0.00726339	0.965421	0.120033	0.960863	0.201214	0.6731	0.175412	0.64613	-0.0744858	0.795377	-0.136921	0.687176	0.187477	0.669379	0.0646491	0.88158	0.498965	0.110016	0.618987	0.0166517	Proteobacteria
80c9a5cbdf8737c7544c64f17d37d90c	0.0841021	0.772847	0.0990186	0.774113	-0.073123	0.733448	-0.110522	0.661158	-0.136379	0.911752	-0.15413	0.899648	0.0259614	0.919704	0.0789114	0.916776	-0.024472	0.932446	-0.0128298	0.94053	0.0194695	0.913327	0.0491976	0.955702	0.0194009	0.949398	0.0219689	0.960935	0.0370732	0.950174	0.03252	0.958584	-0.0171297	0.839302	-0.0428691	0.780195	-0.0375482	0.773241	-0.0498617	0.746557	0.102606	0.784346	0.0592212	0.804687	0.270562	0.469335	0.280064	0.41538	Actinobacteriota
815a6f9d72c75cee888279180735af8b	0.262646	0.497282	0.253864	0.550598	-0.36514	0.234839	-0.293548	0.31907	-0.124692	0.939123	-0.130157	0.951718	0.203173	0.862579	0.285902	0.777574	0.265765	0.856571	0.297921	0.812771	0.199443	0.852837	0.21173	0.936402	0.149561	0.928704	0.170639	0.946385	0.187073	0.917576	0.249075	0.894559	-0.0990892	0.859704	0.021498	0.941683	0.23897	0.471222	0.326122	0.245939	0.198888	0.64941	0.330556	0.365004	-0.0359379	0.948031	-0.0398131	0.932255	Acidobacteriota
81a453b8b126954046678667974623eb	0.257846	0.508435	0.336614	0.382164	-0.303939	0.35975	-0.312879	0.292031	0.00480128	0.968021	0.0153082	0.978357	-0.0210449	0.948193	0.184842	0.870354	-0.0586957	0.93816	0.13972	0.929532	-0.0211556	0.935074	0.0863357	0.97537	-0.00711196	0.947685	0.127559	0.955256	-0.0147071	0.957124	0.127952	0.952514	0.0747941	0.839012	0.180705	0.636036	0.252964	0.454327	0.334245	0.244131	0.239595	0.580525	0.289405	0.443693	0.0196891	0.897226	-0.0832549	0.838434	Myxococcota
81b7f41caf0d15366df583613d41bce3	0.198324	0.639086	0.172056	0.71403	-0.0869104	0.782013	0.00317452	0.873756	0.203034	0.888104	0.206774	0.890369	-0.167842	0.842671	-0.150772	0.897026	-0.145036	0.906739	-0.0908583	0.946989	-0.149754	0.881855	-0.0931789	0.974033	-0.108307	0.922198	-0.0593869	0.976066	-0.120033	0.927757	-0.0858696	0.965223	-0.00211436	0.842332	0.136005	0.723527	0.353284	0.268668	0.366636	0.193689	0.214872	0.616435	0.270435	0.483392	-0.204455	0.615274	-0.219583	0.542022	Proteobacteria
8223738e4090b211846d7c7b204098e5	0.0693255	0.785001	0.0522432	0.796172	-0.103208	0.701506	-0.101131	0.681631	-0.0303857	0.935076	-0.0536658	0.934815	-0.00977568	0.892347	0.011901	0.908082	-0.0200091	0.933329	-0.0294301	0.938644	0.007353	0.887104	0.0182432	0.95243	0.0204726	0.931649	0.0176971	0.957285	0.0209	0.94488	0.0265481	0.947986	0.0194633	0.835447	-0.0226883	0.747597	0.0617087	0.727657	0.070127	0.700181	0.151823	0.712317	0.116755	0.713559	0.182589	0.62979	0.159102	0.639465	Proteobacteria
824ea9cdac9b5817e5a50115b63ceaf5	-0.327364	0.373193	-0.228397	0.603294	0.190661	0.596713	0.0870535	0.735855	-0.0665395	0.951734	-0.0647797	0.956245	-0.18572	0.857045	-0.314313	0.739177	-0.140703	0.910629	-0.204317	0.879842	-0.164513	0.873537	-0.199827	0.920568	-0.214491	0.868736	-0.310023	0.797571	-0.229128	0.866005	-0.296328	0.808272	-0.0841563	0.824971	-0.0534227	0.793835	-0.229771	0.50625	-0.241467	0.442243	-0.270022	0.529709	-0.214899	0.591244	-0.0965406	0.794665	-0.0383453	0.814341	Proteobacteria
82679d9486ffb052c39af9cee06b78bf	0.193458	0.650567	0.173585	0.707344	-0.142473	0.703577	-0.11211	0.7485	0.0754001	0.957403	0.100361	0.959641	0.180728	0.878128	0.120997	0.917823	0.0753387	0.948222	0.0561474	0.966289	0.101594	0.924043	0.0902791	0.974892	0.164466	0.917493	0.123671	0.962053	0.112897	0.949352	0.0988843	0.964837	-0.0691641	0.833355	-0.0306942	0.882953	-0.0075604	0.858884	0.00726102	0.878346	0.0955708	0.827874	0.11693	0.783581	0.166131	0.696749	0.225517	0.529823	Actinobacteriota
829f950b0783781905778077eb5bc0d1	-0.307179	0.395858	-0.192985	0.675489	0.11743	0.760239	0.0708408	0.822367	0.320064	0.787148	0.247178	0.857241	0.0485512	0.964402	-0.0959645	0.934945	0.0706655	0.958984	-0.0941703	0.955816	0.0840069	0.940541	-0.0535815	0.981681	0.0728707	0.961817	-0.066284	0.978928	0.0829383	0.967461	-0.0918244	0.969481	-0.228954	0.618778	-0.155374	0.690352	-0.0543801	0.839411	-0.0576229	0.833469	-0.0921695	0.822801	-0.0960864	0.819517	-0.0955609	0.801277	0.00721411	0.90131	Myxococcota
82caf4bc4d549a437e05debaa6264df5	-0.0456224	0.91532	0.0983825	0.847904	0.00273735	0.886212	-0.204227	0.522844	-0.0280827	0.973393	0.0124815	0.984093	0.0536218	0.961927	-0.0947215	0.937311	0.0469292	0.96736	-0.0850446	0.963188	-0.01594	0.975162	-0.124594	0.967354	-0.0506518	0.970684	-0.201565	0.927918	-0.146138	0.938346	-0.240059	0.892629	0.0479277	0.918513	-0.137117	0.728792	-0.0547927	0.870602	-0.0844102	0.812946	-0.146461	0.747518	-0.120797	0.78136	-0.137079	0.760182	-0.106885	0.807994	Acidobacteriota
82fe3e1f7ff78a155f95139c99e79ae9	-0.308082	0.40219	-0.229315	0.600181	0.170448	0.643676	0.0755837	0.817124	-0.163034	0.914295	-0.161614	0.929074	-0.160446	0.876239	-0.122946	0.920293	-0.106993	0.936063	-0.193169	0.892634	-0.105054	0.92147	-0.0983832	0.973677	-0.133997	0.921596	-0.118037	0.965482	-0.0259209	0.97613	-0.0459851	0.980545	-0.0124711	0.924066	-0.0608244	0.865409	-0.0275916	0.855014	-0.121206	0.7218	0.0700806	0.858758	-0.0236873	0.910455	0.210541	0.601933	0.263658	0.434944	Chloroflexi
835f0c5af15ebf4e5e4d9ecf10d6834d	-0.202222	0.631796	-0.127079	0.781778	-0.0072211	0.830682	-0.0852017	0.765017	0.108665	0.938902	0.106145	0.950965	-0.0163533	0.921865	0.146697	0.890804	0.107165	0.927935	0.131879	0.934845	0.0611622	0.932724	0.107453	0.968912	0.0208121	0.952583	0.132343	0.950043	0.0882397	0.949686	0.130256	0.948115	-0.12734	0.788618	-0.108191	0.76168	-0.115495	0.713687	-0.141246	0.662255	-0.123813	0.755317	-0.155801	0.708052	-0.0615054	0.808569	0.0103703	0.823167	Proteobacteria
8371f9adcd668f8f316341986b532d96	-0.247602	0.536309	-0.292799	0.472075	0.422343	0.180529	0.479881	0.0713297	-0.179115	0.902851	-0.218434	0.88164	-0.179157	0.848687	-0.203684	0.851933	-0.252698	0.834684	-0.27681	0.831232	-0.218268	0.815583	-0.234721	0.909795	-0.157764	0.896678	-0.127871	0.953432	-0.162646	0.91843	-0.164019	0.933105	0.199223	0.672012	0.195991	0.602199	-0.150791	0.655196	-0.197619	0.537958	-0.084025	0.804014	-0.164466	0.689549	0.125799	0.732809	0.173709	0.649338	Acidobacteriota
83f2be71eaaaa5e911f5deec8a308156	-0.104078	0.822218	-0.210135	0.639259	0.24631	0.477629	0.365806	0.20433	-0.126064	0.92754	-0.159363	0.925409	-0.104553	0.909791	-0.0592577	0.946382	0.0470939	0.945991	0.0762327	0.959025	0.00148939	0.93991	0.0499015	0.97868	-0.0078936	0.955163	0.0573349	0.97348	0.0173381	0.9615	0.0525422	0.973132	-0.00233217	0.867206	0.0908177	0.793529	0.143409	0.682592	0.123534	0.70673	0.108692	0.775767	0.0727013	0.82987	-0.0385943	0.868311	-0.0754938	0.832711	Acidobacteriota
83fa587cc6efb9db43431d2ebc7689c9	0.245652	0.53817	0.312431	0.429654	-0.239004	0.487461	-0.293265	0.325835	0.314804	0.784181	0.298402	0.794869	-0.145885	0.880069	-0.00428513	0.968895	-0.134418	0.913775	0.0992198	0.957442	-0.0884836	0.905318	0.0572273	0.981263	-0.100156	0.932417	0.0439952	0.979081	-0.149429	0.914493	-0.0552642	0.97843	-0.0329949	0.852117	0.0408611	0.877994	0.165487	0.643477	0.254426	0.399661	0.0176472	0.900586	0.0785158	0.855796	-0.268638	0.479582	-0.371345	0.218569	Proteobacteria
843fae13a29fc8dd817358710eebab01	-0.0262188	0.912872	0.0235467	0.943894	0.0993611	0.785404	0.116739	0.73936	-0.0690815	0.947104	-0.0445571	0.97567	-0.1797	0.838306	-0.0703281	0.950867	-0.0584913	0.940276	0.10773	0.952791	-0.118876	0.903661	-0.0215412	0.988952	-0.131834	0.912844	-0.0261835	0.984334	-0.104289	0.939708	0.0295426	0.982838	0.260384	0.558498	0.375601	0.25459	0.454678	0.135216	0.578084	0.0197094	0.2526	0.556644	0.382525	0.290073	-0.348635	0.321362	-0.461045	0.100793	Proteobacteria
84ba6c5757e856802666961b76114d24	-0.220654	0.58854	-0.286952	0.487264	0.172352	0.625187	0.205531	0.521283	-0.00594269	0.94914	-0.0538931	0.960472	-0.139458	0.884625	-0.230438	0.821246	-0.15101	0.907669	-0.129643	0.917926	-0.145747	0.877954	-0.116186	0.958362	-0.157321	0.906314	-0.164313	0.92996	-0.146603	0.918619	-0.147586	0.938257	-0.0665115	0.830221	-0.0615998	0.779294	-0.0351739	0.807281	-0.0631294	0.774589	0.0362938	0.839747	-0.0626471	0.820241	0.0965309	0.791933	0.0976962	0.776474	Proteobacteria
850f6cf6d3203e6121a7d6a1d07f1d05	-0.0153851	0.91363	0.117465	0.814196	-0.138093	0.714383	-0.232004	0.45951	0.0732344	0.95593	0.139231	0.943562	-0.151302	0.871526	-0.0189306	0.963943	-0.0384835	0.952207	0.0673082	0.967426	-0.0758234	0.933069	0.000454472	0.988262	-0.115896	0.937331	-0.0398622	0.982829	-0.103288	0.952129	-0.0522989	0.976417	-0.088288	0.8542	-0.0038408	0.911318	0.144851	0.690534	0.149809	0.653614	-0.0243201	0.885758	0.0857161	0.840889	-0.292798	0.420246	-0.211328	0.56221	Proteobacteria
8510df5fbdf89db58de7780ded8c9eac	0.144726	0.758846	0.0867376	0.868856	0.158603	0.67121	0.273519	0.362845	0.0908333	0.94031	0.130884	0.947186	-0.147081	0.881014	-0.0751744	0.949512	-0.0551455	0.951364	0.0349622	0.978488	-0.107823	0.908058	-0.0214125	0.988402	-0.0768376	0.948507	0.00344004	0.986141	-0.0645434	0.951508	0.0598655	0.977183	0.344319	0.409194	0.459254	0.145961	0.463583	0.13621	0.516424	0.0420347	0.357175	0.393269	0.430469	0.227788	-0.158754	0.705481	-0.244446	0.48128	Proteobacteria
851e2ce1c15a4fa1b7d519b431027102	-0.0492613	0.874981	-0.0623224	0.868722	0.0595717	0.833	0.0676474	0.816976	-0.156084	0.913019	-0.163225	0.918152	-0.106302	0.904435	-0.0930098	0.93362	-0.105349	0.93091	-0.118955	0.941131	-0.105275	0.912748	-0.0818131	0.97454	-0.076064	0.952296	-0.0892216	0.968574	-0.0770961	0.953087	-0.0702114	0.96888	0.135757	0.790923	0.00456787	0.876895	0.0467651	0.832136	0.0323144	0.85505	0.0610657	0.85044	0.0125999	0.874813	0.0696636	0.852257	0.0151415	0.882556	Proteobacteria
856f61f230c47b474d975bc6cab81c80	0.306344	0.402337	0.404502	0.262738	-0.316808	0.332826	-0.38697	0.175507	0.136438	0.927972	0.209957	0.897713	-0.0455458	0.942205	0.122267	0.919888	0.139854	0.920258	0.218084	0.879481	0.0983115	0.915517	0.176872	0.943661	0.0930146	0.945729	0.182391	0.933448	0.110958	0.949338	0.140713	0.950856	-0.0105422	0.89193	0.0574327	0.8511	0.187335	0.594647	0.238793	0.441515	0.140538	0.757552	0.21275	0.592171	-0.090542	0.84223	-0.11652	0.777912	Proteobacteria
85743c6df079e81a4c071015ba1438cf	0.105528	0.795022	0.0661266	0.849639	-0.0619716	0.810341	-0.0668727	0.793231	0.0235178	0.952628	-0.0215852	0.969803	0.0308255	0.923546	0.184823	0.867928	0.0931891	0.93305	0.145166	0.925177	0.114082	0.891661	0.19862	0.930658	0.0770369	0.942985	0.130063	0.95012	0.121091	0.938744	0.153735	0.93655	-0.0315098	0.879077	-0.144446	0.708832	-0.108639	0.740905	-0.0676243	0.798076	0.0300597	0.898905	0.0403918	0.87104	0.207927	0.606898	0.167464	0.664699	NA
858750425fb8c4f7c274eb1d7e76e36c	0.268648	0.486328	0.396343	0.270685	-0.392282	0.208621	-0.471567	0.0707141	0.331134	0.785622	0.362365	0.672186	0.20009	0.863904	0.230785	0.837939	0.275079	0.849957	0.350999	0.778785	0.264161	0.797983	0.298234	0.869031	0.230896	0.880673	0.304866	0.838062	0.246608	0.876871	0.284599	0.855782	-0.139304	0.769528	-0.0378461	0.901409	0.262203	0.435541	0.338231	0.230692	0.100801	0.793903	0.210319	0.598146	-0.250175	0.518332	-0.358976	0.234569	Proteobacteria
859fe4993bdf09e889d57a42525f38c7	0.174836	0.690802	0.143421	0.766462	0.0311669	0.850305	0.0599379	0.807497	-0.163907	0.912088	-0.205225	0.889086	-0.0598104	0.932186	0.0691605	0.938441	-0.050542	0.950814	0.0653696	0.95929	-0.0323788	0.937532	0.0425756	0.9751	0.0224962	0.959286	0.109933	0.960328	-0.0393415	0.956759	0.0352721	0.973047	0.2047	0.65219	0.289413	0.41307	0.235843	0.491466	0.250933	0.423009	0.244067	0.574955	0.20298	0.615441	0.0412336	0.879343	-0.0117888	0.86289	Proteobacteria
85cff01ff9b60abb36fef75369acf909	0.0743135	0.807638	0.042641	0.847576	-0.0663858	0.755957	-0.0521528	0.751469	0.111599	0.930701	0.121185	0.938781	0.299639	0.776185	0.290496	0.762375	0.345121	0.77362	0.263859	0.841365	0.319888	0.70521	0.270323	0.863372	0.326595	0.759922	0.274057	0.842401	0.300228	0.80634	0.245495	0.86019	-0.166754	0.712642	-0.240125	0.511268	-0.108558	0.720107	-0.0941893	0.717386	-0.0149284	0.807474	-0.0388148	0.816051	0.161569	0.684037	0.150837	0.677473	Actinobacteriota
86376bf1cfedde09fadbd1fa298a78e2	0.0282606	0.92623	0.0684017	0.894352	-0.177057	0.627905	-0.0380753	0.897748	-0.0550678	0.96597	-0.0985588	0.964661	0.126428	0.912544	-0.0613234	0.956978	0.0637504	0.958528	-0.0637508	0.971146	0.087065	0.936419	-0.0463341	0.985073	0.0800894	0.957244	-0.0316463	0.98525	0.0883729	0.960513	-0.053225	0.980149	-0.120408	0.808967	-0.0429597	0.907622	-0.101175	0.797019	-0.166739	0.610465	-0.0983929	0.837265	-0.0946222	0.83067	-0.00692451	0.935039	0.116221	0.788102	Actinobacteriota
86408f5fc96eaf24eea1cbda177f73ec	0.108446	0.812654	0.097514	0.832821	-0.197011	0.575871	-0.204416	0.52771	0.137187	0.927932	0.160837	0.927945	0.178727	0.879083	0.130931	0.909001	0.293391	0.831613	0.2573	0.844435	0.288422	0.76477	0.252142	0.901449	0.195643	0.900915	0.142225	0.950438	0.224725	0.889574	0.19535	0.916843	-0.0858945	0.827992	-0.14596	0.703863	0.000578987	0.850571	-0.0259214	0.848812	-0.07154	0.843044	-0.0288634	0.881852	-0.155247	0.705438	-0.168297	0.659828	Proteobacteria
86a02871aaf61a94d4e56d2e3db22c01	0.0845331	0.862143	0.150895	0.759872	0.0173866	0.875309	0.0294965	0.892073	-0.0897399	0.948089	-0.11282	0.956395	-0.107691	0.912408	0.0792212	0.947862	-0.0159709	0.955428	0.114766	0.947285	-0.0880929	0.921211	-0.0160734	0.987091	-0.0515328	0.961112	0.0669097	0.978439	-0.00249875	0.972842	0.107773	0.964197	0.231433	0.611239	0.44428	0.163046	0.542657	0.063536	0.608178	0.0134694	0.468094	0.230669	0.530276	0.125777	-0.110988	0.801628	-0.189475	0.617273	Proteobacteria
86bc756447035802deee9629d205cf0d	-0.197655	0.6412	-0.110737	0.811976	-0.0177099	0.817833	-0.120084	0.705567	0.130069	0.925447	0.117543	0.948646	-0.0853144	0.915828	-0.0930249	0.927257	0.000216315	0.950787	-0.00740026	0.964317	-0.0330023	0.941389	-0.0237954	0.977734	-0.0922603	0.925623	-0.12546	0.948989	-0.10454	0.943396	-0.14352	0.941756	-0.0924498	0.807957	-0.0555315	0.816642	-0.186717	0.582383	-0.19786	0.535153	-0.217252	0.617545	-0.183958	0.649762	-0.116524	0.757559	-0.0925705	0.783745	Proteobacteria
86df6da397fee78c64ebe9610976cf1b	0.136123	0.715573	0.118088	0.744989	-0.113559	0.673832	-0.114793	0.655473	0.0447417	0.940371	0.0489878	0.938882	0.0112338	0.913614	0.0422148	0.922925	-0.0320493	0.934762	-0.0183398	0.940221	0.0291847	0.913076	0.0426802	0.967477	-0.00862259	0.945556	-0.0487197	0.959683	-0.0175156	0.956887	-0.0201529	0.960818	-0.0868607	0.809999	-0.170604	0.640125	-0.187569	0.584668	-0.149449	0.618681	-0.129506	0.750711	-0.0645947	0.787161	0.138023	0.707557	0.151578	0.653142	Proteobacteria
8752feef1fb6870eb946882f73f8b819	-0.102092	0.827829	-0.120229	0.812426	0.290548	0.391491	0.300672	0.311465	-0.149169	0.923473	-0.226671	0.885326	-0.16954	0.858678	-0.018652	0.968351	-0.0890112	0.935886	-0.0629907	0.96964	-0.0821424	0.923682	-0.00165701	0.986315	-0.0928328	0.940491	0.0521548	0.977598	-0.0615271	0.954126	0.04269	0.981404	0.242751	0.591267	0.290602	0.402797	0.119103	0.734244	0.0630668	0.847991	0.256091	0.550966	0.15821	0.706029	0.252746	0.506627	0.2425	0.484885	Acidobacteriota
88161b22865362b6fd1f3e003bb0a36c	0.0835904	0.743517	0.0635089	0.770435	-0.0667698	0.755456	-0.0701606	0.715002	0.0452436	0.934728	0.0617709	0.935838	0.0243202	0.916869	0.0641101	0.914759	0.00933445	0.926076	0.00979931	0.932035	0.0361813	0.912187	0.0505631	0.959111	0.0265107	0.930284	0.0197671	0.951127	0.00172705	0.939751	0.0275325	0.949663	-0.0178322	0.796174	-0.0844512	0.722421	-0.0574282	0.699311	-0.0784949	0.672814	0.0111457	0.767109	-0.00980642	0.774849	0.0857365	0.714337	0.118991	0.660693	Bdellovibrionota
8893cc2e47128fb17156b8f52274118b	-0.103658	0.849146	-0.156962	0.7498	0.381945	0.210858	0.44481	0.0922064	0.0366708	0.976687	0.0477086	0.977833	-0.122307	0.917378	-0.120838	0.923246	-0.196784	0.893533	-0.154118	0.920918	-0.171839	0.876458	-0.10659	0.972921	-0.16958	0.921862	-0.112052	0.965436	-0.195284	0.913021	-0.150972	0.94873	0.118787	0.829869	0.0929807	0.823618	0.0712877	0.859234	0.0764995	0.827122	0.113543	0.809883	0.114195	0.796576	0.0823509	0.875489	0.183511	0.633836	Firmicutes
889823e485a72cdae44e74104f9f5bd4	-0.25589	0.513607	-0.166686	0.729111	0.204733	0.565976	0.0433095	0.898276	-0.0375269	0.970448	0.0217109	0.983136	0.139768	0.904631	0.258812	0.806341	-0.0702744	0.955604	-0.0434584	0.976691	-0.0540863	0.95717	-0.0148528	0.9901	0.0603356	0.966509	0.146587	0.956389	-0.00668462	0.980372	0.0590902	0.979026	0.0120907	0.950733	-0.18429	0.625771	-0.432707	0.148405	-0.429288	0.105298	-0.200066	0.648007	-0.299351	0.420049	0.389203	0.239992	0.516036	0.0576174	Proteobacteria
88db5981f2aff8144b767ac5d2cc81fe	0.337019	0.345501	0.353568	0.35844	-0.126343	0.711501	-0.150544	0.643384	-0.157586	0.916874	-0.169954	0.919473	0.253417	0.825109	0.275332	0.78558	0.133833	0.921682	0.0818834	0.950664	0.166338	0.876308	0.110835	0.960798	0.269211	0.835492	0.217031	0.906729	0.207244	0.899074	0.166513	0.929694	0.317253	0.45814	0.192727	0.607801	-0.016662	0.803369	-0.0113819	0.802437	0.134623	0.758323	0.0859638	0.81903	0.297398	0.416695	0.268024	0.434123	Myxococcota
8937e9947d2219926bc9df4df08cbeb4	-0.417367	0.207501	-0.261632	0.537245	0.183751	0.611005	0.0336725	0.802437	-0.136344	0.92671	-0.102996	0.953402	-0.169309	0.866365	-0.261318	0.795542	-0.211121	0.857865	-0.301864	0.809566	-0.271713	0.768533	-0.325163	0.834595	-0.257102	0.827684	-0.314166	0.802985	-0.261926	0.830953	-0.338337	0.759695	-0.128792	0.785196	-0.0824815	0.801703	-0.34145	0.29034	-0.35711	0.225713	-0.314845	0.454138	-0.287226	0.452944	0.0342111	0.852045	0.0954779	0.762641	Proteobacteria
89af453f9f9dd62c52b228cbf8c6405c	-0.0156781	0.887666	-0.0116082	0.909419	0.108841	0.758268	0.118364	0.725271	-0.0307791	0.956991	0.00346731	0.971939	-0.176433	0.854881	-0.199468	0.853415	-0.0616456	0.940155	0.00447635	0.968583	-0.0776713	0.917552	-0.0327481	0.982291	-0.0746636	0.937336	-0.0705841	0.973611	-0.114373	0.939463	-0.106247	0.963188	0.0774875	0.813302	0.223789	0.544896	0.0739623	0.765604	0.0949856	0.734657	-0.0295603	0.85403	0.00553462	0.881842	-0.238532	0.540945	-0.329241	0.308166	Acidobacteriota
89ece707a7671e0cd21e79298f4bb2c2	-0.185797	0.677517	-0.202673	0.660214	0.0751064	0.843474	0.15574	0.644514	-0.114226	0.941606	-0.0314189	0.982663	-0.373632	0.608197	-0.372454	0.679714	-0.220229	0.864943	-0.10008	0.956916	-0.306892	0.732936	-0.161573	0.956898	-0.379548	0.670675	-0.23578	0.910437	-0.32396	0.778026	-0.229455	0.903544	-0.164189	0.735415	-0.0320416	0.924301	0.160347	0.655785	0.176427	0.587744	-0.0638766	0.879433	0.0135183	0.936297	-0.408629	0.211017	-0.539315	0.042658	Methylomirabilota
8a15aff77d1693dca2087fe7a3c473ef	0.0220321	0.880445	0.0734536	0.85847	-0.143129	0.685081	-0.183593	0.577003	-0.0559949	0.954792	-0.00633326	0.975716	0.14075	0.902652	0.00272032	0.959038	0.20877	0.884717	0.139113	0.931156	0.140906	0.895837	0.0647201	0.979568	0.115133	0.941518	0.0533105	0.977513	0.121736	0.943804	0.0541199	0.97466	-0.138509	0.768359	-0.170349	0.657027	-0.0384178	0.835683	-0.0229022	0.859451	-0.15402	0.732683	-0.0962777	0.81642	-0.221212	0.580493	-0.24401	0.485633	Proteobacteria
8a3fc2bd931163f537227e99862d9d41	0.146693	0.751385	0.186245	0.688924	-0.112555	0.767813	-0.0920043	0.800429	0.077304	0.952295	0.0598935	0.973346	-0.0756823	0.932843	0.117863	0.921105	0.0174958	0.958606	0.153481	0.923562	-0.0501764	0.947764	0.0293597	0.987368	-0.0224581	0.963657	0.112362	0.965982	-0.0173783	0.970138	0.121478	0.957653	0.144947	0.768967	0.272765	0.437667	0.477107	0.113332	0.544624	0.0308595	0.356082	0.38918	0.377079	0.301163	-0.231598	0.557594	-0.364621	0.22694	Myxococcota
8a63f3dd44034ad491b3f9abfa3d16e0	-0.038501	0.871403	-0.0724995	0.857383	0.317138	0.349364	0.328449	0.273911	-0.231788	0.864865	-0.251874	0.848284	-0.135279	0.889967	-0.157476	0.889329	-0.256832	0.819352	-0.269321	0.832979	-0.186419	0.851786	-0.169804	0.945555	-0.157861	0.89911	-0.138715	0.948973	-0.148701	0.921321	-0.132421	0.945731	0.273701	0.532562	0.271438	0.444869	-0.0277415	0.80739	-0.0453186	0.809799	0.196889	0.656777	0.11749	0.775903	0.450826	0.163792	0.438558	0.139214	Proteobacteria
8a68d20e9c024cbebf1b9780a8b1638f	-0.0325945	0.846552	-0.106737	0.804571	0.0732888	0.792539	0.102416	0.74966	0.0584846	0.95542	0.0690635	0.965635	0.262273	0.815356	0.276417	0.783062	0.165008	0.909155	0.164825	0.90912	0.219065	0.833401	0.21553	0.924524	0.224747	0.872525	0.260034	0.877249	0.231102	0.884312	0.211719	0.907583	0.125267	0.809498	-0.0514671	0.863967	-0.128423	0.697402	-0.170494	0.603679	-0.0762305	0.795917	-0.138964	0.731169	0.101685	0.77812	0.162316	0.667264	Acidobacteriota
8a73c5b4f49742c897b3f5e4bc794a2f	0.18086	0.690465	0.246366	0.566677	-0.145057	0.705283	-0.216585	0.490819	-0.0485942	0.973401	0.160401	0.936313	0.071213	0.949434	0.153584	0.904974	-0.0757905	0.951425	0.202669	0.889561	0.00154326	0.972258	0.168746	0.954752	0.0415563	0.973611	0.200056	0.936089	-0.00668651	0.980067	0.0927937	0.972888	0.0518126	0.924789	-0.0601859	0.893398	-0.0302879	0.927651	0.0589603	0.877591	-0.072909	0.881384	-0.0244587	0.955546	-0.0843518	0.872161	-0.115536	0.795973	Proteobacteria
8ad14aa0989df6647ac533f0664a39f6	0.319679	0.376525	0.237804	0.585973	-0.0228386	0.881246	0.0705952	0.83461	0.124914	0.928763	0.12603	0.945571	-0.0218411	0.94174	0.175622	0.8826	0.0925763	0.930742	0.26619	0.840542	0.0729052	0.915568	0.247631	0.899307	0.0303711	0.958606	0.222134	0.910709	0.0772471	0.949983	0.189843	0.917787	0.158533	0.738782	0.203723	0.583405	0.423289	0.171048	0.478143	0.0703773	0.335179	0.422237	0.41766	0.246002	-0.125554	0.778943	-0.194098	0.605561	Proteobacteria
8b28ddcd701da972337beabda842556b	-0.169563	0.702841	-0.154246	0.754127	0.105944	0.778509	0.0271157	0.907618	-0.0810657	0.961771	-0.0757347	0.972315	-0.200825	0.850996	-0.0632271	0.958053	-0.245879	0.857724	-0.179484	0.909176	-0.165382	0.878806	-0.0912323	0.979391	-0.13014	0.933792	-0.129013	0.965977	-0.127115	0.944819	-0.0865956	0.973902	-0.00167155	0.937454	-0.0787998	0.85394	-0.384505	0.213129	-0.339289	0.227248	-0.195569	0.656404	-0.202205	0.612831	0.323386	0.351911	0.379498	0.196498	Proteobacteria
8b687b6e55d9c10eb127fab1e96db669	-0.0455617	0.903818	0.143935	0.771808	-0.109228	0.77146	-0.17029	0.60819	0.0588488	0.96271	0.0795781	0.967135	0.106068	0.926699	0.149513	0.903007	0.157729	0.912002	0.142264	0.925919	0.119721	0.915355	0.0652007	0.981503	0.106525	0.9467	0.11711	0.966268	0.119041	0.951515	0.0969426	0.967255	-0.183975	0.700817	0.12921	0.742142	0.120472	0.740493	0.308857	0.284948	-0.0345611	0.908948	0.177688	0.666656	-0.314263	0.379866	-0.276318	0.407998	Proteobacteria
8b9cab46d0a803d0b66f9f84fcb24ea0	0.0428912	0.893489	0.160986	0.739395	-0.391639	0.205051	-0.489934	0.0559211	0.107632	0.944698	0.140724	0.941963	0.100458	0.930964	-0.0674046	0.953588	0.173415	0.904855	-0.00329392	0.982725	0.164812	0.883692	0.034554	0.988231	0.0687091	0.962864	-0.117117	0.96728	0.0411	0.975666	-0.130454	0.957936	-0.365887	0.380694	-0.362173	0.272503	-0.112981	0.768825	-0.167124	0.609687	-0.259613	0.543073	-0.22732	0.561686	-0.252765	0.509631	-0.282464	0.390441	Chloroflexi
6b2d0fc34f4ac852a960952081de1b3f	0.0876398	0.847339	0.169757	0.722056	-0.0773144	0.811172	-0.0920987	0.790134	0.0740492	0.946826	0.075969	0.964458	-0.154819	0.880733	-0.163282	0.888568	-0.0706115	0.943225	-0.0395371	0.972928	-0.12399	0.89686	-0.105771	0.973261	-0.174694	0.898956	-0.168513	0.944461	-0.160394	0.912103	-0.159281	0.94333	0.0719229	0.829797	0.232369	0.52233	0.371508	0.247738	0.394905	0.150945	0.169177	0.699367	0.255638	0.506894	-0.342746	0.337273	-0.430872	0.135259	Fibrobacterota
8c8e34062400343399435a0e49e649d0	0.291939	0.442728	0.243626	0.567733	-0.300841	0.373567	-0.275181	0.386084	0.0612935	0.942632	0.0800035	0.948807	0.310905	0.766258	0.227591	0.826565	0.241566	0.868697	0.167903	0.908194	0.263718	0.781088	0.174025	0.939958	0.236359	0.869264	0.130729	0.948414	0.224105	0.872845	0.160934	0.919713	-0.0411938	0.861511	-0.156824	0.673697	-0.0300475	0.786197	-0.0414344	0.779746	-0.00793327	0.864892	-0.0139272	0.855934	0.126748	0.740966	0.133031	0.720898	NA
8c8e3b738ff8c2444f2f68fe24b811ed	0.027779	0.896307	-0.00651969	0.912919	-0.150415	0.686343	-0.0638682	0.803461	0.302403	0.809102	0.301269	0.769089	0.158468	0.891505	0.0183946	0.95699	0.306839	0.831893	0.203636	0.886243	0.26326	0.794838	0.172695	0.947661	0.207425	0.891039	0.137051	0.948812	0.229805	0.885084	0.165083	0.93608	-0.0570241	0.889835	0.051457	0.853024	0.259877	0.44101	0.245933	0.430562	0.112555	0.794911	0.160079	0.700146	-0.301478	0.406055	-0.266756	0.432412	Proteobacteria
8d16adfbdf8932a24d5219a6247c27e8	-0.0640327	0.878038	-0.0606588	0.898738	-0.0222031	0.870115	-0.0551383	0.860323	0.126828	0.929036	0.200177	0.906334	0.102505	0.928495	0.0137404	0.967886	0.126208	0.928556	0.04154	0.978079	0.0642845	0.942401	-0.0103563	0.987628	0.0877895	0.953191	0.0249232	0.980889	0.0650668	0.966664	0.0099015	0.984295	-0.0935817	0.809597	0.0253448	0.890692	0.282703	0.405091	0.269329	0.371195	0.200064	0.646603	0.131727	0.757671	-0.153266	0.720043	-0.201894	0.585274	Myxococcota
8d515f6b7aa2f9a908835b83de8cec2e	-0.378984	0.259134	-0.487081	0.137263	0.462301	0.136845	0.610244	0.00981587	0.0823745	0.946361	0.0425992	0.977565	-0.238879	0.804032	-0.301432	0.769276	-0.132633	0.917113	-0.137182	0.932619	-0.216085	0.831986	-0.20958	0.93416	-0.175283	0.896093	-0.144483	0.953669	-0.189725	0.898806	-0.176254	0.935589	0.0213991	0.868557	0.225918	0.536457	0.196302	0.569577	0.176834	0.584287	0.0852395	0.8058	0.0703871	0.863909	-0.219775	0.579775	-0.21008	0.566468	Myxococcota
8dba44137e3ae074e527e1fc32b4f02f	-0.362495	0.299772	-0.232422	0.593823	0.073207	0.807749	-0.0534944	0.797047	-0.0158553	0.962129	0.00115141	0.971553	0.0991867	0.930633	-0.133422	0.910639	0.0758482	0.954838	-0.173753	0.90922	0.0160123	0.966631	-0.170327	0.947114	0.00515009	0.973113	-0.186283	0.923428	-0.0392734	0.974912	-0.21096	0.907801	-0.238511	0.603713	-0.22524	0.542793	-0.360738	0.25509	-0.376829	0.187823	-0.396308	0.3299	-0.36549	0.323828	-0.0824615	0.826425	0.0184115	0.850309	Actinobacteriota
8dea33c95aec63d21b601cb1fea6f13b	-0.29631	0.433296	-0.226868	0.603922	0.169115	0.636985	0.136466	0.660731	-0.223594	0.868618	-0.213225	0.866656	-0.096297	0.916392	-0.0807578	0.924328	0.0310227	0.948752	-0.0950531	0.943482	-0.0684427	0.92676	-0.112156	0.962003	-0.0799334	0.942983	-0.108327	0.953148	-0.04948	0.960592	-0.0699611	0.960395	-0.155325	0.733891	-0.166977	0.655796	-0.0273411	0.8463	-0.0438859	0.817448	-0.0674367	0.823848	-0.0665	0.819901	0.0206673	0.859238	0.031239	0.819808	Proteobacteria
8e13b4c3e1f1e01f13ab857c8ec1be83	-0.231527	0.565596	-0.281068	0.49504	0.370152	0.256183	0.417449	0.14308	-0.169446	0.897373	-0.198994	0.877914	-0.102608	0.919726	-0.185327	0.866934	0.0185208	0.951966	-0.0308096	0.964031	-0.0592807	0.935153	-0.0660553	0.972678	-0.0737151	0.95008	-0.1254	0.952259	-0.0171778	0.964403	-0.0351786	0.967784	-0.0022913	0.860197	0.0764011	0.792823	0.121579	0.697499	0.101912	0.696671	0.139251	0.730355	0.124001	0.73832	0.0531076	0.820759	0.0568979	0.806334	Acidobacteriota
8ea17ef39cc609112d6a973f2c7c1d7c	-0.272275	0.48155	-0.294511	0.47056	0.307976	0.364982	0.318585	0.294576	-0.254383	0.845768	-0.242407	0.829817	-0.18591	0.850948	-0.317023	0.733836	-0.241983	0.834043	-0.374242	0.733837	-0.29583	0.736244	-0.383615	0.728148	-0.256548	0.823633	-0.376006	0.708609	-0.307806	0.78268	-0.359372	0.725923	-0.0810348	0.83842	-0.0786306	0.791354	-0.161501	0.651006	-0.132138	0.680733	-0.114781	0.773932	-0.102171	0.779606	0.0501187	0.83276	0.0271096	0.843849	Acidobacteriota
67012e16f792394d6db3d757a9699e50	0.0382382	0.868581	-0.0915937	0.83377	0.256162	0.458007	0.360629	0.21587	0.105459	0.932388	0.0863679	0.950685	-0.10996	0.90046	-0.102438	0.918447	-0.119483	0.921493	-0.0242198	0.953526	-0.0733997	0.914351	0.00168115	0.975051	-0.0289816	0.954768	0.0488656	0.965198	-0.0305767	0.963203	0.0184405	0.974631	0.260434	0.560221	0.261819	0.47076	0.0693612	0.781901	0.0676192	0.775593	0.0594835	0.83435	0.0225372	0.84717	-0.0606073	0.824194	-0.0429703	0.828146	Proteobacteria
8f349c0ac71f50e4187bcabd7e3acf00	0.251853	0.524031	0.327281	0.397022	-0.564459	0.0492869	-0.651909	0.00396338	0.103605	0.944486	0.151395	0.935303	0.222207	0.849753	0.141427	0.912506	0.169101	0.902548	0.179161	0.906494	0.203687	0.848733	0.16758	0.953921	0.163791	0.920159	0.0969647	0.971797	0.157914	0.930586	0.120792	0.962139	-0.215908	0.648067	-0.268016	0.4476	0.00783783	0.890908	0.000826024	0.924544	-0.0565874	0.894324	-0.0205292	0.937338	-0.119088	0.793167	-0.131955	0.753513	Actinobacteriota
8f5342e4bc365346ff3fa7c6848ad0c7	0.0917032	0.840931	0.232776	0.595813	-0.191687	0.590129	-0.298442	0.31535	0.130427	0.930672	0.130532	0.949284	0.0993109	0.931344	-0.0637189	0.954171	0.0942729	0.942208	0.0181528	0.980066	0.0217451	0.964564	-0.0619651	0.984894	0.00688765	0.971507	-0.0707883	0.977543	-0.0271381	0.973318	-0.0967797	0.969984	-0.0259097	0.878292	-0.0360979	0.896823	0.0764316	0.821896	0.110054	0.753277	-0.111398	0.804621	0.0123764	0.925005	-0.333981	0.342762	-0.356784	0.23566	Actinobacteriota
8f66e8a582ce0d112a8c4c05ffbfb82b	0.0871777	0.762598	0.102395	0.758542	-0.0601813	0.760371	-0.045936	0.732924	0.054947	0.932884	0.0413603	0.937707	0.0370387	0.914167	0.132855	0.880286	0.130984	0.913928	0.110039	0.928738	0.141905	0.866314	0.130977	0.937578	0.133781	0.908026	0.126761	0.926625	0.133623	0.923532	0.110715	0.923535	0.0337818	0.807928	0.0638495	0.721525	0.130496	0.681657	0.0990317	0.668699	0.129012	0.741235	0.135109	0.70061	-0.0426003	0.779532	0.000594376	0.768661	Myxococcota
8fb8613d903a2f172d69cd741f142c3d	0.067284	0.901868	0.304322	0.443347	0.0756423	0.846835	-0.178529	0.585324	-0.0730802	0.965419	0.17818	0.924576	0.0405796	0.967253	0.343698	0.715657	-0.107532	0.940457	0.164744	0.9174	-0.10125	0.931084	0.154862	0.961241	-0.078118	0.958809	0.23975	0.902593	-0.160906	0.93015	0.176117	0.93738	0.26074	0.552785	0.214849	0.558161	0.0816774	0.842059	0.0281217	0.909072	0.0537614	0.917536	0.0531569	0.906254	-0.0391219	0.934045	0.194903	0.603517	Proteobacteria
8fba3fc4dd79168714ab9e417b138ce6	0.082323	0.820626	0.106651	0.827892	-0.19021	0.583498	-0.173748	0.596656	0.349003	0.735114	0.342522	0.704595	0.122759	0.913113	-0.0686889	0.948259	0.135386	0.926404	0.0603885	0.965353	0.0672905	0.939721	-0.0520914	0.98051	0.095063	0.94997	-0.0287766	0.982561	0.0211867	0.9708	-0.0622848	0.974438	-0.105009	0.79883	-0.0327364	0.867506	0.16661	0.637536	0.223671	0.472768	-0.0181239	0.846779	0.0693297	0.837414	-0.353678	0.320548	-0.411613	0.163026	Bdellovibrionota
6259907b3e896a87f2936db5ad8d3eac	0.0760212	0.833085	0.0657596	0.870356	-0.0617376	0.812375	0.00468619	0.859977	0.105957	0.935359	0.128053	0.936725	0.088327	0.939171	0.00833494	0.955384	0.0861407	0.938941	0.0849119	0.9488	0.0743128	0.934236	0.038795	0.980727	0.0733382	0.955108	0.077268	0.968767	0.0861194	0.954272	0.0983765	0.959205	0.0222705	0.830322	0.151588	0.684769	0.275637	0.424561	0.293381	0.332546	0.183657	0.67304	0.235562	0.550204	-0.148846	0.718887	-0.182852	0.62592	Myxococcota
8ff83a19c0b595b546b475efd9ae83bb	0.180117	0.68477	0.15339	0.755807	0.161405	0.662989	0.228849	0.464144	0.0105948	0.960577	-0.0471385	0.976713	-0.0935456	0.915378	0.0314692	0.968467	-0.0584723	0.951223	0.0931145	0.954976	-0.0285252	0.942396	0.0901102	0.9757	-0.023035	0.958188	0.0710749	0.976415	0.00851294	0.972291	0.110797	0.961358	0.386173	0.340902	0.450654	0.154415	0.362042	0.255021	0.367633	0.18614	0.354833	0.393352	0.333922	0.363826	0.00766228	0.913063	-0.0407822	0.910078	Proteobacteria
901196311a01d9d479a5e524d003d633	-0.266356	0.490968	-0.366289	0.333555	0.290296	0.387564	0.401916	0.154973	0.0644498	0.955604	0.00785474	0.969607	-0.156431	0.882663	-0.181239	0.863439	-0.10777	0.93592	-0.0632199	0.959043	-0.105383	0.915922	-0.0651424	0.975575	-0.101189	0.943035	-0.0475147	0.96934	-0.111023	0.945984	-0.0578916	0.96531	-0.0408974	0.879827	0.0235483	0.833079	0.133875	0.697694	0.0980601	0.723855	0.00182219	0.851784	-0.0242935	0.839706	-0.281656	0.452929	-0.267759	0.434906	Acidobacteriota
90202812e6e991e91878783533f2ccdc	0.481286	0.125628	0.457039	0.201995	-0.422526	0.187606	-0.370889	0.218423	0.316317	0.78533	0.320549	0.722794	0.217871	0.849055	0.11711	0.909972	0.195321	0.892919	0.123745	0.926562	0.184105	0.862317	0.0960807	0.964483	0.25111	0.858538	0.139541	0.937276	0.14288	0.935175	0.100311	0.953287	0.0594513	0.840591	0.0454773	0.815229	0.195042	0.572375	0.191545	0.542915	0.126701	0.747017	0.137036	0.700355	-0.0753445	0.819339	-0.0980065	0.761892	Myxococcota
9061c2b93ce64867f935642f9c6dea10	-0.11685	0.77794	-0.0171494	0.857067	0.21686	0.547162	0.100602	0.726861	-0.427107	0.607948	-0.405641	0.567932	-0.174187	0.868768	-0.22132	0.83711	-0.161497	0.901532	-0.239302	0.859412	-0.161978	0.872761	-0.188867	0.930364	-0.194861	0.875076	-0.254681	0.880301	-0.15715	0.920801	-0.197373	0.911003	-0.000379544	0.884406	0.0476827	0.844854	-0.321742	0.322365	-0.313611	0.297002	-0.155529	0.729097	-0.115065	0.781859	0.260084	0.495941	0.275069	0.424387	Acidobacteriota
90a645e0d064331f363ab640887aaca4	-0.205376	0.623147	-0.196508	0.658393	0.139903	0.690298	0.154909	0.630945	-0.00170506	0.956878	-0.0407449	0.968372	-0.0573786	0.933741	-0.01279	0.945983	0.0866314	0.935263	0.0935228	0.947992	0.0747062	0.923066	0.116946	0.96301	-0.0217899	0.951422	0.0254482	0.97531	0.0133961	0.957605	0.0193716	0.972859	-0.0925322	0.814146	-0.129534	0.707574	-0.0579085	0.819789	-0.0440837	0.818368	-0.208158	0.635387	-0.169521	0.677836	-0.318857	0.383241	-0.374029	0.232701	Firmicutes
90b2042152018fa930f11df0212740bd	-0.308147	0.403513	-0.184301	0.686334	0.0756605	0.778058	-0.0363936	0.818271	-0.0808644	0.950454	-0.0589784	0.968991	-0.150054	0.877904	-0.179514	0.874818	-0.044108	0.955591	-0.156202	0.91602	-0.117383	0.909644	-0.189145	0.935932	-0.160339	0.909094	-0.220735	0.900683	-0.123804	0.945211	-0.210319	0.906879	-0.143452	0.760657	-0.0873112	0.797079	-0.188278	0.593057	-0.210477	0.50957	-0.274188	0.519938	-0.235342	0.550531	-0.186074	0.64798	-0.136353	0.719797	Methylomirabilota
91182e3cb5a27ab11356989e746279b1	0.00884847	0.902184	-0.11777	0.808421	-0.0534393	0.864915	0.0578026	0.847257	0.205524	0.888423	0.150919	0.932239	-0.0336612	0.94602	0.131298	0.913459	-0.0805909	0.942767	0.14637	0.922339	0.0384917	0.942501	0.213182	0.922486	0.0532633	0.956324	0.177662	0.933958	0.0245004	0.969071	0.155053	0.939024	-0.0123278	0.920624	-0.156572	0.682566	-0.0629411	0.841104	-0.0665472	0.82047	-0.104599	0.81213	-0.159857	0.699312	-0.106271	0.811135	-0.0556033	0.866337	Proteobacteria
914d92ba48beeddaa8c0db1d1f8eafb8	-0.00354932	0.955547	-0.180191	0.702403	0.246785	0.467564	0.286273	0.338257	0.269243	0.838353	0.172109	0.927183	0.00416805	0.97891	0.0185002	0.966002	-0.0216289	0.9727	-0.00505148	0.980256	-0.0116616	0.962053	0.0144888	0.987124	0.0183331	0.976941	0.119886	0.964755	0.0222471	0.978677	0.0573637	0.977227	0.323747	0.436041	0.153201	0.695284	0.32395	0.300013	0.117243	0.737531	0.270306	0.521804	0.068941	0.875824	-0.109863	0.810726	0.0330523	0.925198	Cyanobacteria
9187db98c830307218cbd56760ccaa6c	0.0680726	0.844731	0.0746034	0.839503	-0.276883	0.416965	-0.318623	0.298055	0.0692964	0.953469	0.102139	0.953777	0.277884	0.806517	0.231274	0.830898	0.165608	0.904971	0.172991	0.899297	0.276996	0.774756	0.242944	0.901982	0.262715	0.845077	0.163216	0.940355	0.223718	0.893664	0.162384	0.931317	-0.104985	0.837776	-0.310543	0.375078	-0.362688	0.256382	-0.360252	0.214587	-0.258132	0.547622	-0.294213	0.442492	0.170439	0.675275	0.228066	0.524816	Proteobacteria
91fa8a84e19ce27804f8168dd21726cc	-0.215483	0.610932	-0.170405	0.727946	0.476813	0.106886	0.517616	0.0357855	-0.0171598	0.969665	0.0286787	0.983797	-0.25363	0.808748	-0.251196	0.815876	-0.199687	0.884117	-0.212035	0.878613	-0.231564	0.826593	-0.193328	0.945953	-0.172701	0.914318	-0.125513	0.965681	-0.187216	0.91446	-0.129743	0.96008	0.252739	0.572204	0.408218	0.203202	0.188399	0.591457	0.151358	0.650304	0.109506	0.800437	0.115482	0.794141	-0.0925604	0.843518	-0.0520875	0.908999	Proteobacteria
927fb0d0d5f9a5d0e122cc3c24720cbf	-0.114018	0.770835	0.00715576	0.874286	-0.0421482	0.798497	-0.166114	0.606876	0.0682925	0.94799	0.076153	0.960149	-0.104897	0.897716	-0.114689	0.91863	-0.139011	0.897324	-0.236187	0.854007	-0.192497	0.835869	-0.273717	0.874327	-0.123751	0.920746	-0.167235	0.928864	-0.174945	0.903748	-0.22953	0.884415	-0.12831	0.766461	-0.124871	0.719457	-0.218963	0.52269	-0.233625	0.459643	-0.253985	0.555421	-0.234788	0.555452	-0.0384515	0.845679	0.00861039	0.852686	Proteobacteria
92893502f24d61c3a52f6f8e37452082	0.0114811	0.927054	-0.0561452	0.908701	0.341566	0.288995	0.397986	0.1492	-0.0850788	0.946783	-0.108612	0.954736	-0.185108	0.864678	-0.241837	0.826518	-0.128477	0.925949	-0.270638	0.830973	-0.151535	0.88707	-0.209675	0.932592	-0.137414	0.928376	-0.209424	0.922718	-0.124808	0.940853	-0.169824	0.937332	0.277815	0.525936	0.312651	0.363314	0.144909	0.688592	0.086338	0.794504	0.194173	0.660398	0.162889	0.695838	0.121315	0.788033	0.128076	0.759105	Proteobacteria
92a262bb7505f9408980c3e4ca7145c4	-0.0362398	0.877425	-0.0379928	0.906943	0.258875	0.458005	0.305188	0.307654	-0.258686	0.85391	-0.302899	0.790455	-0.107563	0.902509	0.0269588	0.961971	-0.159928	0.902568	-0.0698982	0.965878	-0.102663	0.903426	0.0118766	0.985096	-0.0635127	0.947358	0.0197933	0.983473	-0.0799442	0.949271	0.0095566	0.977752	0.328443	0.430707	0.321703	0.345581	-0.00644771	0.841749	-0.0707829	0.822652	0.100785	0.81245	-0.00425166	0.914172	0.195804	0.636173	0.196112	0.598573	Acidobacteriota
92bd9b138d6639aa326362182b74ca01	0.0403396	0.794931	0.0513747	0.790669	-0.0379242	0.731042	-0.0537022	0.722181	0.0982681	0.910796	0.0963243	0.910862	-0.0148114	0.900651	-0.0239609	0.89754	-0.00623465	0.933774	-0.0575933	0.933485	-0.0197583	0.895372	-0.0381696	0.950984	-0.0441248	0.926826	-0.050472	0.936544	-0.0167275	0.924139	-0.0544768	0.926996	0.0121974	0.786252	-0.036835	0.743493	-0.00304254	0.738703	-0.0205707	0.701927	0.0222286	0.788953	0.0104529	0.781621	0.0491951	0.73884	0.0812653	0.699088	Proteobacteria
92ed25238e7aaa11449143460ee8819c	-0.358828	0.29015	-0.208398	0.647278	0.146179	0.688173	0.0324065	0.894716	-0.0496854	0.962233	0.0367798	0.979238	-0.0496893	0.960677	-0.322125	0.739582	-0.0386996	0.973223	-0.36656	0.770164	-0.165188	0.879361	-0.415868	0.740268	-0.176009	0.917323	-0.356864	0.764233	-0.221679	0.894207	-0.421419	0.641091	-0.188826	0.687	-0.057471	0.876203	0.0515064	0.849712	0.0495686	0.864416	-0.115647	0.774425	-0.0239128	0.907609	-0.293898	0.424014	-0.19253	0.61104	Proteobacteria
92f9f174b155b674af6025bf9e12cd52	0.0502804	0.766636	0.080328	0.770176	-0.0770762	0.723435	-0.10217	0.6665	0.0698747	0.919452	0.0472581	0.935873	-0.0711662	0.908567	-0.150316	0.875038	-0.118242	0.895505	-0.244118	0.827091	-0.130824	0.884111	-0.199356	0.90756	-0.115641	0.905167	-0.199556	0.899697	-0.169543	0.8968	-0.237059	0.861118	0.00549597	0.817932	0.0191093	0.767208	0.0111026	0.787602	-0.00817825	0.760649	0.0263249	0.782123	0.030815	0.764115	0.0067026	0.76034	0.0403531	0.735934	Proteobacteria
930ad8a9499dd853d71ff8e8c28d6973	-0.0695662	0.841233	0.00768174	0.901704	-0.203032	0.564334	-0.289334	0.345405	0.057813	0.953591	0.138476	0.935526	0.227961	0.842402	0.206937	0.848991	0.243729	0.864746	0.191301	0.893949	0.249654	0.801486	0.229515	0.912949	0.181709	0.905826	0.141784	0.952058	0.204376	0.903621	0.192231	0.919106	-0.230358	0.61735	-0.287738	0.413704	-0.0904332	0.762303	-0.0866075	0.787958	0.0203606	0.84672	-0.0395701	0.862828	0.185705	0.653545	0.203102	0.582216	Acidobacteriota
93248c58cadaf44b0d8aeaa46e458630	-0.102194	0.845521	-0.0616129	0.911915	-0.26477	0.423592	-0.324934	0.255364	-0.13822	0.931282	-0.0570989	0.979098	0.18762	0.871945	0.0391414	0.973885	0.226358	0.876776	0.0391329	0.984211	0.178019	0.872196	-0.00597651	0.993409	0.153009	0.928911	-0.0350914	0.98787	0.153452	0.936025	-0.0785886	0.975763	-0.311352	0.462142	-0.386362	0.228946	-0.269151	0.404818	-0.325183	0.247017	-0.341504	0.405932	-0.318053	0.383996	-0.143064	0.759304	-0.0822545	0.865864	Entotheonellaeota
9330ec174441f448921d3f0b0a8d6405	0.167078	0.672973	0.123813	0.745532	0.04112	0.746768	0.00387366	0.70024	0.119228	0.914624	0.083865	0.928782	0.00765237	0.914868	0.0334092	0.905175	-0.0529682	0.936159	-0.0524171	0.929972	0.0325655	0.911618	0.0447454	0.960698	0.0288634	0.936992	0.0345884	0.957583	0.0120888	0.949443	0.0268166	0.95279	0.288965	0.507277	0.0889889	0.747691	-0.0206112	0.749606	-0.0278143	0.695381	0.0786371	0.781608	0.0489092	0.75878	0.162679	0.680654	0.145523	0.655592	Proteobacteria
93d9e2ddac16a06e3dc6692dae1c9a19	-0.154869	0.723818	-0.0967679	0.809326	0.0999571	0.754757	0.0414388	0.783786	-0.18376	0.899605	-0.16344	0.916207	-0.126833	0.902002	-0.139034	0.89851	-0.167405	0.896723	-0.157471	0.907668	-0.137661	0.89194	-0.124781	0.959256	-0.11236	0.936839	-0.0989764	0.95738	-0.124183	0.94058	-0.132373	0.944687	-0.154554	0.744987	-0.13249	0.698844	-0.231462	0.499734	-0.238561	0.448772	-0.103459	0.795171	-0.209294	0.605365	0.243902	0.528431	0.22633	0.524227	Proteobacteria
93f8d0f4ff4daae02d8d9cf930d2a0c9	-0.1109	0.80468	-0.178246	0.702334	0.275747	0.419619	0.34007	0.248346	0.125616	0.92509	0.117108	0.940222	-0.155833	0.875422	-0.208839	0.848558	-0.173178	0.890809	-0.164724	0.91257	-0.163999	0.871373	-0.149747	0.947405	-0.0930952	0.942715	-0.0993637	0.961137	-0.172124	0.909564	-0.134501	0.934172	0.138558	0.778415	0.0749449	0.799199	0.00648849	0.851777	0.0145846	0.821775	-0.07692	0.830123	-0.0600006	0.838763	-0.162439	0.703291	-0.15113	0.698925	Desulfobacterota
5c672f6dce9db5a56d7d3f568dea43ec	-0.0543929	0.915517	0.0602552	0.896055	0.00578837	0.909702	-0.0384532	0.872784	0.0508241	0.9571	0.0137898	0.977176	-0.0576284	0.957354	-0.17531	0.879296	-0.00847207	0.972793	0.0261744	0.976533	-0.0519568	0.956086	-0.0289817	0.986283	-0.156038	0.924452	-0.142023	0.957841	-0.14879	0.933053	-0.114857	0.960766	-0.0508888	0.855564	0.0491751	0.872274	0.423457	0.15382	0.435351	0.106745	0.245845	0.564413	0.286837	0.451705	-0.357251	0.285371	-0.381267	0.205254	Acidobacteriota
94a717a27d5dcb5b9b4add0f399f9cd0	0.156511	0.699487	0.150442	0.705995	-0.15082	0.665759	-0.160105	0.610919	-0.026891	0.965395	-0.00832837	0.969849	0.0260306	0.928186	0.162579	0.87168	-0.0305461	0.952451	0.0558136	0.948442	0.0498691	0.9402	0.115366	0.953175	0.0590181	0.951779	0.0876626	0.953159	0.0745785	0.956483	0.10451	0.952207	-0.120302	0.799275	-0.139717	0.700235	-0.215553	0.532903	-0.189031	0.558016	0.0512907	0.855105	-0.0318623	0.830429	0.51517	0.106416	0.436428	0.154687	Myxococcota
94c24ffe4c5dae7a4c60e340a142ba3d	0.243797	0.544233	0.246439	0.561738	-0.251997	0.472582	-0.237465	0.45973	0.0151435	0.957525	0.0480053	0.961383	0.324277	0.740006	0.312864	0.744644	0.375559	0.714314	0.336016	0.780093	0.381073	0.619016	0.342698	0.813621	0.303011	0.799938	0.293044	0.82331	0.380369	0.702774	0.367489	0.706213	-0.0148174	0.873197	-0.0269138	0.82985	0.135775	0.69158	0.131885	0.677773	0.0726244	0.809119	0.0963482	0.791976	-0.0836206	0.796066	-0.0920597	0.774694	Acidobacteriota
950236397e5a2ced6637144a9da5c724	0.0741068	0.881384	0.21	0.644427	-0.356542	0.247492	-0.434342	0.101625	-0.078011	0.961453	-0.095901	0.963925	0.2223	0.847462	0.387938	0.660075	0.179696	0.901016	0.262593	0.835272	0.19308	0.858069	0.262267	0.898529	0.159786	0.924274	0.230489	0.908252	0.172493	0.923074	0.262845	0.874995	-0.10309	0.857338	-0.300883	0.380097	-0.0761001	0.852916	-0.0401913	0.899101	-0.140233	0.759813	-0.04013	0.92423	-0.112068	0.820755	0.0305116	0.924365	Acidobacteriota
952e220ecfcef04a83e7b005aaae6cbd	0.312197	0.389927	0.400331	0.265792	-0.367612	0.234241	-0.438707	0.101685	-0.105433	0.946318	-0.00286596	0.983712	0.135053	0.90805	0.164283	0.893592	-0.00324796	0.952226	0.138347	0.937159	0.0738687	0.940873	0.156302	0.958939	0.124795	0.939314	0.128018	0.961055	0.0904834	0.9564	0.0995057	0.968235	-0.0385434	0.933134	-0.203041	0.584942	-0.269525	0.405985	-0.230776	0.454051	-0.214968	0.622224	-0.137328	0.747002	0.104465	0.80536	0.175217	0.652262	Actinobacteriota
59361539577be7d951ac86a630447aaf	0.15289	0.755913	0.0445859	0.910862	-0.0313365	0.938887	0.0682143	0.838147	-0.199128	0.895027	-0.0756009	0.970189	0.0870743	0.939141	0.0468217	0.960047	0.105134	0.940559	0.102576	0.954662	0.124897	0.915206	0.124511	0.967973	0.113963	0.946082	0.0923116	0.971957	0.168561	0.927308	0.170004	0.937639	0.110789	0.843403	0.149435	0.702627	0.361784	0.239964	0.428223	0.109269	0.349806	0.388453	0.376489	0.300738	-0.0289346	0.952897	-0.102327	0.813539	Proteobacteria
95af0fcda8149acb0d8b0765bac9cab2	0.155793	0.733147	0.2214	0.617325	-0.144815	0.697042	-0.152698	0.651873	0.066859	0.952245	0.050828	0.972878	-0.0475247	0.92602	0.156876	0.894889	0.024215	0.947701	0.1166	0.94425	-0.0419103	0.942789	-0.00346686	0.984757	-0.0111978	0.957595	0.0963582	0.968776	-0.0171724	0.959603	0.0847967	0.967372	0.174462	0.707745	0.285921	0.414974	0.434399	0.155061	0.50536	0.0509517	0.356746	0.386875	0.415729	0.250211	-0.151613	0.721876	-0.243216	0.487225	Myxococcota
95c8a5b47a5bfc8c7eb6d00009f55a89	0.238251	0.54862	0.245987	0.565541	-0.239957	0.489661	-0.274747	0.374264	-0.0222408	0.96579	-0.013471	0.975548	-0.0520621	0.939063	0.05309	0.947884	-0.143639	0.902477	-0.0876428	0.952652	-0.0670097	0.935389	0.00277912	0.985802	-0.0949727	0.940706	-0.06833	0.974892	-0.0760605	0.961182	-0.0509374	0.974088	-0.132599	0.783773	-0.147558	0.704747	-0.265182	0.423056	-0.277036	0.355056	-0.233588	0.588137	-0.215977	0.588216	0.0677125	0.861937	0.105175	0.798396	Proteobacteria
95fcae8ef50ba93f4554fe5bc1b3ebe0	-0.293125	0.428006	-0.201205	0.664459	0.283153	0.398351	0.23378	0.453556	-0.251436	0.857315	-0.264106	0.846604	-0.281746	0.770071	-0.350958	0.710596	-0.228042	0.865737	-0.33013	0.795847	-0.330163	0.70544	-0.372535	0.796963	-0.326359	0.751672	-0.346933	0.782935	-0.36609	0.735495	-0.411247	0.670742	-0.018184	0.891604	0.0125496	0.91025	0.0842657	0.816618	0.0865993	0.806156	-0.0581703	0.871971	-0.00773195	0.926804	-0.265428	0.480155	-0.342332	0.265894	Proteobacteria
962ad087ca20bcabd7289d95cceb4931	0.124861	0.781462	0.0787256	0.867788	0.0855933	0.798071	0.163185	0.627239	0.0901723	0.936355	0.0880814	0.956204	-0.14928	0.884396	-0.148686	0.898981	-0.15429	0.90763	-0.117312	0.941967	-0.163045	0.873519	-0.145335	0.95764	-0.0410849	0.953654	-0.0276691	0.979996	-0.137141	0.938603	-0.114727	0.961988	0.25221	0.577084	0.318555	0.359279	0.229453	0.507056	0.236411	0.450885	0.116142	0.763209	0.101456	0.780605	-0.191288	0.64125	-0.232592	0.511149	Chloroflexi
9751e866bd224d40d8f8d2e6ea05437f	0.230481	0.576056	0.280653	0.492652	-0.612107	0.0241593	-0.6312	0.00492065	0.227345	0.880859	0.232213	0.886576	0.242763	0.837744	0.360524	0.700544	0.3117	0.832551	0.303939	0.807803	0.339778	0.71571	0.3298	0.849244	0.312339	0.806575	0.282958	0.865705	0.286178	0.853767	0.235646	0.902467	-0.354486	0.387985	-0.365772	0.260905	-0.201282	0.557045	-0.182164	0.57136	-0.160169	0.722235	-0.155396	0.713181	0.0918617	0.863739	0.0906332	0.845175	Proteobacteria
975c69ef3b10de62753c1b9b154ec623	-0.270752	0.486231	-0.221107	0.616095	0.242399	0.488818	0.205021	0.528637	0.0380942	0.959552	0.0250736	0.967626	-0.222394	0.834392	-0.354103	0.690837	-0.225101	0.868027	-0.343123	0.771377	-0.241369	0.807449	-0.29373	0.86016	-0.301951	0.783695	-0.381966	0.713427	-0.29641	0.81939	-0.358864	0.74086	0.00654614	0.861081	0.126881	0.730317	0.040862	0.837634	-0.00538658	0.81882	0.0125537	0.863301	0.00540773	0.842363	-0.0264079	0.878487	0.0135931	0.844328	Proteobacteria
9798076e5b8461e588b3ff421833fc8b	-0.072818	0.856086	0.106798	0.837382	-0.0527873	0.831938	-0.299992	0.308104	-0.181618	0.907193	-0.196927	0.912936	0.183463	0.875695	0.145068	0.90558	0.134363	0.923821	0.0479569	0.975841	0.126421	0.911311	0.0650056	0.982763	0.124444	0.942703	0.0824904	0.975503	0.173445	0.925202	0.0934493	0.97212	-0.0841843	0.881342	-0.312655	0.357999	-0.351098	0.259321	-0.346625	0.217431	-0.145749	0.748176	-0.189297	0.640962	0.372059	0.262911	0.322411	0.30102	Actinobacteriota
981e3c2bf55f76cb19886616bd5883b8	0.0413136	0.815513	0.0322315	0.80629	-0.0876293	0.712616	-0.0862977	0.686009	0.111132	0.916829	0.0859144	0.925434	0.311668	0.755314	0.017759	0.928783	0.220739	0.866479	-0.0147523	0.93297	0.217398	0.829538	0.0154319	0.956818	0.225099	0.868206	-0.0304202	0.962199	0.156462	0.92186	-0.0275848	0.955038	-0.107914	0.778643	-0.145862	0.655429	-0.193654	0.56272	-0.133145	0.607518	-0.15617	0.708598	-0.0799095	0.750639	0.0298237	0.799391	0.0435476	0.780501	Proteobacteria
983f19367933134f84f97ba4215cc83a	0.0164822	0.849881	0.0216752	0.844209	-0.215247	0.545335	-0.238032	0.46039	0.18655	0.894953	0.19083	0.885597	0.225591	0.845157	0.0496004	0.943499	0.14922	0.91584	-0.00747064	0.948947	0.186192	0.862993	0.066918	0.971865	0.166248	0.909857	-0.00729348	0.968205	0.102706	0.950175	-0.0209312	0.969908	-0.204439	0.666054	-0.307477	0.389896	-0.34182	0.29675	-0.348288	0.244834	-0.313825	0.456717	-0.305506	0.43004	0.0504212	0.82303	0.0965256	0.760534	Proteobacteria
986148dd946fed5a71a874e87cdbb29f	0.0461167	0.932263	0.268102	0.520558	-0.427082	0.159705	-0.664041	0.0021816	-0.183573	0.905929	0.0266252	0.987206	0.157441	0.891228	0.147725	0.909592	0.158305	0.912548	0.0793798	0.969246	0.127801	0.913611	0.105142	0.976631	0.147669	0.930969	0.0279779	0.989824	0.121369	0.953541	0.000944197	0.991922	-0.349631	0.393366	-0.488682	0.11328	-0.273437	0.396862	-0.377656	0.163101	-0.304246	0.463942	-0.290078	0.43294	-0.0570051	0.905317	0.160686	0.691594	Entotheonellaeota
98d8b59bdd621d9c5f98b5bb21529e8d	0.191227	0.645091	0.177463	0.689912	-0.0610862	0.746161	-0.0646997	0.720636	-0.0588672	0.931184	-0.0744656	0.937606	-0.00938272	0.933299	-0.0210596	0.935512	-0.0286305	0.928411	-0.00581564	0.944844	0.00783258	0.926227	0.00758325	0.97115	-0.0247366	0.93878	-0.0481253	0.953378	-0.0342571	0.954687	-0.0388046	0.96093	0.0756571	0.833336	0.00268675	0.827652	-0.0518698	0.776378	-0.0279875	0.77257	-0.0662994	0.829484	0.00854361	0.825842	-0.0393454	0.817744	-0.0617577	0.781654	Actinobacteriota
98df5d805f480e2de0f036418213344b	0.319392	0.380566	0.331428	0.392973	-0.148955	0.687683	-0.143401	0.672279	0.0485411	0.947759	0.0459609	0.967325	-0.0889624	0.919054	-0.00160001	0.957904	-0.131047	0.911693	0.013242	0.967209	-0.0843939	0.923238	-0.0194297	0.98435	-0.0400885	0.952717	0.0164136	0.981167	-0.0979914	0.948556	-0.0196934	0.97845	0.310151	0.466964	0.307159	0.375503	0.356685	0.266455	0.4193	0.127505	0.248831	0.564426	0.261059	0.499826	-0.177055	0.676008	-0.307689	0.342118	Myxococcota
98ebd0b0df440dc5a713d56039b52c21	-0.0256123	0.914986	0.0648177	0.897845	-0.398677	0.200627	-0.4799	0.0635215	0.207482	0.889633	0.289046	0.818523	0.179352	0.878405	0.110867	0.929651	0.194232	0.894859	0.104985	0.955362	0.174011	0.871518	0.0950048	0.977137	0.122607	0.943049	0.0493062	0.983126	0.118975	0.950508	0.018706	0.986683	-0.377472	0.365392	-0.367693	0.263969	-0.0115242	0.914887	-0.0774885	0.832088	-0.0922457	0.839476	-0.117586	0.789641	-0.165928	0.700152	-0.058686	0.900013	Proteobacteria
99ddbe227163de40745875898d198fa5	-0.0786477	0.828152	0.0111801	0.865066	-0.119263	0.730705	-0.205966	0.524106	-0.00481774	0.962282	0.0350381	0.965618	0.117753	0.920949	-0.164648	0.880923	0.0716321	0.949774	-0.104237	0.934158	0.0569889	0.945858	-0.0944478	0.966243	0.044374	0.965898	-0.153596	0.936825	-0.0291747	0.974952	-0.19743	0.911068	-0.197699	0.675846	-0.197647	0.589284	-0.278194	0.402467	-0.278043	0.365991	-0.330975	0.42984	-0.258953	0.513631	-0.114359	0.790849	-0.0553988	0.823798	Proteobacteria
9a88eeba3f3b29ab4b815a7030862b91	0.057291	0.875429	-0.089025	0.851165	0.0202706	0.870927	0.126735	0.711612	0.223767	0.872361	0.170399	0.917385	0.13885	0.90369	0.0895725	0.934404	-0.0457266	0.959763	-0.0485079	0.966307	0.0738358	0.94277	0.0679919	0.97868	0.0832322	0.958405	0.0302361	0.982099	0.0478148	0.973012	0.0451555	0.97429	0.106248	0.840737	-0.0337253	0.892849	0.00384294	0.84571	-0.0316287	0.853052	0.0738587	0.855414	-0.0508991	0.86855	0.11632	0.791324	0.106919	0.791093	Desulfobacterota
9ac37bd40a16c4660ba1a30b2a811db0	0.058598	0.817749	-0.000452586	0.823012	0.057437	0.785069	0.0804777	0.726625	0.207173	0.875955	0.166048	0.899829	-0.0912685	0.903715	-0.119281	0.888247	-0.0634889	0.930849	-0.0332127	0.939355	-0.0350439	0.917213	-0.00228242	0.964431	-0.0453003	0.948204	-0.0249161	0.959842	-0.0518269	0.942316	-0.00667373	0.955841	0.0796379	0.803633	0.101973	0.71721	0.121424	0.663491	0.114062	0.645641	0.176559	0.676629	0.166705	0.640812	0.0686659	0.797731	0.0462374	0.771356	Proteobacteria
9acabfb8a0c76a7799b8a835698e13ed	0.111836	0.755349	0.120523	0.751585	-0.0841774	0.695765	-0.0980132	0.662998	-0.083703	0.930259	-0.0568536	0.942342	-0.0373233	0.915174	-0.0360661	0.907518	-0.0621828	0.925367	-0.0855293	0.917418	-0.029627	0.902272	-0.0192387	0.95618	-0.0502773	0.936839	-0.0613825	0.948273	-0.0249574	0.95796	-0.050691	0.950507	-0.053245	0.798083	-0.0900543	0.695627	0.0103988	0.785949	0.00894586	0.774808	0.0257045	0.771427	0.0288775	0.764421	0.127349	0.720747	0.0983087	0.711214	Actinobacteriota
9acbe34d49b0c1c3a1d79213b0be51d7	0.157537	0.719392	0.102688	0.829142	-0.202366	0.568703	-0.15455	0.644344	0.190865	0.896708	0.183362	0.90606	0.254862	0.820405	0.225104	0.82867	0.24821	0.861275	0.258205	0.841272	0.275026	0.774781	0.272354	0.880551	0.250918	0.859243	0.227084	0.895558	0.228575	0.882559	0.241476	0.876574	-0.0499108	0.858517	-0.062198	0.830321	0.0947372	0.750425	0.0680722	0.795092	0.0524624	0.830296	0.0247829	0.861487	-0.048862	0.826534	-0.0360101	0.839012	Proteobacteria
9ad79a479c239599c5ed3e66844ffc20	-0.0546341	0.908122	0.149084	0.765679	-0.430392	0.148847	-0.549607	0.0228383	-0.0390959	0.978711	0.0907071	0.969011	0.144381	0.898555	0.105639	0.935335	0.193357	0.895887	0.128183	0.943725	0.158064	0.88705	0.076647	0.983328	0.0795478	0.958875	0.04224	0.985603	0.0870596	0.963786	-0.0188578	0.987492	-0.432968	0.274048	-0.415443	0.190269	-0.0626441	0.878143	-0.156058	0.637228	-0.21085	0.627107	-0.241195	0.529888	-0.297843	0.401269	-0.2251	0.527086	Entotheonellaeota
9b410c1ca0d64280d07a9aea9790b4d6	-0.125709	0.79491	-0.174784	0.713731	0.259626	0.450135	0.325142	0.265018	-0.0987599	0.939491	-0.134653	0.945861	-0.159482	0.875358	-0.0951479	0.937669	-0.0312953	0.951662	-0.0113839	0.977146	-0.133192	0.893803	-0.126462	0.964613	-0.110498	0.923111	-0.08499	0.972844	-0.0863261	0.946228	-0.0426638	0.979493	0.124412	0.782062	0.291858	0.402526	0.283979	0.391352	0.347572	0.219647	0.190841	0.655906	0.255805	0.508614	-0.152666	0.725518	-0.219727	0.544952	Proteobacteria
9b6c8dcf5c02f2b72615b476cd1a5793	-0.180511	0.686464	-0.176876	0.711661	0.188735	0.596867	0.220723	0.483516	-0.194381	0.894427	-0.235461	0.87305	-0.151334	0.874808	0.103854	0.933636	-0.0833553	0.932888	0.0654581	0.970207	-0.123635	0.89993	-0.0165219	0.989509	-0.140849	0.910235	0.0148424	0.986752	-0.0803449	0.957131	0.0361429	0.983677	-0.0280893	0.857239	0.099893	0.805652	0.149579	0.668939	0.144958	0.667716	0.190122	0.670318	0.162782	0.695405	0.11753	0.783159	0.0892772	0.83846	Myxococcota
9b70c0f91c754f3e66a230bc32b4e69f	0.208054	0.604152	0.241143	0.575211	-0.1346	0.681155	-0.175014	0.569575	0.10728	0.917797	0.0913858	0.926241	-0.0677277	0.915938	-0.0685682	0.914606	-0.044414	0.935918	0.00443211	0.953869	-0.0567557	0.916883	-0.0241614	0.967097	-0.0321024	0.943495	-0.0521306	0.960511	-0.0735863	0.950278	-0.0624256	0.953009	0.0921368	0.815855	0.0532435	0.775335	-0.0451057	0.762205	-0.0174398	0.74322	-0.0988997	0.802051	-0.0493523	0.809298	-0.0570014	0.828711	-0.0850783	0.779437	Myxococcota
9bb78c019a50d7f7113de29e60f1ef8f	0.08276	0.748488	0.0735637	0.755835	-0.10639	0.67305	-0.0901525	0.685558	0.0713917	0.920177	0.0651608	0.924715	0.049479	0.902314	0.0992178	0.887156	-0.0340668	0.905317	-0.0271215	0.926679	0.0697902	0.910252	0.0759833	0.954121	0.0291074	0.932652	0.0232383	0.954603	0.0344235	0.949976	0.0525331	0.955289	-0.0242121	0.794149	-0.0690296	0.718938	-0.081273	0.693521	-0.0988483	0.680899	-0.0128289	0.786737	-0.0470624	0.746413	0.080275	0.72802	0.105901	0.660725	Chloroflexi
9bccb73302fa88944adfcf547dbd020f	0.0180265	0.828929	-0.0276445	0.836151	0.174844	0.608958	0.183914	0.565615	-0.163938	0.889564	-0.213056	0.849968	-0.0265457	0.908591	-0.0181894	0.928628	-0.0432873	0.92678	0.034186	0.934971	-0.00867836	0.914432	0.0223234	0.963357	-0.0363016	0.9423	-0.0204069	0.965816	-0.0327202	0.93988	-0.0048507	0.956956	0.0795392	0.807776	0.00124871	0.795758	-0.0084816	0.765622	-0.0227013	0.770434	0.039436	0.825494	0.00708141	0.840009	0.0497044	0.817246	0.0531755	0.805466	Myxococcota
9bd3122dead23cc6aa1fbbfddddb0bba	-0.230433	0.574048	-0.0342131	0.944529	0.228439	0.509818	0.174372	0.595725	-0.331943	0.803043	-0.26236	0.861112	0.0728813	0.949484	-0.00453353	0.982954	-0.0577479	0.962383	-0.0294482	0.985933	-0.0667498	0.955149	-0.044848	0.989011	-0.0749952	0.963663	-0.0510624	0.984126	-0.0616565	0.971365	0.0264707	0.987391	0.080669	0.883745	0.200555	0.589853	0.000874323	0.950238	0.154833	0.641527	-0.0223053	0.946285	0.18373	0.654527	-0.044951	0.907813	0.0373127	0.93879	Actinobacteriota
9c10b2bb61e3f062f31725826d7c46be	-0.10385	0.836787	-0.175738	0.712027	-0.17595	0.633644	-0.170762	0.605536	0.170507	0.909882	0.258422	0.857682	0.129748	0.90971	0.0546045	0.960406	0.176118	0.903204	0.152767	0.926454	0.135124	0.9027	0.101691	0.973935	0.0698719	0.960319	0.0714441	0.979225	0.0506943	0.969513	0.030336	0.984984	-0.250151	0.585295	-0.31301	0.356222	0.143897	0.693557	-0.0760147	0.830258	-0.0267769	0.897934	-0.177631	0.665581	-0.314725	0.376207	-0.183267	0.63406	Proteobacteria
9c2875d34fe2632690cff3185c080be0	-0.0453436	0.883624	-0.0839976	0.848294	0.217006	0.541132	0.230474	0.470611	-0.0878465	0.942029	-0.11939	0.940746	-0.110574	0.90465	-0.12818	0.907608	-0.092043	0.933053	-0.137627	0.922295	-0.135042	0.888561	-0.134132	0.954919	-0.0982082	0.939648	-0.105393	0.957541	-0.108119	0.94381	-0.119828	0.945855	-0.0125588	0.865759	0.0208072	0.809373	-0.0432708	0.807942	-0.0584704	0.781932	0.0370064	0.842375	0.0118064	0.856454	0.162133	0.696744	0.146423	0.695425	Acidobacteriota
9c388e3ade4d5b2ddc3801c201676acc	0.00930383	0.923311	0.0446837	0.923588	0.0862966	0.814631	0.165396	0.619747	0.125567	0.938421	0.0727139	0.973624	-0.000650036	0.976958	-0.0646018	0.957063	0.0560729	0.965121	0.018022	0.982205	0.0383096	0.960383	0.0079955	0.989796	-0.0365458	0.97293	-0.05288	0.982247	0.0178517	0.979423	0.00553949	0.986479	-0.0539375	0.857796	0.207206	0.578114	0.170613	0.630038	0.250844	0.405547	0.262854	0.536531	0.326007	0.374586	0.211176	0.606162	0.209353	0.565559	Proteobacteria
9c670b76a3ee5d78c9e2f1e5bc686f99	-0.221615	0.591039	-0.157341	0.736408	-0.0378657	0.848857	-0.134615	0.689201	-0.0880299	0.944559	-0.105888	0.952707	0.105959	0.926507	-0.0803817	0.939339	0.038946	0.966992	-0.103648	0.948479	0.0772816	0.941044	-0.0270793	0.982111	0.0106247	0.971989	-0.0973188	0.967231	0.0458493	0.975044	-0.0625784	0.976222	-0.248348	0.585159	-0.213002	0.565482	-0.201562	0.561586	-0.186418	0.562187	-0.156199	0.723152	-0.140339	0.737167	0.0682742	0.868429	0.0655818	0.85853	Actinobacteriota
9c7630d2b6122677b95b5ab819bcd0cb	0.0666954	0.88742	0.118749	0.819797	-0.406026	0.184543	-0.514158	0.0386645	-0.0478307	0.975602	0.0262019	0.987529	0.176999	0.879623	0.0985943	0.939757	0.125396	0.929799	0.0269587	0.986978	0.132055	0.908576	0.029969	0.991652	0.116799	0.945206	-0.00585309	0.991468	0.0858178	0.962476	-0.0378342	0.985933	-0.134038	0.800856	-0.372777	0.247677	-0.191269	0.582544	-0.332117	0.234367	-0.232056	0.589228	-0.329644	0.364121	-0.0746238	0.87765	-0.031377	0.946922	Proteobacteria
9c9638bb3bec83f78900d6fb3c245c1c	0.0431112	0.796408	-0.00108865	0.832276	0.0625928	0.787007	0.0965015	0.718921	0.128305	0.902739	0.134122	0.894489	0.00578409	0.906747	0.0720126	0.91673	-0.0264474	0.939321	-0.0330096	0.93652	0.013982	0.919201	0.03199	0.967826	0.0424079	0.925908	0.0980169	0.942494	0.0516009	0.944004	0.0818224	0.944218	0.211347	0.648808	0.130438	0.700562	0.062247	0.730029	0.0733348	0.706604	0.0381105	0.793261	0.0307284	0.785388	0.00160465	0.818637	0.00224855	0.796017	Cyanobacteria
9cc37f56fd754682381089d8c6344574	-0.0435747	0.912426	0.0574173	0.901018	0.135228	0.72714	0.00411931	0.883191	-0.0759653	0.962055	-0.0290095	0.977682	0.13328	0.906616	0.0418185	0.960851	0.010164	0.980422	-0.0318352	0.979438	0.0799441	0.94777	0.0917893	0.976489	0.0597442	0.969524	0.0437699	0.983509	0.0953861	0.963275	0.0686498	0.977507	0.0207413	0.959058	-0.0879658	0.824394	-0.232235	0.486194	-0.206675	0.513787	-0.0146236	0.958147	-0.00572394	0.927836	0.402379	0.212457	0.448792	0.115171	Actinobacteriota
9ce923a8604176ea91c5531c59403306	-0.0568105	0.885235	0.0897467	0.860256	-0.06186	0.815878	-0.213618	0.503278	-0.204234	0.88312	-0.136497	0.944109	0.0768505	0.946867	-0.142343	0.905246	0.0342958	0.966155	-0.0922257	0.955861	0.00803116	0.967697	-0.0813365	0.978448	-0.0715568	0.962228	-0.200701	0.925443	-0.024573	0.978524	-0.107382	0.965616	-0.145807	0.767943	-0.159545	0.679065	-0.0539035	0.857793	-0.0429768	0.872204	-0.0835863	0.852522	0.00426979	0.924106	-0.048898	0.890574	-0.130947	0.753034	Actinobacteriota
9de8573336ce513f89e1d3a7812c7f41	0.264775	0.493507	0.232091	0.594851	0.00910357	0.875472	0.0922121	0.789394	0.0609477	0.957626	0.0636564	0.970708	-0.175482	0.865172	-0.14521	0.902486	-0.150674	0.909326	-0.084932	0.960004	-0.11874	0.903231	-0.0733571	0.978621	-0.110668	0.942529	-0.0624145	0.976404	-0.0801248	0.952743	-0.0175938	0.979034	0.139947	0.762952	0.324748	0.341387	0.354698	0.270364	0.393264	0.156121	0.365535	0.373431	0.390092	0.283272	0.0200601	0.898884	-0.080687	0.848261	Actinobacteriota
9e1d59cd33f709ea95ea05389b6a1b4f	-0.0213401	0.855769	0.00697228	0.893785	-0.00864225	0.812061	-0.034126	0.82671	0.14098	0.913768	0.153089	0.923607	0.141296	0.903289	-0.0169062	0.952853	0.18455	0.894104	0.126508	0.93029	0.14952	0.892678	0.0907678	0.972611	0.0762	0.955071	0.0107908	0.977227	0.106391	0.947824	0.0544316	0.969074	0.0348109	0.846556	0.0686792	0.803686	0.106193	0.721142	0.127843	0.690503	0.0278653	0.837333	0.107419	0.772092	-0.13096	0.736427	-0.149031	0.695869	Proteobacteria
9e302b8c0b28b9ff827d5874392c289c	-0.0113546	0.795022	0.0207211	0.804893	-0.0858035	0.706597	-0.134936	0.634265	-0.0186952	0.941415	-0.00796435	0.949017	-0.0306286	0.909221	-0.0723988	0.914536	-0.0338305	0.930681	-0.0741996	0.936747	0.00928237	0.923026	-0.0126508	0.96863	-0.0330876	0.928485	-0.0987723	0.938804	-0.0378328	0.94822	-0.0850873	0.951531	-0.0531252	0.844013	-0.0730054	0.780668	-0.212852	0.536363	-0.220939	0.485115	-0.229674	0.596176	-0.19871	0.614648	-0.0533301	0.768342	-0.0215386	0.765564	Proteobacteria
9e76065afae90b7205526194da0cf692	0.310198	0.398011	0.329336	0.402528	-0.339116	0.299544	-0.372873	0.202303	-0.0537961	0.956619	-0.0838026	0.958096	-0.0275729	0.926636	0.161767	0.887509	0.0442708	0.942138	0.15926	0.916017	0.100936	0.911009	0.210915	0.917577	0.00917687	0.955231	0.121766	0.959675	0.0566458	0.963555	0.153932	0.937354	0.00248622	0.887854	-0.07023	0.822184	0.161042	0.654872	0.208192	0.511084	0.0933744	0.838586	0.138964	0.738694	-0.130309	0.772035	-0.228689	0.521698	Proteobacteria
9e8176905f3a9d54d0aedbdc57b7fb46	0.0473985	0.90858	0.0838141	0.868999	0.0853506	0.820118	0.0321798	0.895618	-0.117294	0.93736	-0.109974	0.957934	-0.110741	0.912989	0.13003	0.918803	0.0324292	0.955415	0.101392	0.956155	-0.0665598	0.938628	0.0325531	0.987216	0.00905088	0.960198	0.183039	0.935581	0.0510977	0.968802	0.132915	0.95557	0.140072	0.767571	0.210195	0.569911	0.336649	0.29096	0.326123	0.255351	0.33711	0.416464	0.268574	0.479252	0.0168652	0.90733	-0.0210258	0.921436	Acidobacteriota
9e9c7dae7fd603ba66f34a61dad4cd14	-0.149228	0.759495	-0.196753	0.673655	0.508907	0.0812124	0.577573	0.014086	-0.289471	0.827438	-0.262652	0.857042	-0.257295	0.775507	-0.130461	0.920143	-0.253104	0.84079	-0.228155	0.868325	-0.246382	0.798389	-0.188232	0.949306	-0.205844	0.886312	-0.0806014	0.977294	-0.17456	0.909777	-0.0946359	0.971435	0.348478	0.400579	0.402665	0.206665	0.168901	0.634977	0.0900069	0.805827	0.242467	0.574528	0.124009	0.779282	0.192481	0.646958	0.171736	0.662291	Proteobacteria
9ec43888dec5f16ffa2d1e28db95ee43	-0.174941	0.681033	-0.133892	0.76998	0.0922601	0.765204	0.0290619	0.82806	-0.095645	0.937152	-0.131001	0.934171	0.125025	0.91225	-0.0064453	0.949738	-0.0370703	0.959543	-0.194261	0.886351	-0.0632156	0.938198	-0.191053	0.922406	-0.0256943	0.966017	-0.122411	0.948089	-0.0522035	0.962133	-0.127193	0.947503	-0.104899	0.811471	-0.135729	0.718148	-0.198875	0.56945	-0.174458	0.597478	-0.204971	0.640662	-0.166504	0.678779	-0.00521463	0.853651	0.0213905	0.850114	Gemmatimonadota
9ecc643ac2a9cf38c281f03b135ffbcc	0.128111	0.738394	0.109893	0.753146	-0.139139	0.667643	-0.142608	0.639011	0.0452615	0.940856	0.0451645	0.949959	0.0773086	0.908191	0.156731	0.875468	0.00632538	0.935938	0.019669	0.942808	0.0403816	0.909378	0.0648608	0.963097	0.0512177	0.943199	0.0537863	0.954173	0.0379119	0.949397	0.0475789	0.950661	-0.0372738	0.849904	-0.140714	0.691893	-0.1449	0.658054	-0.128208	0.659553	-0.028679	0.803096	-0.0484158	0.778242	0.221234	0.575216	0.216605	0.546264	Armatimonadota
9ed1ad8456d303ab4020c959ea447f71	0.110975	0.835575	0.244776	0.569186	-0.0433286	0.90107	-0.111032	0.756335	-0.0987135	0.942977	-0.05227	0.980294	0.10899	0.925095	0.373345	0.686348	0.105171	0.939222	0.353441	0.7817	0.110191	0.924479	0.279758	0.894216	0.127897	0.941175	0.32822	0.807543	0.104586	0.954903	0.332265	0.798353	0.156536	0.760109	0.182068	0.631457	0.343696	0.26742	0.384653	0.156015	0.150676	0.735626	0.187067	0.645691	-0.401563	0.216504	-0.291843	0.362948	Proteobacteria
9edb2f3960c8c39a90e3466a2a6700a0	0.114429	0.789991	0.100939	0.825615	-0.0133843	0.855444	0.0460683	0.846349	0.169373	0.905222	0.196645	0.907408	-0.156817	0.864187	-0.214893	0.843482	0.0204004	0.952976	0.0184001	0.972583	-0.0774195	0.920274	-0.0784769	0.976241	-0.0454437	0.950435	-0.0534111	0.975433	-0.0521857	0.956796	-0.0816454	0.966407	0.0748318	0.832461	0.239392	0.511572	0.228349	0.509884	0.24161	0.438066	0.136521	0.740559	0.187176	0.644973	-0.154578	0.704994	-0.171677	0.652941	Planctomycetota
9f4091b083844e69d4a0a325fe69e9cf	-0.0406583	0.919643	0.273693	0.508214	0.13782	0.723196	-0.0437252	0.889811	0.165953	0.916188	0.194843	0.911715	0.048025	0.966472	0.117095	0.924113	0.0712438	0.959856	0.0531471	0.971693	0.0419646	0.972386	0.0419542	0.985538	0.116304	0.944698	0.139069	0.957798	0.0556412	0.978331	0.0819068	0.973724	0.140524	0.792609	0.295325	0.394732	-0.0465552	0.85215	0.30061	0.297657	0.00286861	0.948344	0.181784	0.656724	0.108479	0.831302	-0.231431	0.512749	Myxococcota
5043b3434b3bc211d7be53ca97ff3d83	-0.35384	0.298715	-0.307318	0.437184	0.182867	0.615118	0.201563	0.527842	0.0863286	0.954804	-0.00183723	0.98884	0.0372847	0.971254	-0.0539971	0.966595	0.0386489	0.970878	-0.0811856	0.968468	0.0454186	0.963463	-0.0602538	0.985843	0.0631021	0.967408	-0.0210768	0.990046	0.0266089	0.981096	-0.108153	0.968104	-0.179153	0.718076	-0.240083	0.502716	-0.450072	0.123125	-0.552419	0.0241219	-0.52678	0.161079	-0.554678	0.100219	-0.152788	0.727958	0.113802	0.798248	Proteobacteria
9f5b2cff6d633923ae3b233e8cdd1501	0.145683	0.740488	0.216128	0.626347	-0.154216	0.663441	-0.188619	0.565974	0.107718	0.936514	0.130885	0.942068	0.285314	0.795728	0.311619	0.748405	0.341585	0.784864	0.330017	0.794856	0.281053	0.773079	0.2464	0.90401	0.268547	0.837181	0.286593	0.838249	0.268483	0.853445	0.295487	0.818294	0.109397	0.808795	0.168212	0.659805	0.266023	0.436049	0.3036	0.31042	0.215836	0.622713	0.272723	0.483108	-0.112904	0.77819	-0.106176	0.78242	Proteobacteria
9f92235c102934857d05ec9c1f87fabf	-0.383009	0.241499	-0.231516	0.5988	0.292974	0.370417	0.0376407	0.922386	-0.085992	0.953697	-0.17068	0.932068	-0.310032	0.74022	-0.256659	0.8116	-0.258701	0.844179	-0.3808	0.765095	-0.290602	0.754846	-0.304257	0.870336	-0.311577	0.790563	-0.351881	0.779597	-0.244995	0.88058	-0.339715	0.786009	-0.16405	0.746827	-0.238138	0.506703	-0.264367	0.418592	-0.458399	0.0721807	-0.324318	0.433617	-0.374388	0.295602	-0.126144	0.788716	0.0706975	0.885836	Actinobacteriota
9f94fffd6c01a1d60501b0608d3c14c3	0.111569	0.731124	0.0832637	0.773301	0.046633	0.758609	0.022883	0.708444	0.0363792	0.939995	0.0394788	0.927625	0.0425189	0.919387	0.0723726	0.904829	-0.019967	0.926521	-0.0123049	0.939554	0.043669	0.916982	0.0536056	0.964454	0.0843291	0.923772	0.043276	0.955034	0.0553033	0.946343	0.0344144	0.941587	0.300825	0.487061	0.0746871	0.73524	-0.0467873	0.729501	-0.0311553	0.704403	0.0060462	0.798746	0.00857584	0.767155	0.0890716	0.733669	0.107686	0.687385	Proteobacteria
9fbc43bee1e56778fa0207f3dffdaf92	0.118538	0.74111	0.0742976	0.773586	-0.207133	0.547162	-0.13966	0.625268	0.18226	0.877244	0.144315	0.893082	0.0767139	0.913856	0.116304	0.89467	0.0276748	0.937812	0.0261643	0.94017	0.109921	0.900062	0.1107	0.947294	0.0986152	0.922881	0.0954026	0.944408	0.0642806	0.938142	0.0696011	0.941114	-0.103081	0.791406	-0.143044	0.665732	-0.126637	0.679911	-0.107267	0.662214	-0.0517644	0.782483	-0.0491389	0.75961	0.134697	0.681748	0.154455	0.638554	Proteobacteria
9fbccd4d9c65affbf32f1203888d3959	-0.0151038	0.892926	0.0188374	0.894023	-0.0113398	0.864222	-0.0481657	0.830608	-0.297213	0.809048	-0.309215	0.758971	-0.0657074	0.926355	0.0173658	0.954246	-0.0410162	0.955436	-0.0245294	0.969268	-0.06194	0.935452	-0.0253921	0.98276	-0.011863	0.95686	-0.00472753	0.978647	0.0257298	0.966786	0.0564869	0.975093	0.088828	0.84112	0.0706227	0.810689	-0.0223026	0.835692	-0.0164897	0.854867	0.0697002	0.850383	0.0173108	0.891682	0.198204	0.629345	0.196962	0.593752	Proteobacteria
a02c413bc78610a0da652c9ba6c80b9f	-0.0371033	0.935559	0.314376	0.419925	0.371211	0.231491	0.151413	0.654223	-0.0447704	0.969948	-0.0331556	0.985613	-0.0832806	0.943287	-0.0789647	0.950845	-0.123806	0.930413	-0.157463	0.927637	-0.1944	0.855921	-0.143289	0.965023	-0.112429	0.946131	-0.0153041	0.991349	-0.160216	0.930187	-0.0633527	0.979513	0.419193	0.293577	0.512768	0.0997873	0.185658	0.596994	0.297497	0.300155	0.224153	0.601851	0.331277	0.363336	0.102135	0.839376	0.0820752	0.864832	Proteobacteria
a02f0900175f76fe1f8ed2416da0b79e	0.00964451	0.882707	0.0567935	0.885185	-0.169261	0.635519	-0.276731	0.36267	0.104039	0.940568	0.173241	0.921075	-0.122336	0.894218	-0.0788058	0.943	0.00712856	0.948278	-0.00375644	0.977977	-0.00486274	0.941859	0.0172116	0.986597	-0.111154	0.928369	-0.121526	0.963189	-0.079677	0.952284	-0.11833	0.96109	-0.089819	0.83534	-0.146299	0.707281	-0.163041	0.642694	-0.226139	0.467342	-0.158821	0.723531	-0.161634	0.70065	-0.00122983	0.869227	0.0664613	0.865583	Acidobacteriota
a048ada7b76f6e2327c0157ad75f9b83	-0.0380297	0.891176	0.019241	0.918989	-0.00621995	0.854884	-0.0041571	0.887915	0.0745184	0.949627	0.0934252	0.960188	-0.173921	0.857192	-0.134128	0.912899	-0.046824	0.951724	-0.0525117	0.972929	-0.134381	0.901222	-0.149773	0.959457	-0.165487	0.900355	-0.137419	0.957431	-0.135251	0.933684	-0.0869566	0.969685	0.00830339	0.87678	0.14786	0.700164	0.26594	0.423295	0.338421	0.233689	0.0567285	0.85784	0.187494	0.647045	-0.388258	0.255432	-0.440176	0.125069	Proteobacteria
a05e50d38420c73e4757620c2417171f	0.275918	0.47095	0.262219	0.532209	-0.0806728	0.820027	-0.0976352	0.787776	-0.11399	0.942592	-0.049391	0.978576	0.0334124	0.968798	-0.120112	0.924371	0.0382562	0.965351	0.000575129	0.983192	0.0563136	0.947666	-0.000850627	0.988864	0.0436416	0.968402	-0.0415661	0.983155	0.0463628	0.973484	-0.0362143	0.982783	0.179784	0.709933	0.171793	0.652804	0.279188	0.39597	0.262379	0.379413	0.195487	0.64975	0.210579	0.598029	-0.113906	0.805204	-0.246213	0.475898	Actinobacteriota
a060f9f0bad6bae469781cafbc2083b8	0.204742	0.624931	0.180276	0.695383	-0.200604	0.577743	-0.167361	0.613124	0.120153	0.934949	0.168062	0.91777	-0.0510523	0.935315	0.0436679	0.941611	-0.0216139	0.953709	-0.00473375	0.965926	-0.00500253	0.94816	0.0144365	0.981765	-0.0189515	0.964124	0.00380013	0.979794	0.00954308	0.970734	0.0536191	0.971665	0.00304485	0.89077	0.0575959	0.847246	0.103635	0.755195	0.0893613	0.758156	0.128867	0.774996	0.160014	0.698773	0.0267261	0.869457	0.0646238	0.823197	Myxococcota
a0983c47ccb17ec59fac4f04b4e48d55	-0.098106	0.79387	-0.097355	0.821408	0.143561	0.691033	0.143533	0.663763	-0.11512	0.928751	-0.152593	0.927341	-0.0724756	0.925765	0.00709496	0.956871	-0.0534753	0.951168	-0.0821589	0.9552	-0.123613	0.904368	-0.164268	0.949508	-0.082414	0.940692	-0.0819925	0.967422	-0.0565188	0.958922	-0.053414	0.969336	0.106279	0.798111	0.130347	0.7181	0.0679094	0.766125	0.0679328	0.774412	0.0745176	0.828666	0.0728825	0.814316	0.0353739	0.834764	0.0833013	0.789741	Proteobacteria
502b5f52f5b3b599ff9ef74c3f41cc0e	-0.436199	0.181867	-0.481197	0.152288	0.266764	0.440491	0.301447	0.316606	-0.188936	0.893161	-0.240697	0.86023	-0.192147	0.843388	-0.370787	0.682502	-0.0599248	0.945034	-0.199208	0.887045	-0.155651	0.870494	-0.246288	0.906102	-0.183464	0.884939	-0.320521	0.799978	-0.18336	0.898287	-0.309743	0.808587	-0.207091	0.653284	-0.211071	0.570695	-0.163461	0.64293	-0.210603	0.506257	-0.224159	0.60885	-0.252059	0.520571	-0.144028	0.715519	-0.190725	0.609663	Firmicutes
a1479309c64e8bc2b33850dda846a5e2	0.135311	0.719361	0.124082	0.743968	-0.0140984	0.760843	-0.0158726	0.768547	0.0168718	0.942915	-0.0122251	0.94725	-0.048754	0.902941	-0.0602664	0.912384	-0.0356845	0.924073	-0.0681809	0.930735	-0.063569	0.913135	-0.0864986	0.958558	-0.0535345	0.940888	-0.0876213	0.950538	-0.0416547	0.944129	-0.0521551	0.948334	0.107716	0.789711	0.104408	0.739357	0.109786	0.698903	0.0964737	0.674567	0.17241	0.674476	0.186755	0.632316	0.0968606	0.75049	0.0863275	0.759773	Verrucomicrobiota
a1506801a312aa2480f878161d0e171d	0.00606949	0.876814	0.0449895	0.889456	-0.286041	0.398556	-0.360175	0.213547	0.320103	0.778203	0.41307	0.556852	0.176611	0.88081	0.0591089	0.954119	0.167134	0.906671	0.0283643	0.976009	0.117597	0.916104	0.0173926	0.986075	0.134843	0.930373	0.03485	0.978937	0.0461404	0.968473	-0.0534059	0.976219	-0.229582	0.623905	-0.341072	0.317405	-0.22797	0.50624	-0.269682	0.374088	-0.298769	0.479163	-0.319374	0.391591	-0.157486	0.708306	-0.1061	0.791712	Proteobacteria
a1f065e524d0c84ee3ea180cc44642cf	0.321147	0.384088	0.288787	0.479845	-0.27031	0.431333	-0.250465	0.430151	0.0362885	0.952352	0.0466065	0.963873	0.0303386	0.922954	0.206595	0.847489	0.0647414	0.941608	0.237144	0.860048	0.156057	0.872266	0.29262	0.857899	0.164879	0.895527	0.251045	0.862068	0.166902	0.906919	0.25818	0.853159	-0.0356735	0.859962	-0.0670357	0.80402	0.0474699	0.798936	0.039477	0.817034	0.121627	0.759248	0.0494671	0.810531	0.172463	0.674224	0.147516	0.695146	Chloroflexi
a1fdde3790cf98a0f44cfd61b06f4534	0.167954	0.669657	0.153231	0.703345	0.108771	0.699305	0.0525496	0.700003	-0.0233496	0.950582	-0.040229	0.941518	-0.0150656	0.921833	0.0346562	0.926925	-0.0857876	0.928534	-0.0946408	0.920488	-0.0528433	0.916773	-0.0426339	0.962076	0.0112929	0.953759	0.00587924	0.962774	0.0141177	0.958813	0.00695729	0.958376	0.288714	0.508402	0.164834	0.624909	-0.0958201	0.747457	-0.0851604	0.723351	0.0121247	0.845171	0.00395358	0.813266	0.202723	0.615908	0.234033	0.515516	Proteobacteria
a21399e8de008551afeab0d013f968b8	-0.046625	0.849867	-0.13766	0.755222	0.0713073	0.777779	0.159973	0.612712	0.0744434	0.940422	0.0493508	0.955805	-0.098958	0.905322	-0.141342	0.89291	-0.108288	0.926188	-0.0673343	0.943101	-0.0978361	0.908091	-0.0664414	0.964676	-0.0882541	0.943297	-0.0335937	0.969931	-0.110726	0.932199	-0.0760677	0.955711	-0.0293186	0.846581	0.0383173	0.783094	0.204818	0.558916	0.214145	0.504895	0.197409	0.648639	0.149185	0.706794	0.0173508	0.863577	-0.0226961	0.835203	Chloroflexi
a23907fba1190f56088be7f3edde853a	0.0030571	0.793377	-0.00638514	0.800063	0.0742054	0.749101	0.0795896	0.712922	0.00101183	0.943389	-0.0285459	0.950338	0.0246828	0.914818	0.0920001	0.902875	-0.01335	0.921863	-0.0266992	0.931551	0.00704838	0.908058	0.0182453	0.971207	0.0292258	0.947622	0.0109759	0.961158	0.0540376	0.941558	0.0564175	0.946554	0.214665	0.639059	0.113562	0.696475	0.0141707	0.733954	0.0129182	0.704208	0.0351016	0.798507	0.0180076	0.770516	0.0497977	0.784188	0.078111	0.717958	Proteobacteria
a2c3a2c4c6d8f4adfe046b90b055a2ab	-0.133254	0.77106	-0.108144	0.829116	-0.193694	0.586569	-0.212938	0.50598	0.124695	0.931839	0.118014	0.954835	0.0620075	0.95262	-0.0775075	0.947585	0.0746495	0.946724	0.0173745	0.976184	0.0320499	0.961872	-0.0527449	0.984847	0.0613124	0.961171	-0.0264601	0.98199	0.0351556	0.974252	-0.0380092	0.979704	-0.208476	0.653383	-0.128601	0.745186	0.0493672	0.819347	0.0165318	0.883361	-0.0990208	0.816541	-0.0899214	0.834125	-0.279215	0.45786	-0.243832	0.483132	Proteobacteria
a30d69140f282ac463f3e7553acf7ca3	0.127078	0.707142	0.112021	0.733065	0.00676797	0.765187	-0.00578215	0.723561	0.0431583	0.935616	0.0404884	0.93252	-0.0225271	0.912273	-0.0416797	0.899309	-0.0190857	0.928753	-0.0451918	0.925124	-0.0265273	0.90577	-0.034188	0.963784	-0.0489979	0.932122	-0.0728261	0.946785	-0.0473941	0.937151	-0.0468861	0.943968	0.120329	0.738274	0.0860464	0.712491	0.0514532	0.712766	0.0444618	0.701281	0.12953	0.728129	0.115111	0.710831	0.150831	0.658239	0.136745	0.651794	Actinobacteriota
a349ea3ad57718cdc92e1de9fc25a840	0.120544	0.736525	0.0870434	0.801147	0.117067	0.714144	0.122786	0.698406	-0.0647205	0.936165	-0.0278068	0.948608	0.190491	0.871656	0.0116808	0.939829	0.0835734	0.943309	-0.0445564	0.951771	0.12251	0.902006	0.028684	0.968559	0.113875	0.934269	-0.0207971	0.966307	0.101335	0.941592	0.00884971	0.962076	0.286108	0.514354	0.205031	0.581336	0.046989	0.736221	0.0405562	0.729924	0.157355	0.683384	0.175793	0.645879	0.235886	0.540227	0.268084	0.452104	Actinobacteriota
a35fffc72e6fd8b26e2457f53fe0462f	-0.30564	0.406348	-0.175249	0.712286	-0.0532758	0.827008	-0.264921	0.390435	-0.124469	0.933606	-0.0399856	0.980448	-0.0958972	0.931671	0.0274747	0.96814	-0.0522159	0.958445	-0.0923705	0.958519	-0.0558504	0.948187	-0.0521819	0.985199	-0.083953	0.947284	-0.0921718	0.9717	-0.0314295	0.975281	-0.0844599	0.973667	-0.318677	0.454152	-0.425487	0.181885	-0.503024	0.0815126	-0.591038	0.0157794	-0.327843	0.428639	-0.446848	0.207957	0.30684	0.389765	0.371648	0.216802	Proteobacteria
a3a8cbb9c55778dc3c67c393e53f8acb	0.424693	0.200936	0.424257	0.240683	-0.43605	0.167968	-0.369812	0.210841	0.277392	0.833373	0.301426	0.764065	-0.000810958	0.93375	0.140967	0.89721	0.0822433	0.93617	0.145489	0.919191	0.077382	0.922494	0.149497	0.949018	0.0605376	0.945543	0.156479	0.938074	0.0514146	0.963268	0.120065	0.949322	-0.0159977	0.868384	0.0224466	0.805036	0.434991	0.158733	0.435967	0.1165	0.218677	0.608995	0.277041	0.472284	-0.357631	0.308219	-0.390514	0.199725	Acidobacteriota
a3f3fbbaab442f6532bcc6beaa25ff21	0.106064	0.827862	0.104804	0.840119	-0.0919119	0.793659	-0.0894155	0.804874	0.0484098	0.971572	0.0474985	0.980161	0.242224	0.839316	0.203574	0.863474	0.252124	0.868799	0.162773	0.918147	0.236443	0.821099	0.1316	0.966374	0.233992	0.879195	0.127459	0.964099	0.222804	0.89529	0.153405	0.950535	0.0616601	0.908938	0.0734908	0.86369	0.11485	0.746977	0.128624	0.709885	0.118253	0.79963	0.117111	0.791085	0.0396547	0.885234	-0.00553878	0.940824	Proteobacteria
a48f7089381a7150e1e1dda411def292	-0.0891003	0.866156	-0.0982847	0.84748	0.213254	0.544988	0.222046	0.480623	-0.172951	0.913945	-0.122092	0.952814	-0.162934	0.888528	-0.174465	0.882549	-0.223594	0.881861	-0.0688747	0.967952	-0.220742	0.834233	-0.103698	0.973854	-0.193802	0.904666	-0.017518	0.985098	-0.233093	0.887156	-0.0615749	0.975848	0.108939	0.835909	0.124507	0.754009	0.153574	0.671734	0.107793	0.755743	0.0176724	0.939139	-0.0183661	0.908839	-0.244859	0.526436	-0.299145	0.355801	Nitrospirota
a5727d985414c21cc726af0f7f8ee0bf	-0.135649	0.769465	-0.126088	0.802786	-0.166543	0.639977	-0.183404	0.5749	0.035029	0.967709	-0.0484035	0.977652	0.0692836	0.949225	-0.0629103	0.956	0.0732399	0.955135	-0.0777087	0.965589	0.0425271	0.960328	-0.0816321	0.979005	0.0144624	0.973857	-0.167251	0.947322	-0.0212142	0.977584	-0.119934	0.961919	-0.23639	0.60287	-0.20731	0.576519	-0.0238157	0.883314	-0.0561574	0.872059	-0.0814759	0.848014	-0.113516	0.796431	-0.10506	0.800052	-0.0581592	0.89251	Acidobacteriota
a5c55d936b92b3a09d76b4480ba05e63	0.020702	0.828107	0.00108865	0.822145	0.00533715	0.779106	0.00387366	0.753101	-0.0258967	0.939118	-0.0139376	0.948712	-0.0147619	0.914043	-0.0257762	0.915762	0.00927241	0.934327	0.0154943	0.932449	0.00178166	0.919015	0.0171332	0.963759	0.0264775	0.937594	0.0242231	0.951369	0.0404678	0.95474	0.0482787	0.954778	-0.0488091	0.795085	-0.0592071	0.725065	0.00429378	0.759406	-0.0116463	0.714308	0.0135693	0.808144	0.0119272	0.794446	0.0652633	0.755808	0.0877974	0.717181	Proteobacteria
a5dba0512929c13e35ba95e848acfcfa	0.186297	0.665342	0.178784	0.705962	-0.26843	0.423268	-0.242661	0.430779	0.0385048	0.971074	0.0240258	0.982926	0.194574	0.867042	0.119209	0.924359	0.139788	0.922833	0.185063	0.901901	0.202808	0.848732	0.185004	0.947379	0.148491	0.927936	0.121645	0.96597	0.120312	0.948558	0.11047	0.966049	-0.0731861	0.876277	-0.0669693	0.873501	0.0612456	0.847823	0.0786732	0.830122	0.064945	0.860882	0.0693418	0.874495	0.0107212	0.917384	-0.0608429	0.892412	Proteobacteria
a5eb8ee078b959c033a862327e9de6cf	0.492333	0.109239	0.534651	0.100722	-0.491779	0.105024	-0.491294	0.0657843	0.188188	0.88673	0.199932	0.894951	0.204248	0.861309	0.108617	0.919436	0.205671	0.88399	0.176052	0.899509	0.181145	0.867435	0.11694	0.966297	0.216332	0.882969	0.127934	0.952473	0.132349	0.938138	0.0807032	0.964432	0.0620276	0.861614	0.027667	0.840045	0.218088	0.526952	0.269113	0.376607	0.0147776	0.857594	0.135808	0.736907	-0.350793	0.321558	-0.428964	0.14512	Myxococcota
a64ff11d1dae35dc6b8a073c247cb432	0.220593	0.590061	0.239859	0.578957	-0.138533	0.681895	-0.159652	0.626532	0.155849	0.904421	0.151513	0.92314	0.0318746	0.920167	0.2214	0.833737	0.0735629	0.940488	0.22688	0.864302	0.13436	0.886433	0.269414	0.889603	0.0990284	0.9283	0.20037	0.917073	0.102378	0.938376	0.202364	0.901816	0.014121	0.898805	-0.107556	0.766501	-0.151807	0.657074	-0.115461	0.704316	-0.135658	0.746942	-0.125353	0.752843	0.0124263	0.858674	0.0328821	0.867597	Proteobacteria
a65ffdf7c7f7a639cec4f0d87c5078c8	0.0250861	0.918824	0.0120853	0.947719	0.0349707	0.869857	0.0937805	0.796253	0.0561516	0.960721	0.078299	0.9685	-0.231555	0.811912	-0.263905	0.800144	-0.209854	0.873365	-0.115054	0.945889	-0.277648	0.763843	-0.241767	0.911064	-0.246199	0.846099	-0.177198	0.938152	-0.26573	0.832083	-0.222122	0.902626	-0.00209606	0.865583	0.139916	0.714398	0.435967	0.15751	0.46149	0.0810546	0.205892	0.634335	0.239334	0.540438	-0.401705	0.231738	-0.505881	0.0657318	Proteobacteria
a66cda00b7d21b581d731b58dfa9a289	-0.14983	0.753634	0.0436807	0.928173	0.174405	0.632089	0.143628	0.674096	-0.159401	0.917915	-0.185228	0.920741	-0.142204	0.903643	-0.182822	0.880218	-0.0656948	0.958602	-0.155291	0.924172	-0.16926	0.878692	-0.238216	0.9184	-0.170504	0.914838	-0.209659	0.924578	-0.161487	0.929626	-0.159379	0.947874	0.00931792	0.839621	0.345785	0.295288	0.169902	0.624533	0.3315	0.240862	0.1045	0.817448	0.293268	0.430483	-0.150668	0.732607	-0.155508	0.701542	Proteobacteria
a6b3fc7450284bd0e7d2e535ddb1118a	-0.593799	0.0386074	-0.459706	0.192541	0.353159	0.274132	0.249596	0.423119	-0.226223	0.87391	-0.237279	0.862401	-0.198788	0.851237	-0.252932	0.80509	-0.143729	0.918234	-0.268565	0.836531	-0.24651	0.801624	-0.290551	0.874724	-0.2854	0.808822	-0.351062	0.771224	-0.25933	0.859264	-0.29217	0.832564	-0.200962	0.674997	-0.166512	0.657031	-0.261358	0.432571	-0.244863	0.429463	-0.285896	0.501777	-0.231695	0.559078	-0.0668338	0.867807	-0.0341655	0.878478	Actinobacteriota
a6be39cec3f03a6ae6e12792507bd84e	-0.0859345	0.770067	-0.126467	0.752298	0.0765341	0.741376	0.105137	0.690772	0.0662962	0.927121	0.0709702	0.936392	0.0152248	0.909549	0.144579	0.881065	0.0988844	0.921994	0.0747909	0.934924	0.0896085	0.895882	0.127477	0.946611	0.0227499	0.939891	0.0905292	0.952706	0.0718357	0.9455	0.0974021	0.943407	-0.0963318	0.785826	-0.132227	0.683013	-0.00569844	0.79163	-0.00421723	0.766115	-0.0119673	0.817181	-0.0424864	0.807954	-0.0220034	0.809736	-0.00845928	0.785048	Proteobacteria
a6c98d9634c63865b0ff3ebd26faadcf	-0.120575	0.754151	-0.14391	0.7401	0.0637203	0.777967	0.0535322	0.778859	-0.0999625	0.933696	-0.129715	0.934579	-0.0854519	0.910601	-0.0625714	0.930036	-0.140571	0.90619	-0.0855333	0.936377	-0.093854	0.902006	-0.0576114	0.971004	-0.0891353	0.936927	-0.0770578	0.961069	-0.0867439	0.946164	-0.0727444	0.960348	-0.0760952	0.823951	-0.123957	0.704384	-0.185123	0.59564	-0.16045	0.609611	-0.119802	0.781347	-0.143741	0.718671	0.0541594	0.854606	-0.0199015	0.847751	Proteobacteria
a6df024b3c4543a6a011cc5bc509f87e	-0.445456	0.150182	-0.496549	0.126232	0.575939	0.0490282	0.685733	0.00180484	-0.18537	0.903069	-0.188298	0.919356	-0.251065	0.789937	-0.192324	0.872981	-0.288849	0.802763	-0.255043	0.843449	-0.251964	0.796813	-0.170819	0.954371	-0.301033	0.781517	-0.203659	0.929609	-0.199165	0.901303	-0.12252	0.961697	0.119958	0.818349	0.201296	0.588588	-0.197488	0.57178	-0.0831548	0.821654	0.00231566	0.925128	0.0608808	0.892903	0.341724	0.316753	0.346216	0.253359	Proteobacteria
a701864ca429042c525158fb5b627a82	-0.140938	0.746789	-0.181769	0.691286	0.112522	0.754298	0.17645	0.593468	0.107428	0.933897	0.125944	0.931786	-0.195303	0.854982	-0.294878	0.764695	-0.13626	0.919621	-0.109345	0.938994	-0.154618	0.881692	-0.127425	0.959061	-0.13949	0.908413	-0.134642	0.95071	-0.210482	0.885392	-0.208999	0.90462	0.0045699	0.857911	0.0994579	0.754785	0.0571535	0.814502	0.0814874	0.763883	-0.0783741	0.819722	-0.0216893	0.852795	-0.307586	0.403893	-0.334876	0.297731	Acidobacteriota
a78e1fe7e46adbf843fa5389cd24bdec	0.0747571	0.762496	0.0536621	0.780504	-0.114679	0.678334	-0.0789283	0.682379	0.0828591	0.928879	0.0737909	0.932432	0.0392465	0.910003	0.0401139	0.901589	0.00851008	0.942041	0.00975306	0.938704	0.04369	0.914938	0.0555643	0.956962	0.00409202	0.933651	0.00422561	0.953516	-0.00333559	0.939823	0.00276623	0.946083	-0.0256455	0.798295	-0.0585948	0.759382	-0.0546073	0.711011	-0.0466427	0.695863	-0.0182673	0.809369	-0.0214275	0.786472	0.103652	0.737715	0.121264	0.682052	Acidobacteriota
a78f19fc9cb2fca87f1a0ee2d2432841	-0.0362802	0.907389	-0.113881	0.82641	0.114426	0.763822	0.22301	0.477436	0.0383118	0.969569	0.0396156	0.982001	0.0709686	0.949828	0.04598	0.967182	-0.0498381	0.95987	-0.0170709	0.982298	0.0623532	0.94262	0.116192	0.971363	0.0948023	0.952031	0.10757	0.968874	0.0724633	0.961879	0.111545	0.964652	0.10786	0.830844	0.110706	0.787571	-0.0789844	0.783695	-0.125841	0.716125	0.0578808	0.853207	-0.0599865	0.893908	0.249099	0.518389	0.313874	0.320757	Chloroflexi
a7abe9b40cb742ca2b34fe978ed25ad3	-0.0903251	0.811395	-0.186429	0.67218	0.257815	0.461231	0.306794	0.321873	0.0736712	0.940346	0.054595	0.955838	-0.0726533	0.930982	-0.0708038	0.925168	-0.0448213	0.946249	-0.0133647	0.957359	-0.0441931	0.933547	-0.0208394	0.975355	-0.042712	0.936681	0.0180723	0.967104	0.0204464	0.959433	0.0323631	0.96388	0.0236499	0.879305	0.0644074	0.803708	-0.0161083	0.800553	-0.0174756	0.761919	0.078721	0.812197	0.032535	0.829799	0.129624	0.730089	0.143231	0.687918	Proteobacteria
a800efadc31c44ca2a471c1248db92ad	0.264345	0.493537	0.175897	0.670376	-0.417949	0.194076	-0.346646	0.255414	0.0572097	0.954977	0.0844241	0.954719	0.350959	0.694951	0.32312	0.722358	0.304861	0.820939	0.240768	0.85868	0.388012	0.612272	0.319261	0.838566	0.366881	0.712743	0.258914	0.867489	0.376477	0.705623	0.290237	0.816662	-0.181851	0.705637	-0.271859	0.45232	-0.148678	0.662511	-0.138386	0.648391	0.0560635	0.861268	-0.00569574	0.841603	0.358846	0.302386	0.344665	0.291842	Actinobacteriota
a80abddccdf58a5b561cd7f1a178399a	0.276806	0.463453	0.204936	0.657617	-0.543437	0.0537533	-0.662019	0.00219678	-0.0311446	0.980941	0.10766	0.964016	0.248826	0.835533	0.192318	0.874117	0.231846	0.874885	0.125161	0.947827	0.229151	0.82523	0.132772	0.96852	0.24337	0.875231	0.0766072	0.979088	0.218053	0.89994	0.0488428	0.983714	-0.141021	0.789937	-0.513183	0.0984961	-0.173693	0.622799	-0.340273	0.219671	-0.150445	0.739214	-0.289333	0.433939	0.06661	0.900304	0.0893609	0.852947	Entotheonellaeota
a813aeffd7a4c12e716992a2ae56cc4b	-0.0215963	0.829698	0.0216875	0.824664	-0.171411	0.625744	-0.251505	0.4327	0.180591	0.89644	0.180038	0.89408	-0.040365	0.925224	-0.00113338	0.934901	-0.0396301	0.945632	-0.0331363	0.954121	0.0016703	0.924735	0.0118344	0.976699	-0.0520858	0.95406	-0.0857202	0.964515	-0.0886494	0.940232	-0.113204	0.94851	-0.18936	0.690954	-0.255456	0.485234	-0.377663	0.252213	-0.372698	0.226182	-0.359845	0.384219	-0.322019	0.400764	-0.0194561	0.831918	0.0543239	0.790151	Proteobacteria
a819cf660b3286a3ecf5c27b78fe9ab7	-0.172871	0.691756	-0.178344	0.700546	0.373331	0.237041	0.369548	0.193064	-0.0719189	0.951778	-0.0876239	0.958394	-0.102059	0.926394	-0.0165019	0.963035	-0.0402284	0.966864	-0.0558116	0.970539	-0.0466023	0.944884	0.0126649	0.987285	-0.0407235	0.962312	0.025927	0.981903	0.040623	0.970613	0.0694814	0.972462	0.227575	0.620891	0.242033	0.504114	0.101977	0.751797	0.0501948	0.807952	0.277218	0.509499	0.163541	0.693006	0.279956	0.448885	0.322078	0.314367	Acidobacteriota
a8208cf6af80e42bbe66622752c3329b	0.0543588	0.879142	0.129672	0.790297	0.00763087	0.852016	-0.0191983	0.862949	0.0315734	0.95608	0.0449493	0.967306	-0.0276842	0.94044	0.12862	0.912293	0.0936121	0.932485	0.274334	0.83139	0.0470519	0.938875	0.148265	0.953938	0.00718404	0.956076	0.184944	0.925739	0.0673261	0.95575	0.203831	0.907863	0.132838	0.785676	0.222104	0.546705	0.256917	0.444369	0.349387	0.220267	0.119811	0.77738	0.257021	0.507772	-0.284488	0.449912	-0.335563	0.293131	Proteobacteria
a87db8e71b25fcd1afb80199e550863a	0.0168206	0.879961	-0.0580045	0.881372	0.0669574	0.818132	0.158442	0.638417	0.103681	0.929873	0.0992205	0.950945	0.111539	0.921646	-0.0528617	0.946048	0.0729735	0.944544	0.0682493	0.958033	0.0431028	0.941541	-0.0346606	0.977771	0.0585691	0.957764	0.014248	0.974837	0.0404034	0.960616	0.0165571	0.974012	0.0981883	0.785668	0.173646	0.646088	0.281872	0.402645	0.298913	0.315239	0.171351	0.672458	0.216855	0.583794	-0.163163	0.684445	-0.175217	0.645879	Actinobacteriota
a8d280f427b6c4c629f0e14df77a883c	0.0958934	0.858432	0.128119	0.802853	-0.254517	0.447614	-0.249558	0.411799	0.142708	0.929086	0.0764074	0.973896	0.0299924	0.973543	0.0292316	0.97937	0.0316299	0.978196	-0.126064	0.946473	0.106149	0.928926	-0.00498311	0.993504	0.113921	0.94461	0.0228692	0.990029	0.151544	0.937887	-0.019265	0.988409	-0.143742	0.780347	-0.185037	0.623247	-0.314923	0.320692	-0.517103	0.0368305	-0.132902	0.773569	-0.287667	0.438024	0.344961	0.304018	0.583924	0.0241523	Proteobacteria
a97aef116e64edb37a2ee1dd4146060b	0.355544	0.299077	0.279148	0.49447	0.00346795	0.879975	0.0637549	0.853989	0.0782045	0.952482	0.0390464	0.978335	-0.072473	0.932016	0.11336	0.92875	-0.106371	0.936447	0.097245	0.955819	-0.0158567	0.942279	0.149023	0.958152	0.0582824	0.952965	0.206731	0.923665	0.0243593	0.963933	0.171192	0.934019	0.37836	0.354845	0.282539	0.416208	0.13191	0.705174	0.12119	0.721593	0.265144	0.537697	0.188658	0.6428	0.217007	0.583748	0.241595	0.487446	Proteobacteria
aa12485d1bfb8d858800cb64a91595f1	-0.039955	0.893189	-0.0147396	0.920476	-0.0279749	0.873322	0.00946686	0.887851	0.244975	0.854235	0.230698	0.852462	-0.0988538	0.913568	-0.0082736	0.955407	0.00778117	0.954471	0.0449566	0.964303	-0.0646387	0.93203	-0.0513292	0.981105	-0.00602009	0.962842	0.0602167	0.977193	-0.0734698	0.953361	-0.0128899	0.975037	-0.0414537	0.846551	0.0374513	0.830173	0.259629	0.441529	0.269805	0.374404	0.0520188	0.841971	0.0655836	0.834621	-0.368495	0.294961	-0.405988	0.176934	Proteobacteria
ab2b77fd3b5614cbc93d51e9f220d973	0.155504	0.720865	0.08834	0.819958	-0.170588	0.638288	-0.100866	0.734223	0.123647	0.927998	0.154517	0.913347	-0.00796265	0.941371	0.115877	0.914747	-0.10939	0.927435	0.0307694	0.963625	-0.00791527	0.93387	0.0929215	0.96571	-0.0404718	0.956062	0.0762068	0.957148	0.0351031	0.959419	0.143062	0.935379	-0.0371977	0.87236	-0.0490482	0.820307	0.123913	0.701521	0.122861	0.66716	0.224711	0.608777	0.161013	0.693527	0.186423	0.652494	0.188679	0.609896	Actinobacteriota
ab3449646eab0d47b88946324e4d23c6	-0.284756	0.460753	-0.236605	0.58716	0.154125	0.664136	0.10251	0.732829	-0.139028	0.913304	-0.151551	0.919101	-0.0351053	0.92633	0.0373494	0.931127	0.0498724	0.938188	0.0186454	0.957706	-0.00548517	0.933148	-0.00892053	0.979274	-0.0325832	0.945708	-0.00426182	0.973391	0.0486051	0.958298	0.0439348	0.97062	-0.0850626	0.821386	-0.0725764	0.796721	-0.0682761	0.762459	-0.100435	0.719309	-0.0454844	0.820421	-0.07825	0.80077	0.010345	0.831652	0.0938005	0.772218	Myxococcota
ab824a5692d748481626f8e1ae97c514	-0.136063	0.776923	-0.145965	0.769915	-0.0620519	0.864538	0.0442921	0.899647	0.0591668	0.963425	0.0206429	0.983587	0.173532	0.88187	0.0810223	0.949429	0.218982	0.881231	0.172864	0.913791	0.153552	0.889354	0.0525278	0.987412	0.101286	0.949706	0.0335373	0.985603	0.108133	0.955068	0.0636684	0.979396	-0.144344	0.759861	0.014481	0.940347	0.268074	0.418396	0.282982	0.33384	0.0962543	0.824121	0.133362	0.759214	-0.329174	0.350574	-0.339144	0.266453	Myxococcota
4893fd9aff83b834ef1078af310fac54	-0.300264	0.409579	-0.0466164	0.913987	0.289363	0.37725	0.127151	0.711637	0.0337217	0.964129	0.070938	0.970146	-0.0165041	0.978075	-0.128306	0.919296	-0.0085613	0.977832	-0.138688	0.932201	-0.122257	0.916453	-0.219387	0.928566	0.0172715	0.977349	-0.100109	0.970744	-0.0836689	0.965631	-0.210513	0.916219	0.0364024	0.921203	0.152536	0.696914	-0.137298	0.685573	0.0895314	0.784385	-0.0383091	0.873532	0.0696298	0.865334	0.164324	0.699119	-0.0153288	0.921952	Acidobacteriota
abcc6806c494997b25ed356f09774767	0.0885916	0.857153	0.140522	0.77707	0.157734	0.672958	0.21976	0.48525	0.0919495	0.943894	0.0216143	0.982908	-0.176005	0.849582	-0.11068	0.928698	-0.170367	0.903048	-0.13486	0.937516	-0.165763	0.870243	-0.130659	0.96672	-0.216047	0.866148	-0.173988	0.946483	-0.152902	0.924676	-0.101199	0.968587	0.394034	0.33042	0.518725	0.0979544	0.56139	0.0531289	0.609467	0.0125421	0.49201	0.198848	0.601515	0.066634	-0.0829936	0.844254	-0.168881	0.67046	Actinobacteriota
ac61876e684a16272b268c82b471dfaa	0.0201351	0.928925	0.00188374	0.972022	0.119342	0.750575	0.128757	0.713679	0.0489189	0.977123	0.0691762	0.975979	0.0961276	0.932722	0.0134176	0.983616	0.0485202	0.96958	-0.0574143	0.97712	0.17091	0.877331	0.0849421	0.980136	0.142124	0.932862	0.0702974	0.980664	0.187079	0.918236	0.0588248	0.981268	0.121263	0.826733	0.000237658	0.969599	-0.30661	0.330974	-0.308657	0.278023	-0.0939944	0.846459	-0.120948	0.786548	0.384537	0.234299	0.498337	0.0630577	Chloroflexi
ac7e08231a1537f2236c0d668e95b148	-0.00701713	0.910157	-0.0906029	0.848861	0.28825	0.38856	0.352711	0.226223	1.68623e-05	0.962653	-0.0252948	0.96787	-0.129018	0.902559	-0.126264	0.911624	-0.170094	0.903623	-0.102504	0.944646	-0.127604	0.90198	-0.0720439	0.973414	-0.046373	0.955184	0.0061297	0.977677	-0.0615086	0.957719	-0.0233978	0.96888	0.231429	0.614473	0.18396	0.618471	-0.0113389	0.858987	-0.0278676	0.835778	-0.0136981	0.872153	-0.0469939	0.8568	0.0154549	0.894476	0.0235584	0.864711	Acidobacteriota
acfc93a5435aefdea2066e9003bcfbce	-0.214831	0.611314	-0.102541	0.841451	0.168356	0.646605	0.102303	0.776012	-0.0705813	0.961253	-0.113553	0.959234	-0.140406	0.892035	0.0111468	0.974087	-0.0770205	0.950032	-0.129293	0.942133	-0.123454	0.907016	-0.0910775	0.978493	-0.132751	0.925595	-0.100117	0.973206	-0.109737	0.949564	-0.0544447	0.980328	0.0894242	0.870537	0.0599261	0.878923	-0.019701	0.903163	-0.0031309	0.919015	-0.0629232	0.871993	0.022503	0.933563	-0.0566841	0.873549	0.0515606	0.900281	Proteobacteria
ad04037b8ad5096465f250a435d2ca01	0.207326	0.616667	0.299196	0.458188	-0.0528113	0.780177	-0.0873559	0.765352	0.0831467	0.941833	0.0995463	0.954293	-0.0308202	0.930442	0.0998423	0.925405	0.0596209	0.938077	0.11221	0.943932	0.0230531	0.929727	0.0789374	0.976026	-0.0102392	0.94155	0.0746146	0.968575	0.00756885	0.959909	0.0842356	0.96395	0.239851	0.592798	0.332405	0.332604	0.282167	0.395532	0.362136	0.208553	0.191423	0.659774	0.350147	0.349962	-0.13967	0.744399	-0.192272	0.609801	Proteobacteria
ada554b6d0de413b506bc668b57f7901	-0.123469	0.78344	-0.159995	0.738569	-0.0780053	0.799996	-0.0709731	0.832412	-0.172181	0.907308	-0.168891	0.92616	0.0456129	0.963011	-0.0471717	0.959407	0.0568486	0.9527	0.0364402	0.974364	0.0714744	0.939894	0.0419502	0.982836	0.0755435	0.9594	-0.0273694	0.983972	0.0285647	0.977169	-0.015447	0.98113	-0.231141	0.61606	-0.281482	0.421645	-0.17391	0.623479	-0.173661	0.595855	-0.189156	0.666152	-0.21496	0.588759	-0.0318793	0.890925	-0.120007	0.772206	Firmicutes
adf309ea05ab5b7d5b906e1299ed0ef5	0.112675	0.746717	0.0957771	0.792753	-0.182589	0.615453	-0.20623	0.523963	0.121786	0.911036	0.13336	0.915392	0.0635607	0.910958	0.190233	0.857333	0.0199465	0.939888	0.0858832	0.93233	0.0928182	0.886391	0.157766	0.932187	0.081147	0.932936	0.0917101	0.961531	0.0806104	0.93567	0.0846187	0.944776	-0.0195641	0.872256	-0.197526	0.594153	-0.284593	0.404298	-0.286437	0.357342	-0.198102	0.645214	-0.208638	0.603525	0.106846	0.7498	0.172072	0.632045	Deinococcota
ae57a6ee9d3d4df2501545c25888d1dd	-0.31991	0.375273	-0.308224	0.435454	0.104453	0.767136	0.149656	0.658508	0.116248	0.933583	0.096811	0.962337	-0.240228	0.790059	-0.234295	0.829144	-0.185423	0.887753	-0.0868525	0.960924	-0.208703	0.818895	-0.103041	0.97494	-0.251568	0.830881	-0.143119	0.956362	-0.220919	0.883296	-0.150071	0.949501	-0.24643	0.589494	-0.154327	0.6906	0.118928	0.746616	0.198821	0.531103	-0.0367168	0.888278	0.0605887	0.881571	-0.336967	0.339928	-0.382031	0.20017	Acidobacteriota
af6e95ec34efcc49598243ccbaca82f5	-0.166686	0.683954	-0.175885	0.694919	0.017281	0.803769	0.00258874	0.826445	0.000255486	0.946984	-0.0040777	0.964023	0.00720302	0.912037	0.158863	0.880807	0.0072038	0.946506	0.0369269	0.961678	0.0205053	0.931559	0.071513	0.976206	-0.0334514	0.945195	0.0302743	0.972038	0.0151037	0.955308	0.0783744	0.962684	-0.0679953	0.830569	-0.0465568	0.83361	-0.0632473	0.7429	-0.097558	0.731686	-0.0351556	0.820914	-0.083412	0.815095	-0.0167656	0.818609	0.0711992	0.805429	Proteobacteria
af765eac03fe81a2d948a6019f6fe2f8	-0.108472	0.772678	-0.0957893	0.797917	0.0130949	0.797791	0.0165717	0.783815	-0.148931	0.917776	-0.141642	0.923178	-0.0933099	0.91485	-0.129841	0.897803	0.00634683	0.942583	0.00408422	0.9583	0.00700697	0.925285	0.0214165	0.970693	-0.0620049	0.94943	-0.0870258	0.957204	-0.00833388	0.945418	-0.0220282	0.966412	-0.0958828	0.80812	-0.0696338	0.778351	-0.158878	0.646091	-0.135752	0.663152	-0.216324	0.62161	-0.156597	0.680947	-0.142571	0.711629	-0.161611	0.65475	Actinobacteriota
af9acc494560523230f7eb86a58a9b2f	-0.0180416	0.830717	-0.0453932	0.842111	0.00481587	0.761805	0.0398704	0.763904	0.0023954	0.945514	0.00668221	0.958308	0.293421	0.775649	0.210155	0.832929	0.320525	0.780104	0.24661	0.844454	0.302191	0.732043	0.238314	0.891906	0.223839	0.866657	0.174008	0.913455	0.300251	0.807169	0.262108	0.839264	0.0791724	0.77225	0.132748	0.688765	0.119604	0.683188	0.146451	0.626886	0.168906	0.68794	0.191635	0.631458	0.0269615	0.809733	0.0174152	0.801889	Actinobacteriota
b00ef049bbe7012b008c209bc830b80a	0.593268	0.0249458	0.40619	0.251391	-0.374048	0.221748	-0.259214	0.39202	0.139692	0.9274	0.0982259	0.965469	0.233191	0.844272	0.346086	0.716774	0.148553	0.92018	0.324769	0.797029	0.247605	0.808559	0.350271	0.820409	0.279052	0.836367	0.351017	0.775874	0.235713	0.890595	0.316178	0.820009	0.148761	0.776672	-0.0373446	0.91209	0.179863	0.610422	0.129944	0.705807	0.161001	0.720394	0.126309	0.772352	-0.0439697	0.93242	0.0170233	0.951859	Myxococcota
4766ae4b8454472154722409308db81d	-0.0790384	0.850937	0.0308126	0.933748	-0.22481	0.517965	-0.423344	0.11265	-0.111094	0.942386	-0.0451051	0.981593	0.0997645	0.932586	0.0423344	0.97014	0.0903083	0.948838	-0.0867479	0.964483	0.0723327	0.953167	-0.0325893	0.990055	0.0554161	0.971092	-0.0960745	0.971827	0.0738976	0.970765	-0.0827173	0.973981	-0.376593	0.365067	-0.497578	0.111001	-0.34	0.275411	-0.542415	0.0285282	-0.20652	0.635613	-0.40245	0.261265	0.253777	0.505635	0.256824	0.448007	Acidobacteriota
414ca4ffea2e0133759d4c8cdec80ac4	-0.451011	0.146365	-0.430875	0.215979	0.498648	0.103113	0.456431	0.0878382	-0.371982	0.731031	-0.438678	0.517462	-0.168617	0.869119	-0.127888	0.917373	-0.107003	0.936553	-0.133124	0.934786	-0.13952	0.88911	-0.136973	0.962102	-0.184742	0.893658	-0.145773	0.955066	-0.107917	0.946588	-0.0793658	0.974355	0.0714747	0.869466	0.02866	0.891849	-0.0533677	0.811269	-0.123764	0.70886	-0.0105518	0.861235	-0.0779297	0.848155	0.118621	0.777363	0.156033	0.691886	Proteobacteria
b0b6fc3e137280d7d42dffd9ee06193e	-0.246982	0.534121	-0.0811842	0.796989	0.0713128	0.753106	-0.0802321	0.704387	-0.137226	0.928641	-0.106517	0.941596	-0.190011	0.85312	-0.292607	0.766626	-0.243437	0.847203	-0.33678	0.764958	-0.240303	0.798642	-0.297179	0.853737	-0.25627	0.825144	-0.353115	0.733674	-0.313471	0.789541	-0.375105	0.690962	-0.119197	0.786556	-0.0930291	0.752996	-0.346221	0.282914	-0.312165	0.302359	-0.304023	0.471852	-0.229487	0.559026	0.0858033	0.808858	0.141963	0.684772	Proteobacteria
b17134da0c8864d36c4783300b150260	0.402267	0.231677	0.363158	0.34257	-0.232834	0.506753	-0.188487	0.567201	0.196185	0.885522	0.153156	0.913975	-0.0390052	0.930086	0.0919891	0.921275	-0.0392537	0.948256	0.0672438	0.951206	0.0302758	0.933929	0.0891108	0.962762	0.107537	0.938501	0.168865	0.92557	0.0187271	0.961445	0.0836343	0.957652	0.280788	0.523289	0.16364	0.653708	0.236111	0.491746	0.252557	0.417462	0.240023	0.581922	0.199534	0.617735	0.0421578	0.879161	-0.0392862	0.857428	Myxococcota
b1b1a752ed82c68d86d0c4d69dc012ab	0.179278	0.663899	0.111532	0.776264	-0.184663	0.601894	-0.138998	0.668148	0.13492	0.91553	0.13171	0.924019	0.331314	0.732891	0.252374	0.799475	0.224405	0.870699	0.154832	0.906829	0.332292	0.696971	0.249966	0.87843	0.307283	0.790467	0.219556	0.888122	0.313496	0.781372	0.23761	0.855414	0.0345997	0.892407	-0.137322	0.695821	-0.0779086	0.763511	-0.0734547	0.755732	-0.0553351	0.820797	-0.0498921	0.824423	0.0510587	0.825008	0.0795305	0.777219	Proteobacteria
b1bce4b269a8fc7185b3063b5eaf87fe	-0.598165	0.025221	-0.559275	0.0701204	0.436401	0.155836	0.441806	0.0998909	-0.100387	0.947861	-0.159904	0.934092	-0.235275	0.828233	-0.204889	0.858332	-0.176279	0.901495	-0.143867	0.929331	-0.230845	0.820901	-0.193603	0.938371	-0.231557	0.868077	-0.170744	0.944192	-0.2287	0.886289	-0.172997	0.938643	-0.0209142	0.931456	-0.0410061	0.899277	-0.234919	0.485745	-0.207045	0.511013	-0.33153	0.423807	-0.288251	0.441139	-0.21748	0.59008	-0.112654	0.791804	Proteobacteria
b1e0e7473952dd0c59a473df8d3f1fb2	-0.266642	0.486558	-0.338168	0.372105	-0.117972	0.770438	0.0836523	0.826918	0.249989	0.858364	0.230768	0.893048	-0.0205875	0.976382	-0.2069	0.861601	0.0394943	0.970942	0.00497305	0.989377	0.0399739	0.969317	-0.0515786	0.987993	0.043672	0.973593	-0.0872481	0.976454	0.0126781	0.98567	-0.146357	0.956304	-0.38676	0.341614	-0.250004	0.480327	-0.0398692	0.910701	-0.044882	0.902669	-0.318116	0.443848	-0.289872	0.432934	-0.527196	0.0917324	-0.555335	0.0338323	Latescibacterota
b1f3e52879559dfe87c962933eda2804	-0.194466	0.662407	-0.180509	0.706991	0.117828	0.766453	0.210104	0.506329	0.0360075	0.968425	-0.0767845	0.971296	-0.131945	0.911403	-0.297255	0.769278	-0.0446569	0.97121	-0.114322	0.953092	-0.137495	0.905875	-0.192276	0.945565	-0.161924	0.925696	-0.22575	0.919931	-0.134886	0.946183	-0.203872	0.923309	-0.276	0.536535	0.0062778	0.950484	0.279244	0.388205	0.310786	0.27532	0.14388	0.751569	0.217784	0.580654	-0.253993	0.50512	-0.200503	0.590783	Proteobacteria
b21f9a1a6b04237757ae8f3cb99b0dee	0.0898107	0.79137	0.0649523	0.809003	-0.127544	0.704325	-0.123466	0.687611	0.18879	0.882273	0.176047	0.884385	0.0165104	0.925962	0.0515232	0.920565	-0.0681879	0.929629	-0.0866112	0.935883	-0.0348137	0.921747	-0.0609134	0.964667	-0.0141272	0.944273	-0.0257319	0.963767	-0.0344897	0.94752	-0.0436754	0.956862	-0.0859629	0.813313	-0.193933	0.600087	-0.200362	0.56966	-0.197522	0.538261	-0.103011	0.786378	-0.0901772	0.777221	0.156502	0.688259	0.176554	0.624779	Entotheonellaeota
b24015f618c7c5b9b19bc374bd4963fb	-0.0137735	0.855196	-0.0226293	0.883699	-0.052839	0.782894	-0.0538723	0.79543	0.166565	0.907259	0.177201	0.911484	-0.0782525	0.912854	-0.0448436	0.944207	-0.0778403	0.935393	-0.109455	0.939518	-0.105018	0.908054	-0.0882461	0.973948	-0.134164	0.918638	-0.115711	0.953787	-0.144201	0.924135	-0.190178	0.914826	-0.119284	0.788955	-0.20529	0.577387	-0.0433767	0.833412	-0.0351552	0.843314	-0.140235	0.736126	-0.118674	0.761169	-0.142174	0.727826	-0.164093	0.664066	Proteobacteria
b265de536a2a5ad518fda296ab719cb5	0.118279	0.785136	0.154503	0.732727	-0.0959849	0.744078	-0.147747	0.637733	0.135184	0.922611	0.152415	0.92301	0.00644467	0.941071	0.130487	0.903797	-0.0410535	0.946172	0.0173866	0.962517	-0.0255797	0.939234	0.0138252	0.979241	0.00575323	0.958188	0.0588276	0.967572	0.0148745	0.958292	0.0471746	0.963425	-0.123165	0.795642	-0.134235	0.712896	-0.280569	0.401158	-0.288183	0.351375	-0.124024	0.761876	-0.17371	0.663806	0.324585	0.372697	0.38297	0.230292	Acidobacteriota
b2a119053c914509eb514591b7430bc0	-0.300931	0.412385	-0.125195	0.806775	0.384253	0.219516	0.215036	0.496133	-0.520181	0.415539	-0.514374	0.336344	0.166079	0.886812	0.16116	0.895593	0.0716413	0.95619	-0.0320664	0.981896	0.0928401	0.938229	0.012128	0.990483	0.0941815	0.954735	0.0532974	0.9832	0.131629	0.94451	0.0818163	0.973383	0.0997864	0.858852	0.0339328	0.925587	-0.377655	0.221079	-0.410561	0.123944	-0.171386	0.700725	-0.230297	0.555293	0.348387	0.305543	0.381309	0.19478	Actinobacteriota
b32fbde493bb29a0c112f231cca37872	0.209766	0.605882	0.174906	0.683415	-0.286417	0.401096	-0.273689	0.38312	0.100489	0.936555	0.135771	0.930761	0.322056	0.751946	0.264752	0.798296	0.219733	0.875932	0.151876	0.915038	0.218502	0.833893	0.13158	0.959695	0.243424	0.854051	0.178223	0.914732	0.231797	0.875129	0.190484	0.909255	-0.153294	0.741569	-0.22388	0.542603	-0.061657	0.776671	-0.069259	0.785634	-0.0283232	0.838823	-0.0500834	0.831778	0.0953637	0.780743	0.147707	0.695727	Firmicutes
b37244144fbc704c9228a3391441c60f	-0.547146	0.0643947	-0.513478	0.117191	0.391475	0.218155	0.353316	0.218705	-0.203865	0.88852	-0.245448	0.85577	-0.221674	0.809219	-0.316055	0.745074	-0.165602	0.890422	-0.290044	0.820131	-0.24557	0.7817	-0.32055	0.83455	-0.300276	0.769699	-0.313274	0.812305	-0.260159	0.839743	-0.326397	0.788983	-0.264252	0.555283	-0.262876	0.463292	-0.154675	0.662552	-0.178053	0.583368	-0.21767	0.617722	-0.223403	0.571125	-0.108164	0.780047	-0.113221	0.77527	Actinobacteriota
b37dcb98f2312de8cfbf36c11204eedc	0.000671706	0.880603	-0.0377482	0.892823	-0.0478726	0.837837	0.00287218	0.855732	-0.205544	0.887861	-0.191781	0.909367	-0.083922	0.9138	0.013501	0.955037	-0.116996	0.923761	0.0329271	0.967901	-0.0667423	0.924557	0.0101593	0.982261	-0.106171	0.931929	-0.0235351	0.976291	-0.0218203	0.957672	0.099391	0.961421	0.0113057	0.881797	0.100968	0.786271	0.208458	0.546939	0.214624	0.498869	0.213172	0.624234	0.217189	0.585877	0.0959602	0.822208	0.0344295	0.87518	Myxococcota
b3a267ef210150aab2a6e27667778499	-0.201475	0.631801	-0.246073	0.566614	-0.168375	0.643385	-0.12339	0.71801	0.107068	0.931844	0.117852	0.954049	0.0737993	0.945049	-0.106439	0.928009	0.123828	0.927498	0.0167592	0.972389	0.0795143	0.933236	-0.029597	0.985137	0.064816	0.953939	-0.0341348	0.979181	0.042703	0.969031	-0.0709988	0.972488	-0.293729	0.508073	-0.314708	0.361925	-0.0935962	0.769002	-0.236549	0.440278	-0.210118	0.632079	-0.331932	0.366592	-0.269259	0.47653	-0.206989	0.569828	Proteobacteria
b3d17ae0a536ce9bc120b386573463b7	-0.391251	0.24424	-0.287356	0.482331	-0.00634707	0.876287	-0.168079	0.612946	-0.141417	0.922939	-0.0944791	0.96742	0.0904523	0.936123	-0.0590797	0.960312	0.0426653	0.963451	-0.148431	0.928869	0.00888039	0.967041	-0.143191	0.962468	-0.0085258	0.971232	-0.16072	0.950508	-0.0565374	0.972332	-0.227895	0.906533	-0.38711	0.344183	-0.456918	0.14956	-0.399748	0.190319	-0.517057	0.038824	-0.406799	0.305068	-0.515718	0.137908	0.0104431	0.890552	0.0625827	0.882283	Acidobacteriota
b41ed7fbc222ebcbc307357b1f028197	-0.225938	0.584342	-0.331147	0.397357	0.282575	0.400323	0.407264	0.14393	0.118819	0.927849	0.0902777	0.951264	-0.0195415	0.941367	0.061088	0.940412	0.0543366	0.939913	0.132348	0.927943	0.0628147	0.931712	0.119619	0.96638	0.058215	0.944563	0.160872	0.933457	0.0996238	0.94807	0.159451	0.928466	0.123025	0.802458	0.0494611	0.83002	0.182679	0.598428	0.164777	0.601893	0.051333	0.82737	0.0248454	0.848135	-0.254141	0.513065	-0.230504	0.522172	Proteobacteria
b42acc58959608d10cc0ec8e450e4581	-0.243717	0.542106	-0.208838	0.633569	0.0930599	0.749649	0.0390012	0.781345	-0.0964276	0.933403	-0.167082	0.905107	-0.0967397	0.892408	-0.100452	0.90575	-0.106093	0.925192	-0.0906833	0.940772	-0.0854005	0.901072	-0.0729026	0.9657	-0.111395	0.932079	-0.140569	0.941247	-0.0787475	0.946422	-0.0974655	0.955013	-0.0877383	0.828289	-0.0781191	0.790769	-0.186799	0.591448	-0.186267	0.57028	-0.116728	0.782299	-0.136579	0.729593	0.0295106	0.822084	0.0113113	0.815148	Proteobacteria
b44407cb1c68637d9dfd2391c2a30286	0.0381955	0.850445	0.0531606	0.848495	-0.290586	0.38989	-0.315808	0.300304	0.127612	0.931858	0.188357	0.898828	0.262959	0.814866	0.000305722	0.953253	0.199378	0.89163	0.0152811	0.966145	0.235867	0.821753	0.067827	0.976665	0.191465	0.893207	-0.0366977	0.974227	0.142126	0.932785	-0.053052	0.971079	-0.260887	0.564365	-0.333906	0.333978	-0.302008	0.357419	-0.326965	0.269534	-0.305518	0.465811	-0.286797	0.456569	-0.0296796	0.843057	0.0283588	0.845741	Entotheonellaeota
b47829253d5fc933dd90a8cf6476d025	0.0267374	0.785824	0.0175897	0.774291	-0.054584	0.72293	-0.0556296	0.693846	0.010554	0.932947	0.00972414	0.945448	0.0236323	0.927135	0.0536833	0.919053	-0.0311348	0.911227	-0.0115971	0.937832	0.00594594	0.912721	0.0181849	0.961892	0.0013246	0.946475	0.0111127	0.959753	0.00394041	0.952444	0.0218241	0.954016	0.0192172	0.825881	-0.00294253	0.765503	-0.0304249	0.720592	-0.0506806	0.703377	0.000642193	0.827169	-0.0155344	0.817732	0.124961	0.686854	0.145413	0.642522	Cyanobacteria
b4ad4c70ce70e3c1e1d3337a5bd65956	-0.0586169	0.892841	-0.110419	0.827417	0.0207962	0.893893	0.0811769	0.818606	0.244609	0.864213	0.209319	0.894311	-0.183647	0.867826	-0.170954	0.885352	-0.174575	0.901364	-0.0396457	0.968955	-0.171909	0.87052	-0.113196	0.969355	-0.15617	0.912612	-0.079493	0.974066	-0.18315	0.915605	-0.0986912	0.96451	-0.0161557	0.904812	0.0628888	0.845564	0.171425	0.623419	0.154521	0.637848	0.059825	0.869668	-0.00417513	0.905904	-0.189147	0.647942	-0.182793	0.632775	Proteobacteria
b4e7f7d3dd86bcc44cf296966f6e64e9	-0.266675	0.490388	-0.177634	0.707711	0.436068	0.157712	0.388557	0.160398	-0.329811	0.792899	-0.342694	0.716736	-0.187034	0.857924	-0.0928258	0.939976	-0.166432	0.899825	-0.144635	0.929353	-0.159232	0.869809	-0.0798846	0.976654	-0.185076	0.893191	-0.0822239	0.976051	-0.0733048	0.959107	0.00906288	0.983849	0.128557	0.802511	0.217157	0.554984	-0.0978285	0.76048	-0.0931614	0.789463	0.134932	0.768231	0.0911842	0.841512	0.433267	0.179728	0.515327	0.0586858	Proteobacteria
b5156a720dfe9e40ac645d6e3ac2986c	-0.251271	0.521766	-0.159188	0.714469	0.137268	0.656527	0.0450101	0.743799	-0.145291	0.91497	-0.149806	0.913019	-0.0223659	0.923348	0.0547634	0.931705	0.022574	0.941628	-0.0269868	0.955999	-0.0209376	0.933731	-0.0376005	0.974329	-0.0549486	0.93576	-0.0408962	0.958637	0.0246818	0.955267	0.029793	0.96244	-0.133382	0.760027	-0.145068	0.680036	-0.204325	0.555256	-0.177929	0.576447	-0.149451	0.716896	-0.101841	0.755552	0.0659506	0.796236	0.0725199	0.784566	Chloroflexi
b5181b9cc69daeac0483cf99df16e91f	-0.335908	0.352988	-0.274671	0.508429	0.233022	0.508962	0.168665	0.609015	-0.238949	0.865045	-0.254784	0.839319	-0.140452	0.896983	-0.18698	0.870255	-0.0248713	0.95442	-0.106952	0.943145	-0.0454607	0.934236	-0.0409085	0.976738	-0.155931	0.912092	-0.207584	0.912096	-0.083187	0.958524	-0.118532	0.957971	-0.180107	0.706809	-0.219653	0.552342	-0.288342	0.38004	-0.267151	0.379033	-0.231421	0.595017	-0.191927	0.638132	0.0514141	0.853892	0.0707519	0.826371	Actinobacteriota
b5291d32405aa773adc5bb46d2f9e955	0.109047	0.751809	0.119104	0.78186	-0.13181	0.690348	-0.142154	0.657305	-0.133115	0.927185	-0.101376	0.950291	0.152712	0.893342	-0.0541902	0.939316	0.0934842	0.939661	-0.0272583	0.960469	0.102509	0.923605	-0.0109737	0.980565	0.0686456	0.958443	-0.0775215	0.962588	0.0437413	0.963102	-0.0611687	0.964979	-0.0968878	0.801692	-0.17515	0.640025	-0.143114	0.671354	-0.15482	0.630748	-0.116774	0.779892	-0.056611	0.838264	0.053099	0.831982	0.0823301	0.801636	Actinobacteriota
b605f354a7ea79c10dffd5f07392319e	-0.260964	0.500425	-0.117232	0.816088	0.101051	0.779842	0.0372061	0.881796	-0.147168	0.922722	-0.110015	0.956961	0.0163981	0.971394	-0.114806	0.927809	0.0757568	0.951345	0.0179677	0.977009	-0.0461319	0.95621	-0.0910734	0.977095	-0.116786	0.942869	-0.126131	0.964024	-0.106146	0.953098	-0.128365	0.958588	-0.168934	0.723298	-0.0420917	0.89875	0.130728	0.720339	0.160335	0.627408	-0.113241	0.803292	0.0462688	0.900733	-0.448988	0.161959	-0.32156	0.303465	Proteobacteria
b67631eb86ac1b634edd0780ed0b3911	-0.0954785	0.851455	0.0413689	0.930453	0.0910761	0.806577	0.0752247	0.840278	-0.260209	0.850831	-0.143504	0.943731	0.0130432	0.976205	-0.0728895	0.955399	-0.0101286	0.971098	0.061573	0.97298	-0.0764107	0.94538	0.0119349	0.988561	-0.0803987	0.958008	0.0121669	0.987045	-0.0888986	0.962589	0.00291605	0.986516	0.136994	0.791251	0.0548507	0.889376	0.206402	0.546911	0.232718	0.447614	0.0660005	0.87576	0.15197	0.720052	-0.285781	0.428399	-0.285932	0.381084	Actinobacteriota
b689e8991be2bacfd89ac90a657b68af	0.207202	0.61741	0.248812	0.559093	-0.216534	0.539128	-0.241887	0.444278	-0.0366199	0.953066	-0.010771	0.968852	-0.0169835	0.936165	0.144884	0.896459	0.00960724	0.948083	0.158468	0.909404	0.0292046	0.941368	0.1361	0.9552	0.0619703	0.950412	0.147414	0.942279	0.0994352	0.944774	0.189798	0.920256	0.0132251	0.879764	0.0451128	0.834696	0.0502931	0.848294	0.0674727	0.806089	0.0560166	0.865538	0.0794926	0.821873	-0.00506524	0.908359	-0.05583	0.855138	Acidobacteriota
b6e6264bdd9bfab746bd432e510075b5	0.347251	0.329085	0.380319	0.31438	-0.0959573	0.734321	-0.134463	0.669065	0.0411494	0.95541	0.0451041	0.96458	0.140207	0.905578	-0.0223971	0.943507	0.0727424	0.945658	-0.0156089	0.958382	0.0529077	0.940211	-0.0398367	0.972917	0.0574146	0.963591	-0.0461357	0.974412	0.0349119	0.965431	-0.0564628	0.96689	0.123506	0.775738	0.120156	0.723509	0.0573757	0.803929	0.108856	0.726743	0.10778	0.800485	0.209431	0.600687	0.0567727	0.850716	0.0407168	0.867058	Actinobacteriota
b805a4b73affe924a6c80a5f32d91679	-0.248734	0.528529	-0.298475	0.457134	0.256182	0.456689	0.298669	0.316896	0.115859	0.936078	0.165368	0.926531	0.0695054	0.949488	0.00506151	0.964001	0.193772	0.895433	0.241634	0.854508	0.0847071	0.93976	0.136408	0.964592	0.0742882	0.961364	0.162243	0.946746	0.106306	0.956561	0.161354	0.9408	-0.0301129	0.88129	0.123173	0.755062	0.257993	0.446614	0.317009	0.271985	0.133294	0.749617	0.176097	0.666444	-0.247845	0.52376	-0.283614	0.394561	Proteobacteria
b824565f22b3348de635509ec7e8971f	-0.196261	0.648184	-0.0933184	0.858664	-0.00318709	0.868945	-0.0255851	0.901256	0.04194	0.957841	0.0634362	0.974075	-0.251785	0.795052	-0.254017	0.808307	-0.106585	0.933322	-0.133416	0.9364	-0.202376	0.841903	-0.212958	0.936391	-0.235249	0.85352	-0.244114	0.894355	-0.22198	0.880893	-0.224576	0.909199	-0.122943	0.791147	0.0323819	0.89252	0.209673	0.544466	0.269393	0.364328	-0.0488422	0.867644	0.0835489	0.845164	-0.464115	0.152076	-0.538984	0.0436693	Latescibacterota
b82914ba9d76b44157d312c5662fd244	-0.0748836	0.822782	-0.087496	0.827195	0.152096	0.663128	0.159538	0.632169	-0.283825	0.816063	-0.330945	0.725614	-0.111381	0.900006	-0.0924265	0.927933	-0.137874	0.915256	-0.0612995	0.95196	-0.0526991	0.932649	0.00786881	0.979901	-0.107941	0.926834	-0.0699494	0.96734	-0.0472595	0.961137	-0.0190891	0.978185	0.0637053	0.82568	0.168274	0.657242	-0.0127951	0.801194	-0.0519504	0.792272	0.06337	0.830405	-0.00978427	0.859267	0.154724	0.694332	0.149681	0.687531	Acidobacteriota
b82f36b9e9c9b20ea97bd85c03a8cab7	0.0567692	0.792789	0.0250757	0.802034	-0.0767598	0.717071	-0.0599001	0.707251	0.263538	0.820961	0.253372	0.804809	0.272629	0.798814	0.015448	0.923714	0.18925	0.895129	-0.0149373	0.95729	0.171495	0.8653	-0.011219	0.969171	0.170741	0.906978	-0.00827419	0.964172	0.138609	0.93023	-0.0222927	0.960791	-0.0619086	0.808753	-0.0601819	0.739077	-0.0103682	0.767603	-0.0177062	0.751429	0.0296634	0.81028	0.0226843	0.819681	0.0338246	0.785195	0.0554895	0.747263	Proteobacteria
b85401a864df63fd01c7a1175189ff49	0.228951	0.574463	0.235761	0.58884	-0.423847	0.180952	-0.424818	0.126344	0.342058	0.753519	0.392126	0.604575	-0.0481423	0.920548	0.115756	0.920793	0.0687666	0.937747	0.155753	0.918116	0.0716263	0.92054	0.164131	0.950494	0.0716734	0.94648	0.157464	0.944339	0.0608672	0.956749	0.120786	0.960331	-0.148139	0.746287	-0.174506	0.646782	0.235064	0.492662	0.236594	0.444695	0.179991	0.684222	0.152482	0.714537	-0.0789595	0.826507	-0.10712	0.784001	Proteobacteria
b8667b44655a7768894642e75a127c0e	0.153969	0.691969	0.175542	0.671679	-0.223949	0.522361	-0.223029	0.498372	0.309312	0.781809	0.306136	0.740613	-0.0654614	0.910993	-0.0375897	0.931474	-0.0645678	0.936507	-0.0912202	0.935401	-0.0894082	0.906318	-0.095041	0.959337	-0.033428	0.953507	-0.075888	0.953209	-0.114973	0.936069	-0.114264	0.941213	-0.0514089	0.836534	-0.0296066	0.790366	0.0274099	0.796472	0.00961201	0.749291	-0.008829	0.825464	0.0161366	0.806294	-0.0301605	0.838147	0.014528	0.820143	Acidobacteriota
b888d2c97f37b926fec60576ca231daf	-0.21968	0.588274	-0.272384	0.515794	0.266452	0.441097	0.291243	0.346005	-0.0435179	0.955852	-0.0668331	0.958624	-0.12286	0.908404	-0.150539	0.887063	-0.177137	0.889206	-0.194064	0.881642	-0.148966	0.887686	-0.148707	0.947149	-0.184296	0.890671	-0.139828	0.933193	-0.163497	0.913195	-0.169505	0.910933	-0.0673053	0.840932	-0.0549152	0.793898	-0.104484	0.730798	-0.124568	0.674796	-0.0245536	0.855344	-0.0563109	0.830005	0.0953563	0.797105	0.127086	0.712293	Actinobacteriota
b8f817b72b367bf01026aaae51b39f3a	-0.221654	0.59385	-0.262635	0.533307	0.179693	0.623681	0.18416	0.573418	-0.17871	0.900806	-0.230421	0.875117	-0.218635	0.835812	-0.245607	0.823885	-0.23575	0.858494	-0.173341	0.910991	-0.180203	0.862633	-0.128684	0.962512	-0.210312	0.875112	-0.187915	0.935041	-0.165484	0.921598	-0.139361	0.949272	-0.19649	0.679584	-0.20581	0.582014	-0.305576	0.345626	-0.306506	0.292179	-0.191534	0.663508	-0.239747	0.539657	0.191601	0.645554	0.225979	0.525847	Proteobacteria
b9554d6e4371d72f1f6f511b6cb80a1c	0.0919485	0.818651	0.0441455	0.878481	0.259792	0.456389	0.284478	0.355082	-0.0455057	0.961552	-0.110765	0.953159	0.136636	0.907483	0.110707	0.925169	0.0597356	0.957408	-0.0135557	0.974126	0.113223	0.917321	0.0577421	0.978074	0.124186	0.940118	0.067315	0.977627	0.129826	0.945197	0.0883261	0.968134	0.361288	0.382427	0.303548	0.379736	-0.0226317	0.827785	-0.043562	0.818427	0.1285	0.760473	0.0769428	0.830095	0.279093	0.449562	0.321637	0.319635	Proteobacteria
b960a46fdc9e17a32e5bb3ea29455fb7	0.0288569	0.890542	-0.00587139	0.890585	-0.00806291	0.849464	-0.019425	0.804716	0.0276869	0.963851	0.0469424	0.959344	0.248157	0.828196	0.0858022	0.927242	0.170917	0.906993	0.025368	0.96399	0.185772	0.859788	0.0675696	0.970061	0.166559	0.91727	0.0256423	0.973939	0.116926	0.94817	0.0113796	0.972619	0.0173043	0.880272	-0.0437553	0.830083	-0.160129	0.649678	-0.137979	0.670777	-0.129495	0.763716	-0.0613279	0.815802	0.0116557	0.854699	0.021052	0.831566	Actinobacteriota
ba3d46ee3ae9a47a84cead7a701e29c6	-0.0980926	0.806718	-0.0964499	0.830983	0.124411	0.723212	0.114245	0.727204	-0.00333175	0.953379	-0.0354604	0.9711	-0.131209	0.889788	-0.113489	0.922858	-0.0367861	0.947941	-0.0587355	0.958659	-0.0974851	0.912925	-0.132356	0.960487	-0.0410712	0.947995	-0.0684517	0.974753	-0.0379316	0.961757	-0.0696685	0.970077	-0.0513035	0.858946	-0.0480754	0.843603	-0.183688	0.592995	-0.188171	0.556262	-0.15322	0.722241	-0.140718	0.724952	0.0319672	0.88427	0.0149551	0.889269	Proteobacteria
ba448582d7f7353023f771f3a71ed485	0.0768502	0.884784	0.187273	0.690937	0.0253665	0.904889	-0.0472587	0.900047	-0.218384	0.886341	-0.199518	0.914952	-0.161517	0.869122	0.270105	0.794603	-0.104357	0.937531	0.125849	0.944035	-0.0793988	0.935538	0.151965	0.962147	-0.0384621	0.958623	0.236463	0.909492	-0.0122379	0.965587	0.201929	0.926585	0.120894	0.82457	0.0826889	0.84822	0.0148656	0.922878	0.0252347	0.930055	0.119784	0.795842	0.147062	0.73197	0.195724	0.639416	0.420323	0.137251	Proteobacteria
ba47abe7930b03083bcda348d1232586	0.000226294	0.827525	0.0253938	0.798219	-0.0686568	0.749709	-0.10166	0.692275	-0.0956343	0.921049	-0.0921501	0.93424	-0.0158012	0.915829	-0.0123536	0.918945	0.00408675	0.94048	0.0114221	0.950281	0.0241526	0.914546	0.0324827	0.961785	-0.00682647	0.944064	-0.0348962	0.956578	0.0131767	0.945433	0.00892412	0.951998	-0.0983379	0.788988	-0.145709	0.652579	-0.25781	0.459605	-0.215435	0.504594	-0.282903	0.509769	-0.198499	0.618321	-0.0627359	0.780731	-0.0227737	0.7837	Proteobacteria
ba5db7b7a35beb8d36f87dca3afde6bb	0.101121	0.812143	0.077062	0.838909	-0.244837	0.482525	-0.22335	0.490305	0.0363834	0.955767	0.0470339	0.963746	0.339507	0.72274	0.351144	0.697351	0.396784	0.690232	0.337359	0.775743	0.394122	0.608085	0.346863	0.801796	0.376483	0.6921	0.359935	0.747401	0.443709	0.58902	0.425217	0.63159	-0.235887	0.608485	-0.27811	0.440578	-0.0414519	0.820942	-0.0569485	0.814068	-0.00645086	0.886889	-0.0873575	0.810343	0.068801	0.849937	0.0542806	0.849721	Entotheonellaeota
bb342482ea2871f9ad5431414561d523	0.138374	0.749916	0.201058	0.655322	-0.112677	0.733006	-0.174768	0.597588	0.316667	0.774204	0.325798	0.735887	0.213336	0.853158	0.186227	0.867215	0.139367	0.917794	0.0989603	0.946183	0.169556	0.873573	0.122969	0.958858	0.188074	0.902457	0.174828	0.933369	0.172651	0.920082	0.155603	0.933839	0.175752	0.708707	0.138575	0.710482	0.0738435	0.769109	0.0626549	0.79473	0.0590493	0.81192	0.0685865	0.814633	0.0168763	0.838593	0.089514	0.795497	Proteobacteria
bb4cfdc29c2b4c305b4c2e9d76326d71	-0.0976293	0.761646	-0.0953	0.780807	0.0866515	0.746644	0.0726737	0.730318	-0.0947469	0.930566	-0.0590377	0.947343	-0.0709665	0.927678	-0.0752619	0.931089	-0.0934368	0.929704	-0.136263	0.918943	-0.107621	0.896842	-0.12677	0.953088	-0.0857095	0.937023	-0.103503	0.952407	-0.0934549	0.942457	-0.114555	0.950952	0.0103269	0.820309	0.0563471	0.781561	-0.0551418	0.77204	-0.0870933	0.734776	-0.0149313	0.82243	-0.0232784	0.825283	0.0410221	0.82982	0.100588	0.753681	Actinobacteriota
bc55eb24583d4c07d8c88d810f22076f	0.161684	0.713926	0.137917	0.774766	0.0387184	0.852351	0.0819138	0.782231	0.0529434	0.951453	0.0576731	0.959609	-0.121727	0.904306	-0.139387	0.901835	-0.156669	0.907887	-0.152984	0.915471	-0.133672	0.887732	-0.122205	0.961524	-0.0449672	0.949022	-0.0442014	0.975977	-0.0904955	0.951475	-0.0865202	0.965973	0.296522	0.492168	0.346419	0.316116	0.242536	0.478601	0.241014	0.440586	0.280071	0.511608	0.251013	0.51892	0.0801197	0.837632	0.0565815	0.857104	Proteobacteria
bc6160fb5419897e9319dab9ef8bee38	-0.0749031	0.851575	0.0599861	0.875826	0.0386982	0.850343	-0.0930813	0.772678	0.00356626	0.966443	-0.0317005	0.975294	-0.020768	0.936312	0.169159	0.880931	-0.0393842	0.947296	-0.0710927	0.962559	-0.0423611	0.944945	0.00556628	0.984882	0.0106071	0.959758	0.0696537	0.974904	0.0380607	0.967251	0.0792975	0.970652	0.07172	0.865783	0.0296187	0.881412	-0.227356	0.503987	-0.19097	0.55216	-0.0639857	0.872046	-0.0710638	0.848403	0.291296	0.424096	0.355733	0.249326	Acidobacteriota
bc827ae3df24d965fbaca7b70e83b4bd	0.157483	0.687486	0.159592	0.709133	-0.147247	0.662436	-0.119989	0.685548	0.105595	0.927617	0.134444	0.916506	-0.0299972	0.916483	0.00899969	0.921725	0.0224109	0.933949	0.0703849	0.943079	0.0168422	0.917323	0.0536941	0.965595	0.0595784	0.935039	0.0788693	0.9562	-0.0015967	0.954414	0.0201157	0.960602	0.0706368	0.782027	0.147779	0.653079	0.197994	0.558909	0.206994	0.519723	0.125637	0.733348	0.149181	0.690956	-0.123033	0.744811	-0.167299	0.64805	Acidobacteriota
bcaa6fccdca6ef785f5867a29d5af7d6	-0.0544789	0.889584	0.0051864	0.909797	-0.22158	0.526994	-0.274293	0.365629	0.0300832	0.966073	-0.0119968	0.97816	0.121789	0.917792	-0.0226234	0.964388	0.0553633	0.957022	0.0174771	0.972101	0.0661989	0.949283	-0.0116675	0.986907	0.0616536	0.964814	-0.0375799	0.980387	0.0542524	0.974937	-0.0499308	0.979597	-0.109796	0.826117	-0.126182	0.749007	-0.0954118	0.79334	-0.0936082	0.775946	-0.10303	0.820008	-0.0741252	0.856526	-0.0231873	0.905283	0.0430127	0.888247	Myxococcota
bd29c0faf9a820a1bbec3d4dc9f126ee	-0.235624	0.559957	-0.116009	0.80344	-0.0525041	0.837327	-0.138772	0.675975	0.0747788	0.95156	0.0900303	0.959412	0.138587	0.90559	0.053983	0.951126	0.158752	0.911375	0.0618444	0.960913	0.100606	0.926833	0.0156069	0.983001	0.101055	0.948927	0.0402283	0.976481	0.100677	0.957134	0.047779	0.977043	-0.109345	0.819685	-0.021927	0.869708	-0.0942516	0.789183	-0.0248135	0.856557	-0.0953927	0.824608	-0.0400333	0.86639	-0.058542	0.860579	-0.0177245	0.873119	Proteobacteria
bd47cfab88621ec58e0b29c25977c434	0.643454	0.0115937	0.396282	0.266787	-0.350836	0.255916	-0.120613	0.733655	0.229006	0.875139	0.176449	0.928046	0.225825	0.8487	0.264023	0.802525	0.15782	0.914799	0.21289	0.880218	0.269479	0.789054	0.315319	0.86028	0.300234	0.820302	0.313336	0.826164	0.27811	0.854957	0.313574	0.821535	0.220763	0.635911	0.138267	0.728171	0.248563	0.455709	0.104916	0.767666	0.335082	0.415638	0.263575	0.484881	0.168321	0.706674	0.375323	0.202891	Actinobacteriota
[truncated: 302 more rows]
[truncated: 5 more columns]

## Sheet: Table S3.2 Corr env-rhizo gener
Elevated atmospheric CO2 concentrations caused a shift of the active microbiome in vineyard soil
David Rosado-Porto, Stefan Ratering, Yvette Wohlfahrt, Bellinda Schneider, Andrea Glatt, Sylvia Schnell
Supplement 3
Tab. S3.2. Correlation of green inter-rows genera with environmental parameters using ALDEx2 with Pearson and Sperman correlation test and False Discovery Rate (FDR) for p-values correction. r = Pearson correlation coefficient.
[truncated: 366 more rows]
[truncated: 5 more columns]

## Sheet: Table S3.3 ALDEx2 ASVs
Elevated atmospheric CO2 concentrations caused a shift of the active microbiome in vineyard soil
[truncated: 106 more rows]

[truncated: 1 more sheets: Table S3.4 ALDEx2 Genera]
